# Supplementary material for: The Impact of Modelling Rate Heterogeneity among Sites on Phylogenetic Estimates of Intraspecific Evolutionary Rates and Timescales
Source: PLoS One. 2014 May 5;9(5):e95722. doi: 10.1371/journal.pone.0095722 (PMC4010409; doi:10.1371/journal.pone.0095722)
Supplement: File S1 — Alignments for all datasets used in this study. (ZIP) [file pone.0095722.s003.zip]

Archive with 5 entries (5 files):
- Alignment_Muskox.fasta
- Alignment_H1N1.fasta
- Alignment_HIV.fasta
- Alignment_Hominin.fasta
- Alignment_Human_C1.fasta
