# Supplementary material for: The Impact of Modelling Rate Heterogeneity among Sites on Phylogenetic Estimates of Intraspecific Evolutionary Rates and Timescales
Source: PLoS One. 2014 May 5;9(5):e95722. doi: 10.1371/journal.pone.0095722 (PMC4010409; doi:10.1371/journal.pone.0095722)
Supplement: File S1 — Alignments for all datasets used in this study. (ZIP) [file pone.0095722.s003.zip › Alignment_Muskox.fasta]

>Canada_PC218_118E73N_20080_24004
AGCACTAACACCTTCTATTAATATACCACTAAAAACACTAAGAGCCTTCCCAGTATCAAATCTACCAAAACTTTCAATAATATAACACTAATTTCCTACTCCATACGCAACAACGCATGATGGACGTAATATATGTTTAGTACACAACCCATAATCTTAACCCATTAAATAGCACGTAGACATAATGTAACATAAGCGTGCTATGTGCGTAGCACATTAAGTGGCTTTCCCCATGCGTATAAGCATGTACATAAATATTAATGTAATAAGGACATGATATGTATTATAGTACATTAAATGATTGTCCCCTTGCATATAAGCAAGTATGGTCGAGTTCACTGACAGTACATAGTACATTCTAATGTTTGTTCGTGCATGGCACATTTGAGTCAAATCAGTCCTTGTCAACATGCGTATCCTCTCCATTAGATCGCGAGCTTAACTACCATGCCGCGTGAAACCAGCAACCCGCTTGGCAGGGATCCCTCTTCTCGCTCCGGGCCCATTTCTTGTGGGGGTAGCTATTTAATTATCAGACATCTGGTTCTTTCTTCAGGGCCATCTCACCTAAAATCGCCCACTCTTTCCTCTTAAATAAGACATCTCGATGGACTAGTGACTAATCAGCCCATGCTCACACATAACTGTGCTGTCATACATTTGGTATTTTTAATTTTTTGGG
>Canada_PC222_141E73N_17265_20475
ACCACTAACACCTTCTATTAATATACCACTAAAAACATTAAGAGCCTTCCCAGTATCAAATCTACCAAAACTTTCAATAATATAACACTAATTTCCTACTCCACACGCAACAACGCATGATGGACGTAATATATGTTTAGTACGCAACCCATAATCTTAACCCATTAAATAGCACGTAGACATAATGTAACACAAGCGTGCTATGTGCGTAGCACATTAAATGGTTTTCCCCATGCGTATAAGCATGTACATAAGTATTAATGTAATAAGGACATGATATGTATTATAGTACATTAAATGATTGTCCTCCCGCATATAAGCAAGTACATTTGAGTTCAGTAATAGTACATAGTACATTTTAATGTTTACTCGTGCATGGCACATTCAAGTCAAATCAACCCTTGTCAACATGCGTATCCCCTCCACTAGATCACGAGCTTAATTACCATGCCGCGTGAAACCAGCAACCCGCTTGGCAGGGATCCCTCTTCTCGCTCCGGGCCCATTTCTTGTGGGGGTAGCTATTTAATTATCAGACATCTGGTTCTTTCTTCAGGGCCATCTCACCTAAAATCGCCCACTCTTTCCTCTTAAATAAGACATCTCGATGGACTAATGACTAATCAGCCCATGCTCACACATAACTGTGCTGTCATACATTTGGTATTTTTAATTTTTTGGG
>Canada_PC458_3234_3454
ACCACTAACACCTTCTATTAATATACCACTAAAAACATTAAGAGCCTTCCCAGTATCAAATCTACCAAAACTTTCAATAATATAACACTAATTTCCTACTCCACACGCAACAACGCATGATGGACGTAATATATGTTTAGTACGCAACCCATAATCTTAACCCATTAAATAGCACGTAGACATAATGTAACACAAGCGCGCTATGTGCGTAGCACATTAAATGGTTTCCCCCATGCATATAAGCATGTACATAAGTATTAATGTAATAAGGACATGATATGTATTATAGTACATTAAATGATCGTCCCCCCGCGTATAAGCAAGTACATTTGAGTTCAGTAATAGTACATAGTACATTTTAATGTTTACCCGTGCATGGCACATTCGAGTCAAATCAGCCCTTGTCAACATGCGTATCCCTTCCACTAGATCACGAGCTTAATTACCATGCCGCGTGAAACCAGCAACCCGCTTGGCAGGGATCCCTCTTCTCGCTCCGGGCCCATTTCTTGTGGGGGTAGCTATTTAATTATCAGACATCTGGTTCTTTCTTCAGGGCCATCTCACCTAAAATCGCCCACTCTTTCCTCTTAAATAAGACATCTCGATGGACTAGTGACTAATCAGCCCATGCTCACACATAACTGTGCTGTCATACATTTGGTATTTTTAATTTTTTGGG
>Canada_PC459_160_167
ACCACTAACACCTTCTATTAATATACCACTAAAAACATTAAGAGCCTTCCCAGTATCAAATCTACCAAAACTTTCAATAATATAACACTAATTTCCTACTCCACACGCAACAACGCATGATGGACGTAATATATGTTTAGTACGCAACCCATAATCTTAACCCATTAAATAGCACGTAGACATAATGTAACACAAGCGCGCTATGTGCGTAGCACATTAAATGGTTTCCCCCATGCATATAAGCATGTACATAAGTATTAATGTAATAAGGACATGATATGTATTATAGTACATTAAATGATTGTCCCCCCGCGTATAAGCAAGTACATTTGAGTTCAGTAATAGTACATAGTACATTTTAATGTTTACCCGTGCATGGCACATTCGAGTCAAATCAGCCCTTGTCAACATGCGTATCCCTTCCACTAGATCACGAGCTTAATTACCATGCCGCGTGAAACCAGCAACCCGCTTGGCAGGGATCCCTCTTCTCGCTCCGGGCCCATTTCTTGTGGGGGTAGCTATTTAATTATCAGACATCTGGTTCTTTCTTCAGGGCCATCTCACCTAAAATCGCCCACTCTTTCCTCTTAAATAAGACATCTCGATGGACTAGTGACTAATCAGCCCATGCTCACACATAACTGTGCTGTCATACATTTGGTATTTTTAATTTTTTGGG
>Canada_PC460_1100_1007
ACCACTAACACCTCCTATTAATATACCACTAAAAACATTAAGAGCCTTCCCAGTATCAAATCTACCAAAACTTTCAATAATATAACACTAATTTCCTACTCCACACGCAACAACGCATGATGGACGTAATATATGTTTAGTACACAACCCATAATCTTAACCCATTAAATAGCACGTAGACATAATGTAACACAAGCGTGCTATGTGCGTAGTACATTAAGTGGCTTTCCCCATGCGTATAAGCATGTACATAAATATTAATGTAACAAGGACATGATATGTATTATAGTACATTAAATGATTGTCCTCCCGCATATAAGCAAGTACATTCGAATTCAGTGATAGTACATAGTACATTTTAATGTTTACTCGTACATGGCACATTCGAGTCAAATCAATTCTTATCAACATGCGTATCCCTTCCACTAGATCACGAGCTTAATTACCATGCCGCGTGAAACCAGCAACCCGCTTGGCAGGGATCCCTCTTCTCACTCCGGGCCCATTTCTTGTGGGGGTAGCTATTTAATTATCAGACATCTGGTTCTTTCTTCAGGGCCATCTCACCTAAAATCGCCCACTCTTTCCTCTTAAATAAGACATCTCGATGGACTAATGGNTAATCAGCCCATGCTCACACATAACTGTGATGTCATACATTTGGTATTTTTAATTTTTTGGG
>Canada_PC461_4753_5501
ACCACTAACACCTTCTATTAATATACCACTAAAAACATTAAGAGCCTTCCCAGTATCAAATCTACCAAAACTTTCAATAATATAACACTAATTTCCTACTCCACACGCAACAACGCATGATGGACGTAATATATGTTTAGTACGCAACCCATAATCTTAACCCATTAAATAGCACGTAGACATAATGTAACACAAGCGTGCTATGTGCGTAGCACATTAAATGGTTTCCCCCATGCATATAAGCATGTACATGAGTATTAATGTAATAAGGACATGATATGTATTATAGTACATTAAATGATTGTCCCCCCGCATATAAGCAAGTACATTTGAGTTCAGTAATAGTACATAGTACATTTTAATGTTTACTCGTGCATGGCACATTCGAGTCAAATCAGCCCTTGTCAACATGCGTATCCCTTCCACTAGATCACGAGCTTAATTACCATGCCGCGTGAAACCAGCAACCCGCTTGGCAGGGATCCCTCTTCTCGCTCCGGGCCCATTTCTTGTGGGGGTAGCTATTTAATTACCAGNCATCTGGTTCTTTCTTCAGGGCCATCTCATCTAAAACGGTCCATTCTTNCCTCTTAAATAAGACATCTCGATGGACTAATGGCTAATCAGCCCATGCTCACACATAACTGTGCTGTCATACATTTGGTATTTTTTTATTTTGGGG
>Canada_PC492_2400_2436
ACCACTAACACCTTCTATTAATATACCACTAAAAACATTAAGAGCCTTCCCAGTATCAAATCTACCAAAACTTTCAATAATATAACACTAATTTCCTACTCCACACGCAACAACGCATGATGGACGTAATATATGTTTAGTACGCAACCCATAATCTTAACCCATTAAATAGCACGTAGACATAATGTAACACAAGCGCGCTATGTGTGTAGCACATTAAATGGTTTCCCCCATGCATATAAGCATGTACATAAGTATTAATGTAATAAGGACATGATATGTATTATAGTACATTAAATGATCGTCCCCCCGCGTATAAGCAAGTACATTTGAGTTCAGTAATAGTACATAGTACATTTTAATGTTTACCCGTGCATGGCACATTCGAGTCAAATCAGCCCTTGTCAACATGCGTATCCCTTCCACTAGATCACGAGCTTAATTACCATGCCGCGTGAAACCAGCAACCCGCTTGGCAGGGATCCCTCTTCTCGCTCCGGGCCCATTTCTTGTGGGGGTAGCTATTTAATTATCAGACATCTGGTTCTTTCTTCAGGGCCATCTCACCTAAAATCGCCCACTCTTTCCTCTTAAATAAGACATCTCGATGGACTAGTGACTAATCAGCCCATGCTCACACATAACTGTGCTGTCATACATTTGGTATTTTTAATTTTTTGGG
>Canada_PC648_0_0
ACCACTAACACCTTCTATTAATATACCACTAAAAACATTAAGAGCCTTCCCAGTATCAAATCTACCAAAACTTTCAATAATATAACACTAATTTCCTACTCCACACGCAACAACGCATGATGGACGTAATATATGTTTAGTACGCAACCCATAATCTTAACCCATTAAATAGCACGTAGACATAATGTAACACAAGCGCGCTATGTGCGTAGCACATTAAATGGTTTCCCCCATGCATATAAGCATGTACATAAGTATTAATGTAATAAGGACATGATATGTATTATAGTACATTAAATGATCGTCCCCCCGCGTATAAGCAAGTACATTTGAGTTTAGTAATAGTACATAGTACATTTTAATGTTTACCCGTGCATGGCACATTCGAGTCAAATCAGCCCTTGTCAACATGCGTATCCCTTCCACTAGATCACGAGCTTAATTACCATGCCGCGTGAAACCAGCAACCCGCTTGGCAGGGATCCCTCTTCTCGCTCCAGGCCCATTTCTTGTGGGGGTAGCTATTTAATTATCAGACATCTGGTTCTTTCTTCAGGGCCATCTCACCTAAAATCGCCCACTCTTTCCTCTTAAATAAGACATCTCGATGGACTAGTGACTAATCAGCCCATGCTCACACATAACTGTGCTGTCATACATTTGGTATTTTTAATTTTTTGGG
>Canada_PC659_1020_939
ACCACTAACACCTTCTATTAATATACCACTAAAAACATTAAGAGCCTTCCCAGTATCAAATCTACCAAAACTTTCAATAATATAACACTAATTTCCTACTCCACACGCAACAACGCATGATGGACGTAATATATGTTTAGTACACAACCCATAATCTTAACCCATTAAATAGCACGTAGACATAATGTAACACAAGCGTGCTATGTGCGTAGTACANTAAGTGGCTTTCCCCATGCGTATAAGCATGTACATAAATATTAATGTAACAAGGACATGATATGTATTATAGTACATTAAATGATTGTCCTCCCGCATATAAGCAAGTACATTCGAATTCAGTGATAGTACATAGTACATTTTAATGTTTACTCGTACATGGCACATTCGAGTCAAATTAATTCTTGGCAACATGCGTATCCCTTCCACTAGATCGCGAACTTAATTACCATGCCGCGTGAAACCAGCAACCCGCTTGGCAGGGATCCCTCTTCTCGCTCCGGGCCCATTTCTTGTGGGGGTAGCTATTTAATTATCAGACATCTGGTTCTTTCTTCAGGGCCATCTCACCTAAAATCGCCCACTCTTTCCTCTTAAATAAGACATCTCGATGGACTAATGGNTAATCAGCCCATGCTCACACATAACTGTGATGTCATACATTTGGTATTTTTAATTTTTTGGG
>Greenland_9923_0_0
ACCACTAACACCTTCTATTAATATACCACTAAAAACATTAAGAGCCTTCCCAGTATCAAATCTACCAAAACTTTCAATAATATAACACTAATTTCCTACTCCACACGCAGCAACGGATGATGGACGTAATATATGTTTAGTACGCAACCCATAATCTTAACCCATTAAATAGCACGCAGACATAATGTAACACAAGCGCGCTATGTGCGTAGCACATTAAATGGTTTCCCCCACGCGGAGAAGCAGGTACATAAGTATTAAGGTAATAAGGACATGATATGTATTATAGTACATTAAATGATTGTCCCCCCGCGTATAAGCAAGTACATTTGAGTTCAGTAATAGTACATAGTACATTTTAATGTTTACTCGTGCATGGCACATTCGAGTCAAATCAGCCCTTGTCAACGTGCGTATCCCTTCCACTAGATCACGAGCTTAATTACCATGCCGCGTGAAACCAGCAACCCGCTTGGCAGGGATCCCTCTTCTCGCTCCGGGCCCATTTCTTGCGGGGGTAGCTATTTAATTATCAGACATCTGGTTCTTTCTTCAGGGCCATCTCACCTAAAATCGCCCACTCTTTCCTCTTAAATAAGACATCTCGATGGACTAGTGACTAATCAGCCCATGCTCACACATAACTGTGCTGTCATACATTTGGTATTTTTAATTTTTTGGG
>Greenland_9925_0_0
ACCACTAACACCTTCTATTAATATACCACTAAAAACATTAAGAGCCTTCCCAGTATCAAATCTACCAAAACTTTCAATAATATAACACTAATTTCCTACTCCACACGCAACAACGCATGATGGACGTAATATATGTTTAGTACGCAACCCATAATCTTAACCCATTAAATAGCACGCAGACATAATGTAACACAAGCGCGCTATGTGCGTAGCACATTAAATGGTTTCCCCCATGCGGATAAGCATGTACATAAGTATTAATGTAATAAGGACATGATATGTATTATAGTACATTAAATGATTGTCCCCCCGCGTATAAGCAAGTACATTTGAGTTCAGTAATAGTACATAGTACATTTTAATGTTTACTCGTGCATGGCACATTCGAGTCAAATCAGCCCTTGTCAACATGCGTATCCCTTCCACTAGATCACGAGCTTAATTACCATGCCGCGTGAAACCAGCAACCCGCTTGGCAGGGATCCCTCTTCTCGCTCCGGGCCCATTTCTTGTGGGGGTAGCTATTTAATTATCAGACATCTGGTTCTTTCTTCAGGGCCATCTCACCTAAAATCGCCCACTCTTTCCTCTTAAATAAGACATCTCGATGGACTAGTGACTAATCAGCCCATGCTCACACATAACTGTGCTGTCATACATTTGGTATTTTTAATTTTTTGGG
>Greenland_MMo1_0_0
ACCACTAACACCTTCTATTAATATACCACTAAAAACATTAAGAGCCTTCCCAGTATCAAATCTACCAAAACTTTCAATAATATAACACTAATTTCCTACTCCACACGCAACAACGCATGATGGACGTAATATATGTTTAGTACGCAACCCATAATCTTAACCCATTAAATAGCACGCAGACATAATGTAACACAAGCGCGCTATGTGCGTAGCACATTAAATGGTTTCCCCCATGCGTATAAGCATGTACATAAGTATTAATGTAATAAGGACATGATATGTATTATAGTACATTAAATGATTGTCCCCCCGCGTATAAGCAAGTACATTTGAGTTCAGTAATAGTACATAGTACATTTTAATGTTTACTCGTGCATGGCACATTCGAGTCAAATCAGCCCTTGTCAACATGCGTATCCCTTCCACTAGATCACGAGCTTAATTACCATGCCGCGTGAAACCAGCAACCCGCTTGGCAGGGATCCCTCTTCTCGCTCCGGGCCCATTTCTTGTGGGGGTAGCTATTTAATTATCAGACATCTGGTTCTTTCTTCAGGGCCATCTCACCTAAAATCGCCCACTCTTTCCTCTTAAATAAGACATCTCGATGGACTAGTGACTAATCAGCCCATGCTCACACATAACTGTGCTGTCATACATTTGGTATTTTTAATTTTTTGGG
>Greenland_MMo2_0_0
ACCACTAACACCTTCTATTAATATACCACTAAAAACATTAAGAGCCTTCCCAGTATCAAATCTACCAAAACTTTCAATAATATAACACTAATTTCCTACTCCACACGCAACAACGCATGATGGACGTAATATATGTTTAGTACGCAACCCATAATCTTAACCCATTAAATAGCACGCAGACATAATGTAACACAAGCGCGCTATGTGCGTAGCACATTAAATGGTTTCCCCCATGCGTATAAGCATGTACATAAGTATTAATGTAATAAGGACATGATATGTATTATAGTACATTAAATGATTGTCCCCCCGCGTATAAGCAAGTACATTTGAGTTCAGTAATAGTACATAGTACATTTTAATGTTTACTCGTGCATGGCACATTCGAGTCAAATCAGCCCTTGTCAACATGCGTATCCCTTCCACTAGATCACGAGCTTAATTACCATGCCGCGTGAAACCAGCAACCCGCTTGGCAGGGATCCCTCTTCTCGCTCCGGGCCCATTTCTTGTGGGGGTAGCTATTTAATTATCAGACATCTGGTTCTTTTTTCAGGGCCATCTCACCTAAAATCGCCCACTCTTTCCTCTTAAATAAGACATCTCGATGGACTAGTGACTAATCAGCCCATGCTCACACATAACTGTGCTGTCATACATTTGGTATTTTTAATTTTTTGGG
>Greenland_PC246_155W70N_953_855
ACCACTAACACCTTCTATTAATATACCACTAAAAACATTAAGAGCCTTCCCAGTATCAAATCTACCAAAACTTTCAATAATATAACACTAATTTCCTACTCCACACGCAACAACGCATGATGGACGTAATATATGTTTAGTACGCAACCCATAATCTTAACCCATTAAATAGCACGTAGACATAATGTAACACAAGCGCGCTATGTGCGTAGCACATTAAATGGTTTCCCCCATGCGTATAAGCATGTACATAAGTATTAATGTAATAAGGACATGATATGTATTATAGTACATTAAATGATTGTCCCCCCGCGTATAAGCAAGTACATTTGAGTTCAGTAATAGTACATAGTACATTTTAATGTTTACTCGTGCATGGCACATTCGAGTCAAATCAGCCCTTGTCAACATGCGTATCCCTTCCACTAGATCACGAGCTTAATTACCATGCCGCGTGAAACCAGCAACCCGCTTGGCAGGGATCCCTCTTCTCGCTCCGGGCCCATTTCTTGTGGGGGTAGCTATTTAATTATCAGACATCTGGTTCTTTCTTCAGGGCCATCTCACCTAAAATCGCCCACTCTTTCCTCTTAAATAAGACATCTCGATGGACTAGTGACTAATCAGCCCATGCTCACACATAACTGTGCTGTCATACATTTGGTATTTTTAATTTTTTGGG
>Greenland_PC247_155W69N_914_840
ACCACTAACACCTTCTATTAATATACCACTAAAAACATTAAGAGCCTTCCCAGTATCAAATCTACCAAAACTTTCAATAATATAACACTAATTTCCTACTCCACACGCAACAACGCATGATGGACGTAATATATGTTTAGTACGCAACCCATAATCTTAACCCATTAAATAGCACGTAGACATAATGTAACACAAGCGCGCTATGTGCGTAGCACATTAAATGGTTTCCCCCATGCGTATAAGCATGTACATAAGTATTAATGTAATAAGGACATGATATGTATTATAGTACATTAAATGATTGTCCCCCCGCGTATAAGCAAGTACATTTGAGTTCAGTGATAGTACATAGTACATTTTAATGTTTACTCGTGCATGGCACATTCGAGTCAAATCAGCCCTTGTCAACATGCGTATCCCTTCCACTAGATCACGAGCTTAATTACCATGCCGCGTGAAACCAGCAACCCGCTTGGCAGGGATCCCTCTTCTCGCTCCGGGCCCATTTCTTGTGGGGGTAGCTATTTAATTATCAGACATCTGGTTCTTTCTTCAGGGCCATCTCACCTAAAATCGCCCACTCTTTCCTCTTAAATAAGACATCTCGATGGACTAGTGACTAATCAGCCCATGCTCACACATAACTGTGCTGTCATACATTTGGTATTTTTAATTTTTTGGG
>Greenland_PC250_58E59N_1790_1716
ACCACTAACACCTTCTATTAATATACCACTAAAAACATTAAGAGCCTTCCCAGTATCAAATCTACCAAAACTTTCAATAATATAACACTAATTTCCTACTCCACACGCAACAACGCATGATGGACGTAATATATGTTTAGTACGCAACCCATAATCTTAACCCATTAAATAGCACGTAGACATAATGTAACACAAGCGCGCTATGTGCGTAGCACATTAAATGGTTTCCCCCATGCATATAAGCATGTACATAAGTATTAATGTAATAAGGACATGATATGTATTATAGTACATTAAATGATCGTCYCYCCGCGTATAAGCAAGTACATTTGAATTCAGTAATAGTACATAGTACATTTTAATGTTTACCCGTGCATGGCACATTCGAGTCAAATCAGCCCTTGTCAACATGCGTATCCCTTCCACTAGATCACGAGCTTAATTACCATGCCGCGTGAAACCAGCAACCCGCTTGGCAGGGATCCCTCTTCTCGCTCCGGGCCCATTTCTTGTGGGGGTAGCTATTTAATTATCAGACATCTGGTTCTTTCTTCAGGGCCATCTCACCTAAAATCGCCCACTCTTTCCTCTTAAATAAGACATCTCGATGGACTAGTGACTAATCAGCCCATGCTCACACATAACTGTGCTGTCATACATTTGGTATTTTTAATTTTTTGGG
>Greenland_PC253_80E72N_1020_934
ACCACTAACACCTTCTATTAATATACCACTAAAAACATTAAGAGCCTTCCCAGTATCAAATCTACCAAAACTTTCAATAATATAACACTAATTTCCTACTCCACACGCAACAACGCATGATGGACGTAATATATGTTTAGTACGCAACCCATAATCTTAACCCATTAAATAGCACGTAGACATAATGTAACACAAGCGCGCTATGTGCGTAGCACATTAAATGGTTTCCCCCATGCGTATAAGCATGTACATAAGTATTAATGTAATAAGGACATGATATGTATTATAGTACATTAAATGATTGTCCCCCCGCGTATAAGCAAGTACATTTGAGTTCAGTGATAGTACATAGTACATTTTAATGTTTACTCGTGCATGGCACATTTGAGTCAAATCAGCCCTTGTCAACATGCGTATCCCTTCCACTAGATCACGAGCTTAATTACCATGCCGCGTGAAACCAGCAACCCGCTTGGCAGGGATCCCTCTTCTCGCTCCGGGCCCATTCCTTGTGGGGGTAGCTATTTAATTATCAGACATCTGGTTCTTTCTTCAGGGCCATCTCACCTAAAATCGCCCACTCTTTCCTCTTAAATAAGACATCTCGATGGACTAGTGACTAATCAGCCCATGCTCACACATAACTGTGCTGTCATACATTTGGTATTTTTAATTTTTTGGG
>Greenland_PC259_115_0
ACCACTAACACCTTCTATTAATATACCACTAAAAACATTAAGAGCCTTCCCAGTATCAAATCTACCAAAACTTTCAATAATATAACACTAATTTCCTACTCCACACGCAACAACGCATGATGGACGTAATATATGTTTAGTACGCAACCCATAATCTTAACCCATTAAATAGCACGTAGACATAATGTAACACAAGCGCGCTATGTGCGTAGCACATTAAATGGTTTCCCCCATGCGTATAAGCATGTACATAAGTATTAATGTAATAAGGACATGATATGTATTATAGTACATTAAATGATTGTCCCCCCGCGTATAAGCAAGTACATTTGAGTTCAGTGATAGTACATAGTACATTTTAATGTTTACTCGTGTATGGCATATTCGAGTCAAATCAGCCCTTGTCAACATGCGTATCCCTTCCACTAGATCACGAGCTTAATTACCATGCCGCGTGAAACCAGCAACCCGCTTGGCAGGGATCCCTCTTCTCGCTCCGGGCCCATTTCTTGTGGGGGTAGCTATTTAATTATCAGACATCTGGTTCTTTCTTCAGGGCCATCTCACCTAAAATCGCCCACTCTTTCCTCTTAAATAAGACATCTCGATGGACTAGTGACTAATCAGCCCATGCTCACACATAACTGTGCTGTCATACATTTGGTATTTTTAATTTTTTGGG
>Greenland_PC260_3760_4124
ACCACTAACACCTTCTATTAATATACCNCTAAAAACATTAAGAGCCTTCCCNGTATCAAATCTACCAAAACTTTCAATAATATAACACTAATTTCCTACTCCACACGCAACAACGCATGATGGACGTAATATATGTTTAGTACGCAACCCATAATCTTAACCCATTAAATAGCACGTAGACATAATGTAACACAAGCGCGCTATGTGCGTAGCACATTAAATGGTTTCCCCCATGCGTATAAGCATGTACATAAGTATTAATGTAATAAGGACATGATATGTATTATAGTACATTAAATTGTTTCCCCCWCGCGTATAAGCAAGTACATTTGAGTTCAGTAATAGTACATAGTACATTTTAATGTTTACTCGTGCATGGCACATTCGAGTCAAATCAGCCCTTGTCAACATGCGTATCCCTTCCACTAGATCACGAGCTTAATTACCATGCCGCGTGAAACCAGCAACCCGCTTGGCAGGGATCCCTCTTCTCGCTCCGGGCCCATTTCTTGTGGGGGTAGCTATTTAATTATCAGACATCTGGTTCTTTCTTCAGGGCCATCTCACCTAAAATCGCCCACTCTTTCCTCTTAAATAAGACATCTCGATGGACTAGTGACTAATCAGCCCATGCTCACACATAACTGTGCTGTCATACATTTGGTATTTTTAATTTTTTGGG
>Greenland_PC263_3750_4112
ACCACTAACACCTTCTATTAATATACCACTAAAAACATTAAGAGCCTTCCCAGTATCAAATCTACCAAAACTTTCAATAATATAACACTAATTTCCTACTCCACACGCAACAACGCATGATGGACGTAATATATGTTTAGTACGCAACCCATAATCTTAACCCATTAAATAGCACGTAGACATAATGTAACACAAGCGCGCTATGTGCGTAGCACATTAAATGGTTTCCCCCATGCGTATAAGCATGTACATAAGTATTAATGTAATAAGGACATGATATGTATTATAGTACATTAAATGATTGTCCCCCCGCGTATAAGCAAGTACATTTGAGTTCAGTAATAGTACATAGTACATTTTAATGTTTACTCGTGCATGGCACATTCGAGTCAAATCAGCCCTTGTCAACATGCGTATCCCTTCCACTAGATCACGAGCTTAATTACCATGCCGCGTGAAACCAGCAACCCGCTTGGCAGGGATCCCTCTTCTCGCTCCGGGCCCATTTCTTGTGGGGGTAGCTATTTAATTATCAGACATCTGGTTCTTTCTTCAGGGCCATCTCACCTAAAATCGCCCACTCTTTCCTCTTAAATAAGACATCTCGATGGACTAGTGACTAATCAGCCCATGCTCACACATAACTGTGCTGTCATACATTTGGTATTTTTAATTTTTTGGG
>Greenland_PC264_3850_4272
ACCACTAACACCTTCTATTAATATACCACTAAAAACATTAAGAGCCTTCCCAGTATCAAATCTACCAAAACTTTCAATAATATAACACTAATTTCCTACTCCACACGCAACAACGCATGATGGACGTAATATATGTTTAGTACGCAACCCATAATCTTAACCCATTAAATAGCACGTAGACATAATGTAACACAAGCGCGCTATGTGCGTAGCACATTAAATGGTTTCCCCCATGCGTATAAGCATGTACATAAGTATTAATGTAATAAGGACATGATATGTATTATAGTACATTAAATGATTGTCCCCCCGCGTATAAGCAAGTACATTTGAGTTCAGTAATAGTACATAGTACATTTTAATGTTTACTCGTGCATGGCACATTCGAGTCAAATCAGCCCTTGTCAACATGCGTATCCCTTCCACTAGATCACGAGCTTAATTACCATGCCGCGTGAAACCAGCAACCCGCTTGGCAGGGATCCCTCTTCTCGCTCCGGGCCCATTTCTTGTGGGGGTAGCTATTTAATTATCAGACATCTGGTTCTTTCTTCAGGGCCATCTCACCTAAAATCGCCCACTCTTTCCTCTTAAATAAGACATCTCGATGGACTAGTGACTAATCAGCCCATGCTCACACATAACTGTGCTGTCATACATTTGGTATTTTTAATTTTTTGGG
>Greenland_PC265_3755_4118
ACCACTAACACCTTCTATTAATATACCACTAAAAACATTAAGAGCCTTCCCAGTATCAAATCTACCAAAACTTTCAATAATATAACACTAATTTCCTACTCCACACGCAACAANGCAGGATGGACGTAATATATGTTTAGTACGCAACCCATAATCTTAACCCATTAAATAGCACGTAGACATAATGTAACACAAGCGCGCTATGTGCGTAGCACATTAAATGGTTTCCCCCATGCGTATAAGCATGTACATAAGTATTAATATAATAAGGACATGATATGTATTATAGTACATTAAATGATTGTCCCCCCGCGTATAAGCAAGTACATTTGAGTTCAGTAATAGTACATAGTACATTTTAATGTTTACTCGTGCATGGCACATTCGAGTCAAATCAGCCCTTGTCAACATGCGTATCCCTTCCACTAGATCACGAGCTTAATTACCATGCCGCGTGAAACCAGCAACCCGCTTGGCAGGGATCCCTCTTCTCGCTCCGGGCCCATTTCTTGTGGGGGTAGCTATTTAATTATCAGACATCTGGTTCTTTCTTCAGGGCCATCTCACCTAAAATCGCCCACTCTTTCCTCTTAAATAAGACATCTCGATGGACTAGTGACTAATCAGCCCATGCTCACACATAACTGTGCTGTCATACATTTGGTATTTTTAATTTTTTGGG
>Greenland_PC266_3815_4212
ACCACTAACACCTTCTATTAATATACCNCTAAAAACATTAAGAGCCTTCCCAGTATCAAATCTACCAAAACTTTCAATAATATAACACTAATTTCCTACTCCACACGCAACAACGCATGATGGACGTAATATATGTTTAGTACGCAACCCATAATCTTAACCCATTAAATAGCACGTAGACATAATGTAACACAAGCGCGCTATGTGCGTAGCACATTAAATGGTTTCCCCCATGCGTATAAGCATGTACATAAGTATTAATGTAATAAGGACATGATATGTATTATAGTACATTAAANGATTGTCCCCCCGCGTATAAGCAAGTACATTTGAGTTCAGTAATAGTACATAGTACATTTTAATGTTTACTCGTGCATGGCACATTCGAGTCAAATCAGCCCTTGTCAACATGCGTATCCCTTCCACTAGATCACGAGCTTAATTACCATGCCGCGTGAAACCAGCAACCCGCTTGGCAGGGATCCCTCTTCTCGCTCCGGGCCCATTTCTTGTGGGGGTAGCTATTTAATTATCAGACATCTGGTTCTTTCTTCAGGGCCATCTCACCTAAAATCGCCCACTCTTTCCTCTTAAATAAGACATCTCGATGGACTAGTGACTAATCAGCCCATGCTCACACATAACTGTGCTGTCATACATTTGGTATTTTTAATTTTTTGGG
>Greenland_PC268_3835_4246
ACCACTAACACCTTCTATTAATATACCACTAAAAACATTAAGAGCCTTCCCAGTATCAAATCTACCAAAACTTTCAATAATATAACACTAATTTCCTACTCCACACGCAACAACGCATGATGGACGTAATATATGTTTAGTACGCAACCCATAATCTTAACCCATTAAATAGCACGTAGACATAATGTAACACAAGCGCGCTATGTGCGTAGCACATTAAATGGTTTCCCCCATGCGTATAAGCATGTACATAAGTATTAATGTAATAAGGACATGATATGTATTATAGTACATTAAANGATTGTCCCCCCGCGTATAAGCAAGTACATTTGAGTTCAGTAATAGTACATAGTACATTTTAATGTTTACTCGTGCATGGCACATTCGAGTCAAATCAGCCCTTGTCAACATGCGTATCCCTTCCACTAGATCACGAGCTTAATTACCATGCCGCGTGAAACCAGCAACCCGCTTGGCAGGGATCCCTCTTCTCGCTCCGGGCCCATTTCTTGTGGGGGTAGCTATTTAATTATCAGACATCTGGTTCTTTCTTCAGGGCCATCTCACCTAAAATCGCCCACTCTTTCCTCTTAAATAAGACATCTCGATGGACTAGTGACTAATCAGCCCATGCTCACACATAACTGTGCTGTCATACATTTGGTATTTTTAATTTTTTGGG
>Greenland_PC269_3765_4131
ACCACTAACACCTTCTATTAATATACCACTAAAAACATTAAGAGCCTTCCCAGTATCAAATCTACCAAAACTTTCAATAATATAACACTAATTTCCTACTCCACACGCAACAACGCATGATGGACGTAATATATGTTTAGTACGCAACCCATAATCTTAACCCATTAAATAGCACGTAGACATAATGTAACACAAGCGCGCTATGTGCGTAGCACATTAAATGGTTTCCCCCATGCGTATAAGCATGTACATAAGTATTAATGTAATAAGGACATGATATGTATTATAGTACATTAAATGATTGTCCCCCCGCGTATAAGCAAGTACATTTGAGTTCAGTAATAGTACATAGTACATTTTAATGTTTACTCGTGCATGGCACATTCGAGTCAAATCAGCCCTTGTCAACATGCGTATCCCTTCCACTAGATCACGAGCTTAATTACCATGCCGCGTGAAACCAGCAACCCGCTTGGCAGGGATCCCTCTTCTCGCTCCGGGCCCATTTCTTGTGGGGGTAGCTATTTAAGTATCAGACATCTGGTTCTTTCTTCAGGGCCATCTCACCTAAAATCGCCCACTCTTTCCTCTTAAATAAGACATCTCGATGGACTAGTGACTAATCAGCCCATGCTCACACATAACTGTGCTGTCATACATTTGGTATTTTTAATTTTTTGGG
>Greenland_PC271_1570_1463
ACCACTAACACCTTCTATTAATATACCACTAAAAACATTAAGAGCCTTCCCAGTATCAAATCTACCAAAACTTTCAATAATATAACACTAATTTCCTACTCCACACGCAACAACGCATGATGGACGTAATATATGTTTAGTACGCAACCCATAATCTTAACCCATTAAATAGCACGTAGACATAATGTAACACAAGCGCGCTATGTGCGTAGCACATTAAATGGTTTCCCCCATGCATATAAGCATGTACATAAGTATTAATGTAATAAGGACATGATATGTATTATAGTACATTAAATGATCGTCCCCCCGCGTATAAGCAAGTACATTTGAGTTCAGTAACAGTACATAGTACATTTTAATGTTTACCCGTGCATGGCACATTCGAGTCAAATCAGCCCTTGTCAACATGCGTATCCCTTCCACTAGATCACGAGCTTAATTACCATGCCGCGTGAAACCAGCAACCCGCTTGACAGGGATCCCTCTTCTCGCTCCGGGCCCATTTCTTGTGGGGGTAGCTATTTAATTATCAGACATCTGGTTCTTTCTTCAGGGCCATCTCACCTAAAATCGCCCACTCTTTCCTCTTAAATAAGACATCTCGATGGACTANTGACTAATCAGCCCATGCTCACACATAACTGTGCTGTCATACATTTGGTATTTTTAATTTTTTGGG
>Greenland_PC273_560_589
ACCACTAACACCTTCTATTAATATACCACTAAAAACATTAAGAGCCTTCCCAGTATCAAATCTACCAAAACTTTCAATAATATAACACTAATTTCCTACTCCACACGCAACAACGCATGATGGACGTAATATATGTTTAGTACGCAACCCATAATCTTAACCCATTAAATAGCACGTAGACATAATGTAACACAAGCGCGCTATGTGCGTAGCACATTAAATGGTTTCCCCCATGCGTATAAGCATGTACATAAGTATTAATGTAATAAGGACATGATATGTATTATAGTACATTAAATGATTGTCCTCCCGCGTATAAGCAAGTACATTTGAGTTCAGTAATAGTACATAGTACATTTTAATGTTTACTCGTGCATGGCACATTCGAGTCAAATCAGCCCTTGTCAACATGCGTATCCCTTCCACTAGATCACGAGCTTAATTACCATGCCGCGTGAAACCAGCAACCCGCTTGGCAGGGATCCCTCTTCTCGCTCCGGGCCCATTTCTTGTGGGGGTAGCTATTTAATTATCAGACATCTGGTTCTTTCTTCAGGGCCATCTCACCTAAAATCGCCCACTCTTTCCTCTTAAATAAGACATCTCGATGGACTAGTGACTAATCAGCCCATGCTCACACATAACTGTGCTGTCATACATTTGGTATTTTTAATTTTTTGGG
>Greenland_PC576_281_373
ACCACTAACACCTTCTATTAATATACCACTAAAAACATTAAGAGCCTTCCCAGTATCAAATCTACCAAAACTTTCAATAATATAACACTAATTTCCTACTCCACACGCAACAACGCATGATGGACGTAATATATGTTTAGTACGCAACCCATAATCTTAACCCATTAAATAGCACGTAGACATAATGTAACACAAGCGCGCTATGTGCGTAGCACATTAAATGGTTTCCCCCATGCGTATAAGCATGTACATAAGTATTAATGTAATAAGGACATGATATGTATTATAGTACATTAAATGATTGTCCCCCCGCGTATAAGCAAGTACATTTGAGTTCAGTAATAGTACATAGTACATTTTAATGTTTACTCGTGCATGGCACATTCGAGTCAAATCAGCCCTTGTCAACATGCGTATCCCTTCCACTAGATCACGAGCTTAATTACCATGCCGCGTGAAACCAGCAACCCGCTTGGCAGGGATCCCTCTTCTCGCTCCGGGCCCATTTCTTGTGGGGGTAGCTATTTAATTATCAGACATCTGGTTCTTTCTTCAGGGCCATCTCACCTAAAATCGCCCACTCTTTCCTCTTAAATAAGACATCTCGATGGACTAGTGACTAATCAGCCCATGCTCACACATAACTGTGCTGTCATACATTTGGTATTTTTAATTTTTTGGG
>Greenland_PC577_0_0
ACCACTAACACCTTCTATTAATATACCACTAAAAACATTAAGAGCCTTCCCAGTATCAAATCTACCAAAACTTTCAATAATATAACACTAATTTCCTACTCCACACGCAACAACGCATGATGGACGTAATATATGTTTAGTACGCAACCCATAATCTTAACCCATTAAATAGCACGTAGACATAATGTAACACAAGCGCGCTATGTGCGTAGCACATTAAATGGTTTCCCCCATGCGTATAAGCATGTACATAAGTATTAATGTAATAAGGACATGATATGTATTATAGTACATTAAATGATTGTCCTCCCGCGTATAAGCAAGTACATTTGAGTTCAGTAATAGTACATAGTACATTTTAATGTTTACTCGTGCATGGCACATTCGAGTCAAATCAGCCCTTGTCAACATGCGTATCCCTTCCACTAGATCACGAGCTTAATTACCATGCCGCGTGAAACCAGCAACCCGCTTGGCAGGGATCCCTCTTCTCGCTCCGGGCCCATTTCTTGTGGGGGTAGCTATTTAATTATCAGACATCTGGTTCTTTCTTCAGGGCCATCTCACCTAAAATCGCCCACTCTTTCCTCTTAAATAAGACATCTCGATGGACTAGTGACTAATCAGCCCATGCTCACACATAACTGTGCTGTCATACATTTGGTATTTTTAATTTTTTGGG
>Greenland_PC580_282_372
ACCACTAACACCTTCTATTAATATACCACTAAAAACATTAAGAGCCTTCCCAGTATCAAATCTACCAAAACTTTCAATAATATAACACTAATTTCCTACTCCACACGCAACAACGCATGATGGACGTAATATATGTTTAGTACGCAACCCATAATCTTAACCCATTAAATAGCACGTAGACATAATGTAACACAAGCGCGCTATGTGCGTAGCACATTAAATGGTTTCCCCCATGCGTATAAGCATGTACATAAGTATTAATGTAATAAGGACATGATATGTATTATAGTACATTAAATGATTGCCCCCCCGCGTATAAGCAAGTACATTTGAGTTCAGTAATAGTACATAGTACATTTTAATGTTTACTCGTGCATGGCACATTCGAGTCAAATCAGCCCTTGTCAACATGCGTATCCCTTCCACTAGATCACGAGCTTAATTACCATGCCGCGTGAAACCAGCAACCCGCTTGGCAGGGATCCCTCTTCTCGCTCCGGGCCCATTTCTTGTGGGGGTAGCTATTTAATTATCAGACATCTGGTTCTTTCTTCAGGGCCATCTCACCTAAAATCGCCCACTCTTTCCTCTTAAATAAGACATCTCGATGGACTAGTGACTAATCAGCCCATGCTCACACATAACTGTGCTGTCATACATTTGGTATTTTTAATTTTTTGGG
>Greenland_PC582_0_0
ACCACTAACACCTTCTATTAATATACCACTAAAAACATTAAGAGCCTTCCCAGTATCAAATCTACCAAAACTTTCAATAATATAACACTAATTTCCTACTCCACACGCAACAACGCATGATGGANGTAATATATGTTTAGTACGCAACCCATAATCTTAACCCATTAAATAGCACGTAGACATAATGTAACACAAGCGCGCTATGTGCGTAGCACATTAAATGGTTTCCCCCATGCGTATAAGCATGTACATAAGTATTAATGTAATAAGGACATGATATGTATTATAGTACATTAAATGATTGTCCTCCCGCGTATAAGCAAGTACATTTGAGTTCAGTAATAGTACATAGTACATTTTAATGTTTACTCGTGCATGGCACATTCGAGTCAAATCAGCCCTTGTCAACATGCGTATCCCTTCCACTAGATCACGAGCTTAATTACCATGCCGCGTGAAACCAGCAACCCGCTTGGCAGGGATCCCTCTTCTCGCTCCGGGCCCATTTCTTGTGGGGGTAGCTATTTAATTATCAGACATCTGGTTCTTTCTTCAGGGCCATCTCACCTAAAATCGCCCACTCTTTCCTCTTAAATAAGACATCTCGATGGACTAGTGACTAATCAGCCCATGCTCACACATAACTGTGCTGTCATACATTTGGTATTTTTAATTTTTTGGG
>Greenland_PC583_516_533
ACCACTAACACCTTCTATTAATATACCACTAAAAACATTAAGGGCCTTCCCAGTATCAAATCTACCAAAACTTTCAATAATATAACACTAATTTCCTACTCCACACGCAACAACGCATGATGGACGTAATATATGTTTAGTACGCAACCCATAATCTTAACCCATTAAATAGCACGTAGACATAATGTAACACAAGCGCGCTATGTGCGTAGCACATTAAATGGTTTCCCCCATGCGTATAAGCATGTACATAAGTATTAATGTAATAAGGACATGATATGTATTATAGTACATTAAATGATTGTCCCCCCGCGTATAAGCAAGTACATTTGAGTTCAGTAATAGTACATAGTACATTTTAATGTTTACTCGTGCATGGCACATTCGAGTCAAATCAGCCCTTGTCAACATGCGTATCCCTTCCACTAGATCACGAGCTTAATTACCATGCCGCGTGAAACCAGCAACCCGCTTGGCAGGGATCCCTCTTCTCGCTCCGGGCCCATTTCTTGTGGGGGTAGCTATTTAATTATCAGACATCTGGTTCTTTCTTCAGGGCCATCTCACCTAAAATCGCCCACTCTTTCCTCTTAAATAAGACATCTCGATGGACTAGTGACTAATCAGCCCATGCTCACACATAACTGTGCTGTCATACATTTGGTATTTTTAATTTTTTGGG
>Greenland_PC584_0_0
ACCACTAACACCTTCTATTAATATACCACTAAAAACATTAAGAGCCTTCCCAGTATCAAATCTACCAAAACTTTCAATAATATAACACTAATTTCCTACTCCACACGCAACAACGCATGATGGACGTAATATATGTTTAGTACGCAACCCATAATCTTAACCCATTAAATAGCACGTAGACATAATGTAACACAAGCGCGCTATGTGCGTAGCACATTAAATGGTTTCCCCCATGCGTATAAGCATGTACATAAGTATTAATGTAATAAGGACATGATATGTATTATAGTACATTAAATGATTGTCCCCCCGCGTATAAGCAAGTACATTTGAGTTCAGTAATAGTACATAGTACATTTTAATGTTTACTCGTGCATGGCACATTCGAGTCAAATCAGCCCTTGTCAACATGCGTATCCCTTCCACTAGATCACGAGCTTAATTACCATGCCGCGTGAAACCAGCAACCCGCTTGGCAGGGATCCCTCTTCTCGCTCCGGGCCCATTTCTTGTGGGGGTAGCTATTTAATTATCAGACATCTGGTTCTTTCTTCAGGGCCATCTCATCTAAAATCGCCCACTCTTTCCTCTTAAATAAGACATCTCGATGGACTAGTGACTAATCAGCCCATGCTCACACATAACTGTGCTGTCATACATTTGGTATTTTTAATTTTTTGGG
>Greenland_PC591_0_0
ACCACTAACACCTTYTATTAATATACCACTAAAAACATTAAGAGCCTTCCCAGTATCAAATCTACCAAAACTTTCAATAATATAACACTAATTTCCTACTCCACACGCAACAACGCATGATGGACGTAATATATGTTTAGTACGCAACCCATAATCTTAACCCATTAAATAGCACGTAGACATAATGTAACACAAGCGCGCTATGTGCGTAGCACATTAAATGTTTCCCCC-ATGCGTATAAGCATGTACATAAGTATTAATGTAATAAGGACATGATATGTATTATAGTACATTAAATGATTGTCCTCCCGCGTATAAGCAAGTACATTTGAGTTCAGTAATAGTACATAGTACATTTTAATGTTTACTCGTGCATGGCACATTCGAGTCAAATCAGCCCTTGTCAACATGCGTATCCCTTCCACTAGATCACGAGCTTAATTACCATGCCGCGTGAAACCAGCAACCCGCTTGGCAGGGATCCCTCTTCTCGCTCCGGGCCCATTTCTTGTGGGGGTAGCTATTTAATTATTAGACATCTGGTTTTTTCTTCAGGGCCATCTCACCTAAAATCGCCCACTCTTTCCTCTTAAATAAGACATCTCGATGGACTAGTGACTAATCAGCCCATGCTCACACATAACTGTGCTGTCATATATTTGGTATTTTTAATTTTTTGGG
>Greenland_PC594_3097_3321
ACCACTAACACCTTCTATTAATATACCACTAAAAACATTAAGAGCCTTCCCAGTATCAAATCTACCAAAACTTTCAATAATATAACACTAATTTCCTACTCCACACGCAACAACGCANGANGGANGTAATATATGTTTAGTACGCAACCCATAATCTTAACCCATTAAATAGCACGTAGACATAATGTAACACAAGCGCGCTATGTGCGTAGCACATTAAATGTTTCCCCC-ATGCGTATAAGCATGTACATAAGTATTAATGTAATAAGGACATGATATGTATTATAGTACATTAAATGATTGTCCTCCCGCGTATAAGCAAGTACATTTGAGTTCAGTAATAGTACATAGTACATTTTAATGTTTACTCGTACATGGCACATTCGAGTCAAATCAGCCCTTGTCAACATGCGTATCCCTTCCACTAGATCACGAGCTTAATTACCATGCCGCGTGAAACCAGCAACCCGCTTGGCAGGGATCCCTCTTCTCGCTCCGGGCCCATTTCTTGTGGGGGTAGCTATTTAATTATCAGACATCTGGTTCTTTCTTCAGGGCCATCTCACCTAAAATCGCCCACTCTTTCCTCTTAAATAAGACATCTCGATGGACTANTGACTAATCGNCCCATGCTCACACATAACTGTGCTGTCATACATTTGGTATTTTTAATTTTTTGGG
>Greenland_PC595_1172_1097
ACCACTAACACCTTCTATTAATATACCACTAAAAACATTAAGAGCCTTCCCAGTATCAAATCTACCAAAACTTTCAATAATATAACACTAATTTCCTACTCCACACGCAACAACGCATGATGGACGTAATATATGTTTAGTACGCAACCCATAATCTTAACCCATTAAATAGCACGTAGACATAATGTAACACAAGCGCGCTATGTGCGTAGCACATTAAATGGTTTCCCCCATGCGTATAAGCATGTACATAAGTATTAATGTAATAAGGACATGATATGTATTATAGTACATTAAATTGTTNNCCCCCCGCGTATAAGCAAGTACATTTGAGTTCAGTAATAGTACATAGTACATTTTAATGTTTACTCGTGCATGGCACATTCGAGTCAAATCAGCCCTTGTCAACATGCGTATCCCTTCCACTAGATCACGAGCTTAATTACCATGCCGCGTGAAACCAGCAACCCGCTTGGCAGGGATCCCTCTTCTCGCTCCGGGCCCATTTCTTGTGGGGGTAGCTATTTAATTATCAGACATCTGGTTCTTTCTTCAGGGCCATCTCACCTAAAATCGCCCACTCTTTCCTCTTAAATAAGACATCTCGATGGACTAGTGACTAATCAGCCCATGCTCACACATAACTGTGCTGTCATACATTTGGTATTTTTAATTTTTTGGG
>Greenland_PC599_336_391
ACCACTAACACCTTCTATTAATATACCACTAAAAACATTAAGAGCCTTCCCAGTATCAAATCTACCAAAACTTTCAATAATATAACACTAATTTCCTACTCCACACGCAACAACGCATGATGGACGTAATATATGTTTAGTACGCAACCCATAATCTTAACCCATTAAATAGCACGTAGACATAATGTAACACAAGCGCGCTATGTGCGTAGCACATTAAATGGTTTCCCCCATGCGTATAAGCATGTACATAAGTATTAATGTAATAAGGACATGATATGTATTATAGTACATTAAATGATTGTCCCCCCGCGTATAAGCAAGTACATTTGAGTTCAGTAATAGTACATAGTACATTTTAATGTTTACTCGTGCATGGCACATTCGAGTCAAATCAGCCCTTGTCAACATGCGTATCCCTTCCACTAGATCACGAGCTTAATTACCATGCCGCGTGAAACCAGCAACCCGCTTGGCAGGGATCCCTCTTCTCGCTCCGAGCCCATTTCTTGTGGGGGTAACTATTTAATTATCAGACATCTGGTTCTTTTTTCAGGGCCATCTCACCTAAAATYGCCCACTCTTTCCTCTTAAATAAGACATCTCGATGGACTAGTGACTAATCAGCCCATGYTCACACATAACTGTGCTGTCATACATTTGGTATTTTTAATTTTTTGGG
>Greenland_PC600_283_377
ACCACTAACACCTTCTATTAATATACCACTAAAAACATTAAGAGCCTTCCCAGTATCAAATCTACCAAAACTTTCAATAATATAACACTAATTTCCTACTCCACACGCAACAACGCATGATGGACGTAATATATGTTTAGTACGCAACCCATAATCTTAACCCATTAAATAGCACGTAGACATAATGTAACACAAGCGCGCTATGTGCGTAGCACATTAAATGGTTTCCCCCATGCGTATAAGCATGTACATAAGTATTAATGTAATAAGGACATGATATGTATTATAGTACATTAAATGATTGTCCCCCCGCGTATAAGCAAGTACATTTGAGTTCAGTAATAGTACATAGTACATTTTAATGTTTACTCGTGCATGGCACATTCGAGTCAAATCAGCCCTTGTCAACATGCGTATCCCTTCCACTAGATCACGAGCTTAATTACCATGCCGCGTGAAACCAGCAACCCGCTTGGCAGGGATCCCTCTTCTCGCTCCGGGCCCATTTCTTGTGGGGGTAGCTATTTAATTATCAGACATCTGGTTCTTTCTTCAGGGCCATCTCACCTAAAATCGCCCACTCTTTCCTCTTAAATAAGACATCTCGATGGACTAGTGACTAATCAGCCCATGCTCACACATAACTGTGCTGTCATACATTTGGTATTTTTAATTTTTTGGG
>Greenland_PC601_1040_956
ACCACTAACACCTTCTATTAATATACCACTAAAAACATTAAGAGCCTTCCCAGTATCAAATCTACCAAAACTTTCAATAATATAACACTAATTTCCTACTCCACACGCAACAACGCATGATGGACGTAATATATGTTTAGTACGCAACCCATAATCTTAACCCATTAAATAGCACGTAGACATAATGTAACACAAGCGCGCTATGTGCGTAGCACATTAAATGGTTTCCCCCATGCGTATAAGCATGTACATAAGTATTAATGTAATAAGGACATGATATGTATTATAGTACATTAAATNNTTGTCCCCCCGCGTATAAGCAAGTACATTTGAGTTCAGTAATAGTACATAGTACATTTTAATGTTTACTCGTGCATGGCACATTCGAGTCAAATCAGCCCTTGTCAACATGCGTATCCCTTCCACTAGATCACGAGCTTAATTACCATGCCGCGTGAAACCAGCAACCCGCTTGGCAAGGATCCCTCTTCTCGCTCCGGGCCCATTTCTTGTGGGGGTAGCTATTTAATTATCAGACATCTGGTTCTTTCTTCAGGGCCATCTCACCTAAAATCGCCCACTCTTTCCTCTTAAATAAGACATCTCGATGGACTAGTGACTAATCAGCCCATGCTCACACATAACTGCGCTGTCATACATTTGRTATTTTTAATTTTTTGGG
>Greenland_PC602_0_0
ACCACTAACACCTTCTATTAATATACCACTAAAAACATTAAGNGCCTTCCCAGTATCAAATCTACCAAAACTTTCAATAATATAACACTAATTTCCTACTCCACACGCAACAACGCATGATGGACGTAATATATGTTTAGTACGCAACCCATAATCTTAACCCATTAAATAGCACGTAGACATAATGTAACACAAGCGCGCTATGTGCGTAGCACATTAAATGGTTTCCCCCATGCGTATAAGCATGTACATAAGTATTAATGTAATAAGGACATGATATGTATTATAGTACATTAAATGATTGTCCTCCCGCGTATAAGCANGTACATTTGAGTTCAGGAATAGTACATAGTACATTTNAATGTTTACTCGTGCATGGCACATTCGAGTCAANTCAGNCCTTGTCAACATGCGTATNCCTTCCACTAGANCACGAGCTTAATTACCATGCCGCGTGAAACCAGCAACCCGCTTGGCAGGGATCCCTCTTCTCGCTCCGGGCCCATTTCTTGTGGGGGTAGCTATTTAATTATCAGACATCTGGTTCTTTCTTCAGGGCCATCTCACCTAAAATCGCCCACTCTTTCCTCTTAAATAAGACATCTCGATGGACTAGTGACTAATCAGCCCATGCTCACACATAACTGTGCTGTCATACATTTGGTATTTTTAATTTTTTGGG
>Greenland_PC603_725_675
ACCACTAACAYCTTCTATTAATATACCACTAAAAACATTAAGAGCCTTCCCAGTATCAAATCTACCAAAACTTTCAATAATATAACACTAATTTCCTACTCCACACGCAACAACGCATGATGGACGTAATATATGTTTAGTACGCAACCCATAATCTTAACCCATTAAATAGCACGTAGACATAATGTAACACAAGCGCGCTATGTGCGTAGCACATTAAATGGTTTCCCCCATGCGTATAAGCATGTACATAAGTATTAATGTAATAAGGACATGATATGTATTATAGTACATTAAATGATTGTCCTCCCGCGTATAAGCAAGTACATTTGAGTTCAGTAATAGTACATAGTACATTTTAATGTTTACTCGTGCATGGCACATTCGAGTCAAATCAGCCCTTGTCAACATGCGTATCCCTTCCACTAGATCACGAGCTTAATTACCATGCCGCGTGAAACCAGCAACCCGCTTGGCAGGGATCCCTCTTCTCGCTCCGGGCCCATTTCTTGTGGGGGTAGCTATTTAATTATCAGACATCTGGTTCTTTCTTCAGGGCCATCTCACCTAAAATCGCCCACTCTTTCCTCTTAAATAAGACATCTCGATGGACTAGTGACTAATCAGCCCATGCTCACACATAACTGTGCTGTCATACATTTGGTATTTTTAATTTTTTGGG
>Greenland_PC604_509_530
ACCACTAACACCTTCTATTAATATACCACTAAAAACATTAAGAGCCTTCCCAGTATCAAATCTACCAAAACTTTCAATAATATAACACTAATTTCCTACTCCACACGCAACAACGCATGATGGACGTAATATATGTTTAGTACGCAACCCATAATCTTAACCCATTAAATAGCACGTAGACATAATGTAACACAAGCGCGCTATGTGCGTAGCACATTAAATGGTTTCCCCCATGCGTATAAGCATGTACATAAGTATTAATGTAATAAGGACATGATATGTATTATAGTACATTAAATGATTGTCCCCCCGCGTATAAGCAAGTACATTTGAGTTCAGTAATAGTACATAGTACATTTTAATATTTACTCGTGCATGGCACATTCGAGTCAAATCAGCCCTTGTCAACATGCGTATCCCTTCCACTAGATCACGAGCTTAATTACCATGCCGCGTGAAACCAGCAACCCGCTTGGCAGGGATCCCTCTTCTCGCTCCGGGCCCATAAATCGTGGGGGTTTCTATTGAT-TATCAGACATCTGGTTCTTTCTTCAGGGCCATCTCACCTAAAATCGCCCACTCTTTCCTCTTAAATAAGACATCTCGATGGACTAGTGACTAATCAGCCCATGCTCACNCATAACTGTGCTGTCATACATTTGGTATTTTTAATTTTTTGGG
>Greenland_PC612_0_0
ACCACTAACACCTTCTATTAATATACCACTAAAAACATTAAGAGCCTTCCCAGTATCAAATCTACCAAAACTTTCAATAATATAACACTAATTTCCTACTCCACACGCAACAACGCATGATGGACGTAATATATGTTTAGTACGCAACCCATAATCTTAACCCATTAAATAGCACGTAGACATAATGTAACACAAGCGCGCTATGTGCGTAGCACATTAAATGGTTTCCCCCATGCGTATAAGCATGTACATAAGTATTAATGTAATAAGGACATGATATGTATTATAGTACATTAAATGATTGTCCTCCCGCGTATAAGCAAGTACATTTGAGTTCAGTAATAGTACATAGTACATTTTAATGTTTACTCGTGCATGGCACATTCGAGTCAAATCAGCCCTTGTCAACATGNGTATCCCTTCCACTAGATCACGAGCTTAATTACCATGCCGCGTGAAACCAGCAACCCGCTTGGCAGGGATCCCTCTTCTCGCTCCGGGCCCATTTCTTGTGGGGGTAGCTATTTAATTATCAGACATCTGGTTCTTTCTTCAGGGCCATCTCACCTAAAATCGCCCACTCTTTCCTCTTAAATAAGACATCTCGATGGACTAGTGACTAATCAGCCCATGCTCACACATAACTGTGCTGTCATACATTTGGTATTTTTAATTTTTTGGG
>Greenland_PC614_0_0
ACCACTAACACCTTCTATTAATATACCACTAAAAACATTAAGAGCCTTCCCAGTATCAAATCTACCAAAACTTTCAATAATATAACACTAATTTCCTACTCCACACGCAACAACGCATGATGGACGTAATATATGTTTAGTACGCAACCCATAATCTTAACCCATTAAATAGCACGTAGACATAATGTAACACAAGCGCGCTATGTGCGTAGCACATTAAATGGTTTCCCCCATGCGTATAAGCATGTACATAAGTATTAATGTAATAAGGACATGATATGTATTATAGTACATTAAATGATTGTCCTCCCGCGTATAAGCAAGTACATTTGAGTTCAGTAATAGTACATAGTACATTTTAATGTTTACTCGTGCATGGCACATTCGAGTCAAATCAGCCCTTGTCAACATGCGTATCCCTTCCACTAGATCACGAGCTTAATTACCATGCCGCGTGAAACCAGCAACCCGCTTGGCAGGGATCCCTCTTCTCGCTCCGGGCCCATTTCTTGTGGGGGTAGCTATTTAATTATCAGACATCTGGTTCTTTCTTCAGGGCCATCTCACCTAAAATCGCCCACTCTTTCCTCTTAAATAAGACATCTCGATGGACTAGTGACTAATCAGCCCATGCTCACACATAACTGTGCTGTCATACATTTGGTATTTTTAATTTTTTGGG
>Greenland_PC618_228_209
ACCACTAACACCTTCTATTAATATACCACTAAAAACATTAAGAGCCTTCCCAGTATCAAATCTACCAAAACTTTCAATAATATAACACTAATTTCCTACTCCACACGCAACAACGCATGATGGACGTAATATATGTTTAGTACGCAACCCATAATCTTAACCCATTAAATAGCACGTAGACATAATGTAACACAAGCGCGCTATGTGCGTAGCACATTAAATGGTTTCCCCCATGCGTATAAGCATGTACATAAGTATTAATGTAATAAGGACATGATATGTATTATAGTACATTAAATTGTTNNCCCCCCGCGTATAAGCAAGTACATTTGAGTTCAGTAATAGTACATAGTACATTTTAATGTTTACTCGTGCATGGCACATTCGAGTCAAATCAGCCCTTGTCAACATGCGTATCCCTTCCACTAGATCACGAGCTTAATTACCATGCCGCGTGAAACCAGCAACCCGCTTGGCAGGGATCCCCCTTCTCGCTCCGGGCCCATTCCTTATGGGGGTAGCTATTTAATTATCAGACATCTGGTTCTTTCTTCAGGGCCATCTCACCTAAAATCGCCCACTCTTTCCTCTTAAATAAGACATCTCGATGGACTAGTGACTAATCAGCCCATGCTCACACATAACTGTGCTGTCATACATTTGGTATTTTTAATTTTTTGGG
>Greenland_PC622_0_0
ACCACTAACACCTTCTATTAATATACCACTAAAAACATTAAGAGCCTTCCCAGTATCAAATCTACCAAAACTTTCAATAATATAACACTAATTTCCTACTCCACACGCAACAACGCATGATGGACGTAATATATGTTTAGTACGCAACCCATAATCTTAACCCATTAAATAGCACGTAGACATAATGTAACACAAGCGCGCTATGTGCGTAGCACATTAAATGGTTTCCCCCATGCGTATAAGCATGTACATAAGTATTAATGTAATAAGGACATGATATGTATTATAGTACATTAAATGATTGTCCTCCCGCGTATAAGCAAGTACATTTGAGTTCAGTAATAGTACATAGTACATTTTAATGTTTACTCGTGCATGGCACATTCGAGTCAAATCAGCCCTTGTCAACATGCGTATCCCTTCCACTAGATCACGAGCTTAATTACCATGCCGCGTGAAACCAGCAACCCGCTTGGCAGGGATCCCTCTTCTCGCTCCGGGCCCATTTCTTGTGGGGGTAGCTATTTAATTATCAGACATCTGGTTCTTTCTTCAGGGCCATCTCACCTAAAATCGCCCACTCTTTCCTCTTAAATAAGACATCTCGATGGACTAGTGACTAATCAGCCCATGCTCACACATAACTGTGCTGTCATACATTTGGTATTTTTAATTTTTTGGG
>Greenland_PC627_0_0
ACCACTAACACCTTCTATTAATATACCACTAAAAACATTAAGAGCCTTCCCAGTATCAAATCTACCAAAACTTTCAATAATATAACACTAATTTCCTACTCCACACGCAACAACGCATGATGGACGTAATATATGTTTAGTACGCAACCCATAATCTTAACCCATTAAATAGCACGTAGACATAATGTAACACAAGCGCGCTATGTGCGTAGCACATTAAATGGTTTCCCCCATGCGTATAAGCATGTACATAAGTATTAATGTAATAAGGACATGATATGTATTATAGTACATTAAATGATTGTCCTCCCGCGTATAAGCAAGTACATTTGAGTTCAGTAATAGTACATAGTACATTTTAATGTTTACTCGTGCATGGCACATTCGAGTCAAATCAGCCCTTGTCAACATGCGTATCCCTTCCACTAGATCACGAGCTTAATTACCATGCCGCGTGAAACCAGCAACCCGCTTGGCAGGGATCCCTCTTCTCGCTCCGGGCCCATTTCTTGTGGGGGTAGCTATTTAATTATCAGACATCTGGTTCTTTCTTCAGGGCCATCTCACCTAAAATCGCCCACTCTTTCCTCTTAAATAAGACATCTCGATGGACTAGTGACTAATCAGCCCATGCTCACACATAACTGTGCTGTCATACATTTGGTATTTTTAATTTTTTGGG
>Greenland_PC628_2209_2232
ACCACTAACACCTTCTATTAATATACCACTAAAAACATTAAGAGCCTTCCCAGTATCAAATCTACCAAAACTTTCAATAATATAACACTAATTTCCTACTCCACACGCAACAACGCATGATGGACGTAATATATGTTTAGTACGCAACCCATAATCTTAACCCATTAAATAGCACGTAGACATAATGTAACACAAGCGCGCTATGTGCGTAGCACATTAAATGGTTTCCCCCATGCGTATAAGCATGTACATAAGTATTAATGTAATAAGGACATGATATGTATTATAGTACATTAAATGATTGTCCCCCCGCGTATAAGCAAGTACATTTGAGTTCAGTAATAGTACATAGTACATTTTAATGTTTACTCGTGCATGGCACATTCGAGTCAAATCAGCCCTTGTCAACATGCGTATCCCTTCCACTAGATCACGAGCTTAATTACCATGCCGCGTGAAACCAGCAACCCGCTTGGCAGGGATCCCTCTTCTCGCTCCGGGCCCATTTCTTGTGGGGGTAGCTATTTAATTATCAGACATCTGGTTCTTTCTTCAGGGCCATCTCACCTAAAATCGCCCACTCTTTCCTCTTAAATAAGACATNTCGATGGACTAGTGACTAATCAGCCCATGCTCACACATAACTGTGCTGTCATACATTTGGTATTTTTAATTTTTTGGG
>Greenland_PC630_326_390
ACCACTAACACCTTCTATTAATATACCACTAAAAACATTAAGAGCCTTCCCAGTATCAAATCTACCAAAACTTTCAATAATATAACACTAATTTCCTACTCCACACGCAACAACGCATGATGGACGTAATATATGTTTAGTACGCAACCCATAATCTTAACCCATTAAATAGCACGTAGACATAATGTAACACAAGCGCGCTATGTGCGTAGCACATTAAATGGTTTCCCCCATGCGTATAAGCATGTACATAAGTATTAATGTAATAAGGACATGATATGTATTATAGTACATTAAATTGTTNNCCCCCCGCGTATAAGCAAGTACATTTGAGTTCAGTAATAGTACATAGTACATTTTAATGTTTACTCGTGCATGGCACATTCGAGTCAAATCAGCCCTTGTCAACATGCGTATCCCTTCCACTAGATCACGAGCTTAATTACTATGCCGCGTGAAACCAGCAACCCGCTTGGCAGGGATCCCTCTTCTCGCTCCGGGCCCATTTCTTGTGGGGGTAGCTATTTAATTATCAGACATCTGGTTCTTTCTTCAGGGCCATCTCACCTAAAATCGCCCACTCTTTCCTCTTAAATAAGACATCTCGATGGACTAGTGACTAATCAGCCCATGCTCACACATAACTGTGCTGTCATACATTTGGTATTTTTAATTTTTTGGG
>Greenland_PC632_0_0
ACCACTAACACCTTCTATTAATATACCACTAAAAACATTAAGAGCCTTCCCAGTATCAAATCTACCAAAACTTTCAATAATATAACACTAATTTCCTACTCCACACGCAACAACGCATGATGGACGTAATATATGTTTAGTACGCAACCCATAATCTTAACCCATTAAATAGCACGTAGACATAATGTAACACAAGCGCGCTATGTGCGTAGCACATTAAATGGTTTCCCCCATGCGTATAAGCATGTACATAAGTATTAATGTAATAAGGACATGATATGTATTATAGTACATTAAATGATTGTCCTCCCGCGTATAAGCAAGTACATTTGAGTTCAGTAATAGTACATAGTACATTTTAATGTTTACTCGTGCATGGCACATTCGAGTCAAATCAGCCCTTGTCAACATGCGTATCCCTTCCACTAGATCACGAGCTTAATTACCATGCCGCGTGAAACCAGCAACCCGCTTGGCAGGGATCCCTTTTCTCGCTCCGGGCCTATTTCTTGTGGGGGTAGCTATTTAATTATCAGACATCTGGTTCTTTCTTCAGGGCCATCTCACCTAAAATCGCCCACTCTTTCCTCTTAAATAAGACATCTCGATGGACTAGTGACTAATCAGCCCATGCTCACACATAACTGTGCTGTCATACATTTGGTATTTTTAATTTTTTGGG
>Greenland_PC633_223_194
ACCACTAACACCTTCTATTAATATACCACTAAAAACATTAAGAGCCTTCCCAGTATCAAATCTACCAAAACTTTCAATAATATAACACTAATTTCCTACTCCACACGCAACAACGCATGATGGACGTAATATATGTTTAGTACGCAACCCATAATCTTAACTCATTAAATAGCACGTAGACATAATGTAACACAAGCGCGCTATGTGTGTAGCACATTAAATGGTTTCCCCCATGCGTATAAGCATGTACATAAGTATTAATGTAATAAGGACATGATATGTATTATAGTACATTAAATGATTGTCCTCCCGCGTATAAGCAAGTACATTTGAGTTCAGTAATAGTACATAGTACATTTTAATGTTTACTCGTGCATGGCACATTCGAGTCAAATCAGCCCTTGTCAACATGCGTATCCCTTCCACTAGATCACGAGCTAAATTACCATGCCGCGTGAAACCAGCAACCCGCTTGGCAGGGATCCCTCTTCTCGCTCCGGGCCTATTTCTTGTGGGGGTAGCTATTTAATTATCAGACATCTGGTTCTTTCTTCAGGGCCATCTCACCTAAAATCGCCCACTCTTTCCTCTTAAATAAGACATCTCGATGGACTAGTGACTAATCAGCCCATGCTCACACATAACTGTGCTGTCATACATTTGGTATTTTTAATTTTTTGGG
>NE_Sib_PC179_155E69N_13270_16257
ACCACTAACACCTTCTATTAATATACCACTAAAAACATTAAGAGCCTTCCCAGTATCAAATCTACCAAAACTTTCAATAATATAACACTAATTTCCTACTCCACACGCAACAACGCATGATGGACGTAATATATGTTTAGTACGCAACCCATAATCTTAACCCATTAAATAGCACGTAGACATAATGTAACACAAGCGTGCTATGTGCGTAGCACATTAAATGGTTTTCCCCATGCGTATAAGCATGTACATAAGTATTAATGTAATAGGGACATGGTATGTATTATAGTACATTAAATGATTGTCCCCCCGCATATAAGCAAGTACATTTGAGTTCAGTAATAGTACATAGTACATTTTAATGTTTACTCGTACATGGCACATTCGAGTCAAATCAACTCTTGTCAACATGCGTATCCCCTCCACTAGATCACGAGCTTAATTACCATGCCGCGTGAAACCAGCAACCCGCTTGGCAGGGATCCCTCTTCTCGCTCCGGGCCCATTTCTTGTGGGGGTAGCTATTTAATTATCAGACATCTGGTTCTTTCTTCAGGGCCATCTCACCTAAAATCGCCCACTCTTTCCTCTTAAATAAGACATCTCGATGGACTAATGACTAATCAGCCCATGCTCACACATAACTGTGCTGTCATACATTTGGTATTTTTAATTTTTTGGG
>NE_Sib_PC658_42550_45740
GCCACTAACACCTTCTATTAATATACCACTAAAAACATTAAGAGCCTTCCCAGTATCAAATCTACCAAAACTTTCAATAATATAACACTAATTTCCTACTCCACACGCAACAACGCATGATGGACGTAATATATGTTTAGCACACAACCCATAATCTTAACCCATTAAATAGCACGTAGACATAATGTAACACAAGCGTGCTATGTACGTAGTACATTAAATGGCTTTCCCCATGCGTATAAGCATGTACATAAACATTAATGTAATAAGGACATGATATGTATTATAGTACATTAAATGATTGTCCCCTTGCATATAAGCAAGTACAGTCAAGTCCAGTGACAGTACATAGTACATTCTAGTGCTTGTTCGTACATAGCACATTCGAGTCAAATCAGTCCTTGCCAACATGCATATCCCTTCCACTAGATCACGAGCTTAATTACCATGCCGCGTGAAACCAGCAACCCGCTTGGCAGGGATCCCTCTTCTCGCTCCGGGCCCATCTCTTGTGGGGGTAGCTATTTAATTATCAGACATCTGGTTCTTTCTTCAGGGCCATCTCATCTAAAATCGCCCACTCTTTCCCCTTAAATAAGACATCTCGATGGACTAATGGCTAATCAGCCCATGCTCACACATAACTGTGCTGTCATACATTTGGTATTTTTAATTTTTTGGG
>Taimyr_PC076_101E74N_17900_21380
TCCACTAACNCCNTCTATTAATATACCACTAAAAACATTAAGAGCCTTCCCAGTGTCAGATCTACCAAAACTTTCAATAATATAACACTAATTTCCTACTCCATACGCAACAACGCATGATGGACGTAATATATGTTTAGTACACAACCCATAATCTTAACCCATTAAATAGCACGTAGACATAATGTAACATAAGCGTGCTATGTGCGTAGCACATTAAGTGGCTTTCCCCATGCGTATAAGCATGTACATAAACATTAATGTAATGAGGACATGATATGTATTATAGTACATTAAATGATTGTCCCCTTGCATATAAGCAAGTATGGCCGAGTTCACTGACAGTACATAGTACATTCTAATGCTTGTTCGTACATAGCACATTTGAGTCAAATCAGTCCTTGTCAACATGCGTATCCCCTCCATTAGATCACGAGCTTAATTACCATGCCGCGTGAAACCAGCAACCCGCTTGGCAGGGATCCCTCTTCTCGCTCCGGGCCCATTTCTTGTGGGGGTAGCTATTTAATTATCAGACATCTGGTTCTTTCTTCAGGGCCATCTCACCTAAAATCGCCCACTCTTTCCTCTTAAATAAGACATCTCGATGGACTAGTGACTAATCAGCCCATGCTCACACATAACTGTGCTGTCATACATTTGGTATTTTTAATTTTTTGGG
>Taimyr_PC077_101E74N_23220_28079
AGCACTAACACCTTCTATTAATATACCACTAAAAACATTAAGAGCCTTCCCCGTCTCAAATCTACCAAAACTTTCAAAGATATAACACTAATTTCCTACTCCATACGCAACAACGCATGATGGACGTAATATATGTTTAGTACACAACCCATAATCTTAACCCATTAAATAGCACGTAGACATAATGTAACATAAGCGTGCTATGTGCGTAGCACATTAAGTGGCTTTCCCCATGCGTATAAGCATGTACATAAATATTAATGTAATAAGGACATGATATGTATTATAGTACATTAAATGATTGTCCCCTTGCATATAAGCAAGTATGGTCGAGTTCATCGACAGTACATAGTACATTCTAATGTTTGTTCGTGCATGGCACATTTGAGTCAAATCAGCCCTTGTCAACATGCGTATCCTCTCCATTAGATCGCGAGCTTAACTACCATGCCGCGTGAAACCAGCAACCCGCTTGGCAGGGATCCCTCTTCTCGCTCCGGGCCCATTTCTTGTGGGGGTAGCTATTTAATTATCAGACATCTGGTTCTTTCTTCAGGGCCATCTCACCTAAAATCGCCCACTCTTTCCTCTTAAATAAGACATCTCGATGGACTAGTGACTAATCAGCCCATGCTCACACATAACTGTGCTGTCATACATTTGGTATTTTTAATTTTTTGGG
>Taimyr_PC079_101E74N_25310_30091
TGCACTAACACCTTCTATTAATATACCTCTAAAAACATTAAGAGCCTTCCCAGTATCAAATCTACCAAAACTTTCAATAATATAACACTAATTTCCTACTCCATACGCAACAACGCATGATGGACGTAATATATGTTTAGTACACAACCCATAATCTTAACCCATTAAATAGCACGTAGACATAATGTAACATAAGCGTGCTATGTGCGTAGCACATTAAGTGGCTTTCCCCATGCGTATAAGCATGTACATAAATATTAATGTAATAAGGACATGATATGTATTATAGTACATTAAATGATTGTCCCCTTGCATATAAGCAAGTATGGTCGAGTTCACTGACAGTACATAGTACATTCTAATGTTTGTTCGTGCATGGCACATTTGAGTCAAATCAGTCCTTGTCAACATGCGTATCCCCTCCATTAGATCGCGAGCTTAACTACCATGCCGCGTGAAACCAGCAACCCGCTTGGCAGGGATCCCTCTTCTCGCTCCGGGCCCATTTCTTGTGGGGGTAGCTATTTAATTATCAGACATCTGGTTCTTTCTTCAGGGCCATCTCACCTAAAATCGCCCACTCTTTCCCCTTAAATAAGACATCTCGATGGACTAGTGACTAATCAGCCCATGCTCACACATAACTGTGCTGTCATACATTTGGTATTTTTAATTTTTTGGG
>Taimyr_PC081_101E74N_25300_30092
ACCACTAACACCTTCTATTAATATACCACTAAAAACATTAAGAGCCTTCCCAGTATCAAATCTACCAAAACTTTCAATAATATAACACTAATTTCCTACTCCATACGCAACAACGCATGATGGACGTAATATATGTTTAGTACACAACCCATAATCTTAACCCATTAAATAGCACGTAGACATAATGTAACATAAGCGTGCTATGTGCGTAGCACATTAAGTGGTTTTCCCCATGCATATAAGCATGTACATAAATATTAATGTAATAAGGACATGATATGTATTATAGTACATTAAGTGATTGTCCCCTTGCATATAAGCAAGTGTGGTCGAGTTCACCGACAGTACATAGCACATTTTAATGTTTGTTCGTACATGGCACATTTGAGTCTTATCAGTCCTTGTCAACATGCGTATCCCCTCCACTAGATCACGAGCTTAACTACCATGCCGCGTGAAACCAGCAACCCGCTTGGCAGGGATCCCTCTTCTCGCTCCGGGCCCATTTCTTGTGGGGGTAGCTATTTAATTATCAGACATCTGGTTCTTTCTTCAGGGCCATCTCACCTAAAATCGCCCACTCTTTCCCCTTAAATAAGACATCTCGATGGACTAATGACTAATCAGCCCATGCTCACACATAACTGTGCTGTCATACATTTGGTATTTTTAATTTTTTGGG
>Taimyr_PC082_101E74N_21840_26221
AGCACTAACACCTTCTATTAATATACCACTAAAAACACTAAGAGCCTTCCCAGTATCAAATCTACCAAAACTTTCAATAATATAACACTAATTTCCTACTCCATACGCAACAACGCATGATGGACGTAATATATGTTTAGTACACAACCCATAATCTTAACCCATTAAATAGCACGTAGACATAATGTAACATAAGCGTGCTATGTGCGTAGTACATTAAGTGGCTTTCCCCATGCGTATAAGCATGTACATAAATATTAATGTAATAAGGACATGATATGTATTATAGTACATTAAATGATTGTCCCCTTGCATATAAGCAAGTATGGTCGAGTTCACTGACAGTACATAGTACATTCTAATGTTTGTTCGTGCATGGCACATTTGAGTCAAATCAGTCCTTGTCAACATGCGTATCCTCTCCATTAGATCGCGAGCTTAACTACCATGCCGCGTGAAACCAGCAACCCGCTTGGCAGGGATCCCTCTTCTCGCTCCGGGCCCATTTCTTGTGGGGGTAGCTATTTAATTATCAGACATCTGGTTCTTTCTTCAGGGCCATCTCACCTAAAATCGCCCACTCTTTCCTCTTAAATAAGACATCTCGATGGACTAGTGACTAATCAGCCCATGCTCACACATAACTGTGCTGTCATACATTTGGTATTTTTAATTTTTTGGG
>Taimyr_PC085_101E74N_19570_23404
AGCACTAACACCTTCTATTGATATACCACTAAAAACATTAAGAGCCTTCCCAGTATCAAATCTACCAAAACTTTCAATAATATAACACTAATTTCCTACTCCATACGCAACAACGCATGATGGACGTAATATATGTTTAGTACACAACCCATAATCTTAACCCATTAAATAGCACGTAGACATAATGTAACATAAGCGTGCTATGTGCGTAGCACATTAAGTGGCTTTCCCCATGCGTATAAGCATGTACATAAATATTAATGTAATAAGGACATGATATGTATTATAGTACATTAAATGATTGTCCCCTTGCATATAAGCAAGTATGGTCGAGTTCATTGACAGTACATAGTACATTCTAATGCTTGTTCGTGCATGGCACATTTGAGTCAAATCAGTCCTTGTCAACATGCGTATCCCTTCCACTAGATCACGAGCTTAACTACCATGCCGCGTGAAACCAGCAACCCGCTTGGCAGGGATCCCTCTTCTCGCTCCGGGCCCATTTCTTGTGGGGGTAGCTATTTAATTATCAGACATCTGGTTCTTTCTTCAGGGCCATCTCACCTAAAATCGCCCACTCATTCCTCTTAAATAAGACATCTCGATGGACTAATGACTAATCAGCCCATGCTCACACATAACTGTGGTGTCATACATTTGGTATTTTTAATTTTTTGGG
>Taimyr_PC086_101E74N_19840_23706
AGCACTAACACCTTCTATTAATATACCACTAAAAACATTAAGAGCCTTCCCAGTATCAAATCTACCAAAACTTTCAATAATATAACACTAATTTCCTACTCCATACGCAACAACGCATGATGGACGTAATATATGTTTAGTACACAACCCATAATCTTAACCCATTAAATAGCACGTAGACATAATGTAACATAAGCGTGCTATGTGCGTAGCACATTAAGTGGCTTTCCCCATGCGTATAAGCATGTACATAAATATTAATGTAATAAGGACATGATATGTATTATAGTACATTAAATGATTGTCCCCTTGCATATAAGCAAGTATGGTCGAGTTCACTGACAGTACATAGTACATTCTAATGTTTGTTCGTGCATGGCACATTCGAGTCAAATCAGTTCTTGTCAACATGCGTATCCCCTCCATTAGATCGCGAGCTTAACTACCATGCCGNGTGAAACCAGCAACCCGCTTGGCAGGGATCCCTCTTCTCGCTCCGGGCCCATTTCTTGTGGGGGTAGCTATTTAATTACCAGGCATCTGGTTCTTTCTTCAGGGCCATCTCATCTAAAACGGTCCATTCTTTCCTCTTAAATAAGACATCTCGATGGACTAATGACTAATCAGCCCATGCTCACACATAACTGTGCTGTCATACATTTGGTATTTTTTTATTTTGGGG
>Taimyr_PC092_101E74N_21110_25201
AGCACTAACACCTTCTATTAATATACCACTAAAAACATTAAGAGCCTTCCCAGTATCAAATCTACCAAAACTTTCAATAATATAACACTAATTTCCTACTCCATACGCAACAACGCATGATGGACGTAATATATGTTTAGTACACAACCCATAATCTTAACCCATTAAATAGCAGCGAGACATAATGTAACATAAGCGTGCTATGTGCGTAGCACATTAAGTGGCTTTCCCCATGCGTATAAGCATGTACATAAATATTAATGTAATAAGGACATGATATGTATTATAGTACATTAAATGATTGTCCCCTTGCATATAAGCAAGTATGGTCGAGTTCATTGACAGTACATAGTACATTCTAATGCTTGTTCGTACATGGCACATTTGAGTCAAATCAGTCCTTGTCAACATGCGTATCCCCTCCATTAGATCACGAGCTTAACTACCATGCCGCGTGAAACCAGCAACCCGCTTGGCAGGGATCCCTCTTCTCGCTCCGGGCCCATTTCTTGTGGGGGTAGCTATTTAATTATCAGACATCTGGTTCTTTCTTCAGGGCCATCTCACCTAAAATCGCCCACTCTTTCCTCTTAAATAAGACATCTCGATGGACTAGTGACTAATCAGCCCATGCTCACACATAACTGTGCTGTCATACATTTGGTATTTTTAATTTTTGGGG
>Taimyr_PC097_101E74N_27370_31481
ACCACTAACACCTTCTATTAATATACCACTAAAAACATTAAGAGCCTTCCCAGTATCAAATCTACCAAAACTTTCAATAATATAACACTAATTTCCTACTCCATACGCAACAACGCATGATGGACGTAATATATGTTTAGTACACAACCCATAATCTTAACCCATTAAATAGCACGTAGACATAATGTAACATAAGCGTGCTATGTGCGTAGCACATTAAGTGGCTTTCCCCATGCGTATAAGCATGTACATAAATATTAATGTAATAAGGACATGATATGTATTATAGTACATTAAATGATTGTCCCCTTGCATATAAGCAAGTATGGTCGAGTTCACTGACAGTACATAGTACATTCTAATGTTTGTTCGTGCATGGCACATTTGAGTCAAATCAGTCCTTGTCAACATGCGTATCCCCTCCATTAGATCACGAGCTTAACTACCATGCCGCGTGAAACCAGCAACCCGCTTGGCAGGGATCCCTCTTCTCGCTCCGGGCCCATTTCTTGTGGGGGTAGCTATTTAATTATCAGACATCTGGTTCTTTCTTCAGGGCCATCTCACCTAAAATCGCCCACTCTTTCCTCTTAAATAAGACATCTCGATGGACTAGTGACTAATCAGCCCATGCTCACACATAACTGTGCTGTCATACATTTGGTATTTTTAATTTTTTGGG
>Taimyr_PC098_101E75N_21140_25270
AGCACTAACACCNTCTATTAATATACCACTAAAAACATTAAGAGCCTTCCCAGTATCAAATCTACCAAAACTTTCAATAATATAACACTAATTTCCTACTCCATACGCAACAACGCATGATGGACGTAATATATGTTTAGTACACAACCCATAATCTTAACCCATTAAATAGCACGTAGACATAATGTAACATAAGCGTGCTATGTGCGTAGCACATTAAGTGGCTTTCCCCATGCGTATAAGCATGTACATAAATATTAATGTAATAAGGACATGATATGTATTATAGTACATTAAATGATTGTCCCCTTGCATATAAGCAAGTATGGTCGAGTTCACTGACAGTACATAGTACATTCTAATGTTTGTTCGTACATGGCACATTTGAGTCAAATCAGTCCTTGTCAACATGCGTATCCTCTCCATTAGATCGCGAGCTTAACTACCATGCCGCGTGAAACCAGCAACCCGCTTGGCAGGGATCCCTCTTCTCGCTCCGGGCCCATTTCTTGTGGGGGTAGCTATTTAATTATCAGACATCTGGTTCTTTCTTCAGGGCCATCTCACCTAAAATCGCCCACTCTTTCCTCTTAAATAAGACATCTCGATGGACTGGTGACTAATCAGCCCATGCTCACACATAACTGTGCTGTCATACATTTGGTATTTTTAATTTTTTGGG
>Taimyr_PC099_101E74N_20850_24838
ACCACTAACACCTTCTATTAATATACCACTAAAAACATTAAGAGCCTTCCCAGTATCAAATCTACCAAAACTTTCAATAATATAACACTAATTTCCTACTCCACACGCAACAACGCATGATGGACGTAATATATGTTTAGTACACAACCCATAATCTTAACCCATTAAATAGCACGTAGACATAATGTAACATAAGCGTGCTATGTGCGTAGCACATTAAGTGGCTTTCCCCATGCGTATAAGCATGTACATAAATATTAATGTAATAAGGACATGATATGTATTATAGTACATTAAATGATTGTCCCCTTGCATATAAGCAAGTATGGTCGAGTTCACTGACAGTACATAGTACATTCTAATGTTTGTTCGTGCATGGCACATTTGAGTCAAATCAGTCCTTGTCAACATGCGTATCCTCTCCATTAGATCGCGAGCTTAACTACCATGCCGCGTGAAACCAGCAACCCGCTTGGCAGGGATCCCTCTTCTCGCTCCGGGCCCATTTCTTGTGGGGGTAGCTATTTAATTATCAGACATCTGGTTCTTTCTTCAGGGCCATCTCACCTAAAATCGCCCACTCTTTCCTCTTAAATAAGACATCTCGATGGACTAGTGACTAATCAGCCCATGCTCACACATAACTGTGCTGTCATACATTTGGTATTTTTAATTTTTTGGG
>Taimyr_PC100_101E74N_2756_2844
ACCACTAACACCTTCTATTAATATACCACTAAAAACATTAAGAGCCTTCCCAGTATCAAATCTACCAAAACTTTCAATAATATAACACTAATTTCCTACTCCACACGCAACAACGCATGATGGACGTAATATATGTTTAGCACACAACCCATAGTCTTAACCCATTAAATAGCACGTAGACATAATGTAACACAAGCGTGCTATGTGCGTAGTACATTAAGTGGCTTTCCCCATGCGTATAAGCATGTACATAAATATTAATGTAACAAGGACATGATATGTATTATAGTACATTAAATGATTGTCCTCCCGCATATAGGCAAGTACATTCGAATTCAGTGATAGTACATAGTACATTTTAATGTTTATTCGTACATGGCACATTTGAGTCAAATCAATTCTTGTCAACATGCGTATCCCTTCCACTAGATCGCGAGCTTAATTACCATGCCGCGTGAAACCAGCAACCCGCTTGGCAGGGATCCCTCTTCTCGCTCCGGGCCCATTTCTTGTGGGGGTAGCTATTTAATTATCAGACATCTGGTTCTTTCTTCAGGGCCATCTCACCTAAAATCGCCCACTCTTTCCTCTTAAATAAGACATCTCGATGGACTAATGGCTAATCAGCCCATGCTCACACATAACTGTGATGTCATACATTTGGTATTTTTAATTTTTTGGG
>Taimyr_PC102_101E74N_2918_3063
ACCACTAACACCTTCTATTAATATACCACTAAAAACATCAAGAGCCTTCCCAGTATCAAATCTACCAAAACTTTCAATAATATAACACTAATTTCCTACTCCACACGCAACAACGCATGATGGACGTAATATATATTTAGTACACAACCCATAATCTTAACCCATTAAATAGCACGTAGACATAATGTAACACAAGCGTGCTATGTGCGTAGTACATTAAGTGGTTTTCCCCATGCGTATAAGCATGTACATAAACATTAATGTAACAAGGACATGATATGTATTATAGTACATTAAATGATTGTCCCCCCGCATATAGGCAAGTACATTCAAATTCAGTGATAGTACATAGTACATTTTAATGTTTATTCGTACATGGCACATTTGAGTCAAATCAATTCTCGTCAACATGCGTATCCCTTCCACTAGATCACGAGCTTAATTACCATGCCGCGTGAAACCAGCAACCCGCTTGGCAGGGATCCCTCTTCTCGCTCCGGGCCCATTTCTTGTGGGGGTAGCTATTTAATTATCAGACATCTGGTTCTTTCTTCAGGGCCATCTCACCTAAAATCGCCCACTCTTTCCTCTTAAATAAGACATCTCGATGGACTAATGGCTAATCAGCCCATGCTCACACATAACTGTGCTGTCATACATTTGGTATTTTTAATTTTTTGGG
>Taimyr_PC103_101E74N_3372_3613
AGCACTAACACCTTCTATTAATATACCACTAAAAACATTAAGAGCCTTCCCAGTATCAAATCTACCAAAACTTTCAATAATATAACACTAATTTCCTACTCCATACGCAACAACGCATGATGGACGTAATATATGTTTAGTACACAACCCATAATCTTAACCCATTAATTAGCACGTAGACATAATGTAACATAAGCGTGCTATGTGCGTAGTACATTAAGTGGCTTTCCCCATGCGTATAAGCATGTACATAAATATTAATGTAATAAGGACATGATATGTATTATAGTACATTAAATGATTGTCCCCTTGCATATAAGCAGGTATGGTCGAGTTCATTGACAGTACATAGTACATTCTAATGTTTGTTCGTACATAGCACATTTAAGTCAAATCAGTCCTTGTCAACATGCGTATCCCCTCCACTAGATCACGAGCTTAACTACCATGCCGCGTGAAACCAGCAACCCGCTTGGCAGGGATCCCTCTTCTCGCTCCGGGCCCATTTCTTGTGGGGGTAGCTATTTAATTATCAGACATCTGGTTCTTTCTTCAGGGCCATCTCACCTAAAATCGCCCACTCTTTCCTCTTAAATAAGACATCTCGATGGACTGGTGACTAATCAGCCCATGCTCACACATAACTGTGCTGTCATACATTTGGTATTTTTAATTTTTTGGG
>Taimyr_PC104_101E74N_5364_6148
ACCACTAACACCTTCTATTAATATACCACTAAAAACATTAAGAGCCTTCCCAGTATCAAATCTACCAAAACTTTCAATAATATAACACTAATTTCCTACTCCACACGCAACAACGCATGATGGACGTAATATATGTTTAGTACGCAACCCATAATCTTAACCCATTAAATAGCACGTAGACATAATGTAACACAAGCGTGCTATGTGCGTAGTACATTAAGTGGTTTTCCCCATGCGTATAAGCATGTACATAAATATTAATGTAACAAGGACATGATATGTATTATAGTACATTAAATGATTGTCCCCCCGCATATAGGCAAGNACATTCGAATTCAGTGATAGTACATAGTACATTTTAATGTTTATTCGTACATGGCACATTTGAGTCAAATCAATTCTTGTCAACATGCGTATCCCTTCCACTAGATCGCGAGCTTAATTACCATGCCGCGTGAAACCAGCAACCCGCTTGGCAGGGATCCCTCTTCTCGCTCCGGGCCCATTTCTTGTGGGGGTAGCTATTTAATTATCAGACATCNGGTTCTTTCTTCAGGGCCATCTCACCTAAAATCGCCCACTCTTTCCTCTTAAATAAGACATCTCGATGGACTAATGGCTAATCAGCCCATGCTCACACATAACTGTGATGTCATACATTTGGTATTTTTAATTTTTTGGG
>Taimyr_PC105_101E74N_19790_23659
AGCACTAACACCTTCTATTAATATACCACTAAAAACATTAAGAGCCCTCCCAGTATCAAATCTACCAAAACTTTCAATAATATAACACTAATATCCTACTCCATACGCAACAACGCATGATGGACGTAATATATGTTTAGTACACAACCCATAATCTTAACCCATTAAATAGCACGTAGACATAATGTAACATAAGCGTGCTATGTGCATAGCACATTAAGTGGCTTTCCCCATGCGTATAAGCATGTACATAAATATTAATGTAATAAGGACATGATATGTATTATAGTACATTAAATGATTGTCCCCTTGCATATAAGCAAGTATGGTTGAGTTCACTGACAGTACATAGTACATTCTAATGTTTGTTCGTGCATGGCACATTTGAGTCAAATCAGTCCTTGTCAACATGCGTATCCTCTCCATTAGATCGCGAGCTTAACTACCATGCCGCGTGAAACCAGCAACCCGCTTGGCAGGGATCCCTCTTCTCGCTCCGGGCCCATTTCTTGTGGGGGTAGCTATTTAATTATCAGACATCTGGTTCTTTCTTCAGGGCCATCTCACCTAAAATCGCCCACTCTTTCCTCTTAAATAAGACATCTCGATGGACTAATGACTAATCAGCCCATGCTCACACATAACTGTGCTGTCATACATTTGGTATTTTTAATTTTTTGGG
>Taimyr_PC106_101E74N_21060_25126
AGCACTAACACCTTCTATTAATATACCACTAAAAACATTAAGAGCCTTCCCAGTATCAAATCTACCAAAACTTTCAATAATATAACACTAATTTCCTACTCCATACGCAACAACGCATGATGGACGTAATATATGTTTAGTACACAACCCATAATCTTAACCCATTAAATAGCACGTAGACATAATGTAACATAAGCGTGCTATGTGCGTAGCACATTAAGTGGCTTTCCCCATGCGTATAAGCATGTACATAAATATTAATGTAATAAGGACATGATATGTATTATAGTACATTAAATGATTGTCCCCTTGCATATAAGCAAGTATGGTCGAGTTCATTGACAGTACATAGTACATTCTAATGTTTGTTCGTGCATGGCACATTTGAGTCAAATCAGTCCTTGTCAACATGCGTATCCCCTCCACTAGATCGCGAGCTTAACTACCATGCCGCGTGAAACCAACAACCCGCTTGGCAGGGATCCCTCTTCTCGCTCCGGGCCCATTTCTTGTGGGGGTAGCTATTTAATTATCAGACATCTGGTTCTTTCTTCAGGGCCATCTCTCCTAAAATCGCCCACTCTTTCCTCTTAAATAAGACATCTCGATGGACTAATGACTAATCAGCCCATGCTCACACAGAACTGTGCTGTCATACATTTGGTATTTTTAATTTTTTGGG
>Taimyr_PC107_101E74N_4082_4577
ACCACTAACACCTTCTATTAATATACCACTAAAAACATCAAGAGCCTTCCCAGTATCAAATCTACCAAAACTTTCAATAATATAACACTAATTTCCTACTCCACACGCAACAACGCATGATGGACGTAATATATGTTTAGTACGCAACCCATAATCTTAACCCATTAAATAGCACGTAGACATAATGTAACACAAGCGTGCTATGTGCGTAGNACATTAAGTGGTTT-CCCCATGCGTATAAGCATGTACACAAACATTAATGTAACAAGGACATGATATGTATTATAGTACATTAAATGATTGTCCCCCCGCATATAGGCAAGTACATTCGAATTCAGTGATAGTACATAGTACATTTTAATGTTTATTCGTACATGGCACATTTGAGTCAAATCAATTCTCGTCAACATGCGTATCCCTTCCACTAGATCACGAGCTTAATTACCATGCCGCGTGAAACCAGCAACCCGCTTGGCAGGGATCCCTCTTCTCGCTCCGGGCCCATTTCTTGTGGGGGTAGCTATTTAATTATCAGACATCTGGTTCTTTCTTCAGGGCCATCTCACCTAAAATCGCCCACTCTTTCCTCTTAAATAAGACATCTCGATGGACTAATGGCTAATCAGCCCATGCTCACACATAACTGTGATGTCATACATTTGGTATTTTTAATTTTTTGGG
>Taimyr_PC109_101E74N_24000_28855
AGCACTAACACCTTCTATTAATATACCACTAAAAACATTAAGAGCCTTCCCAGTATCAAATCTACCAAAACTTTCAATAATATAACACTAATTTCCTACTCCATACGCAACAACGCATGATGGACGTAATATATGTTTAGTACACAACCCATAATCTTAACCCATTAAATAGCACGTAGACATAATGTAACATAAGCGTGCTATGTGCGTAGCACATTAAGTGGCTTTCCCCATGCGTATAAGCATGTACATAAATATTAATGTAATAAGGACATGATATGTATTATAGTACATTAAATGATTGTCCCCTTGCATATAAGCAAGTATGGTCGAGTTCACTGACAGTACATAGTACATTCTAATGTTTGTTCGTGCATGGCACATTTGAGTCAAATCAGTCCTTGTCAACATGCGTATCCTCTCCATTAGATCGCGAGCTTAACTACCATGCCGCGTGAAACCAGCAACCCGCTTGGCAGGGATCCCTCTTCTCGCTCCGGGCCCATTTCTTGTGGGGGTAGCTATTTAATTATCAGACATCTGGTTCTTTCTTCAGGGCCATCTCACCTAAAATCGCCCACTCTTTCCTCTTAAATAAGACATCTCGATGGACTGGTGACTAATCAGCCCATGCTCACACATAACTGTGCTGTCATACATTTGGTATTTTTAATTTTTTGGG
>Taimyr_PC111_101E74N_21210_25350
AGCACTAACACCTTCTATTAATATACCACTAAAAACATTAAGAGCCTTCCCAGTATCAAATCTACCAAAACTTTCAATAATATAACACTAATTTCCTACTCCATACGCAACAACGCATGATGGACGTAATATATGTTTAGTACACAACCCATAATCTTAACCCATTAAATAGCACGTAGACATAATGTAACATAAGCGTGCTATGTGCGTAGCACATTAAGTGGCTTTCCCCATGCGTATAAGCATGTACATAAATATTAATGTAATAAGGACATGATATGTATTATAGTACATTAAATGATTGTCCCCTTGCATATAAGCAAGTATGGTCGAGTTCATTGACAGTACATAGTACATTCTAATGTTTGTTCGTGCATGGCACATTTGAGTCAAATCAGTCCTTGTCAACATGCGTATCCCCTCCACTAGATCGCGAGCTTAACTACCATGCCGCGTGAAACCAACAACCCGCTTGGCAGGGATCCCTCTTCTCGCTCCGGGCCCATTTCTTGTGGGGGTAGCTATTTAATTATCAGACATCTGGTTCTTTCTTCAGGGCCATCTCACCTAAAATCGCCCACTCTTTCCTCTTAAATAAGACATCTCGATGGACTAGTGACTAATCAGCCCATGCTCACACATAACTGTGCTGTCATACATTTGGTATTTTTAATTTTTTGGG
>Taimyr_PC112_101E74N_22630_27333
AGCACTAACACCTTCTATTAATATACCACTAAAAACATTAAGAGCCTTCCCAGTATCAAATCTACCAAAACTTTCAATAATATAACACTAATTTCCTACTCCATACGCAACAACGCATGATGGACGTAATATATGTTTAGTACACAACCCATAATCTTAACCCATTAAATAGCACGTAGACATAATGTAACATAAGCGTGCTATGTGCGTAGCACATTAAGTGGCTTTCCCCATGCGTATAAGCATGTACATAAATATTAATGTAATAAGGACATGATATGTATTATAGTACATTAAATGATTGTCCCCTTGCATATAAGCAAGTATGGTCGAGTTCACTGACAGTACATAGTACATTCTAATGTTTGTTCGTGCATGGCACATTTGAGTCAAATCAGTCCTTGTCAACATGCGTATCCCCTCCATTAGATCGCGAGCTTAACTACCATGCCGCGTGAAATCAGCAACCCGCTTGGCAGGGATCCCTCTTCTCGCTCCGGGCCCATTTCTTGTGGGGGTAGCTATTTAATTATCAGACATCTGGTTCTTTCTTCAGGGCCATCTCATCTAAAATCGCCCACTCTTTCCCCTTAAATAAGACATCTCGATGGACTAGTGACTAATCAGCCCATGCTCACACATAACTGTGCTGTCATACATTTGGTATTTTTAATTTTTTGGG
>Taimyr_PC113_101E74N_17690_21103
ACCACTAACACCTTCTATTAATATACCACTAAAAACATTAAGAGCCTTCCCAGTATCAAATCTACCAAAACTTTCAATAATATAACACTAATTTCCTACTCCATACGCAACAACGCATGATGGACGTAATATATGTTTAGTACACAACCCATAATCTTAACCCATTAAATAGCACATAGACATAATGTAACACAAGCGTGCTATGTGCGTAGCACATTAAATGGCTTTCCCCATGCGTATAAGCATGTACATAAATATTAATGTAATAAGGACATGATATGTATTATAGTACATTAAATGATTGTCCCCTTGCATATAGGCAAGTATGGTCGAGTTCACTGGCAGTACATGGTACATTTTAATGCTTGTTCGTACATGGCACATTTGAGTCAAATCAATTCTTGTCAACATGCGTATCCCCTCCATTAGATCACGAGCTTAACTACCATGCCGCGTGAAATCAGCAACCCGGTTGGCAGGGATCCCTCTTCTCGCTCCGGGCCCATTCCTTGTGGGGGTAGCTATTTAATTATCAGACATCTGGTTCTTTCTTCAGGGCCATCTCACCTAAAATCGCCCACTCTTTCCTCTTAAATAAGACATCTCGATGGACTAGTGACTAATCAGCCCATGCTCACACATAACTGTGCTGTCATACATTTGGTATTTTTAATTTTTTGGG
>Taimyr_PC114_101E74N_19780_23644
ACCACTAACACCTTCTATTAATATACCACTAAAAACATTAAGAGCCTTCCCAGTATCAAATCTACCAAAACTTTCAATAATATAACACTAATTTCCTACTCCACACGCAACAACGCATGATGGACGTAATATATGTTTAGTACACAACCCATAATCTTAACCCATTAAATAGCACGTAGACATAATGTAACATAAGCGTGCTATGTGCGTAGCACATTAAGTGGCTTTCCCCATGCGTATAAGCATGTACATAAACATAAATGTAATAAGGACATGATATGTATTATAGTACATTAAATGATTGTCCCCTTGCATATAAGCAAGTATGGCCGAGTTCACTGACAGTACATAGTACATTCTAATGCTTGTTCGTACATAGCACATTTGAGTCTTATCAGTCCTTGTCAACATGCGTATCCCCTCCATTAGATCACGAGCTTAATTACCATGCCGCGTGAAACCAGCAACCCGCTTGGCAGGGATCCCTCTTCTCGCTCCGGGCCCATTTCTTGTGGGGGTAGCTATTTAATTATCAGACATCTGGTTCTTTCTTCAGGGCCATCTCACCTAAAATCGCCCACTCTTTCCTCTTAAATAAGACATCTCGATGGACTAGTGACTAATCAGCCCATGCTCACACATAACTGTGCTGTCATACATTTGGTATTTTTAATTTTTTGGG
>Taimyr_PC115_101E74N_16810_19967
AGCACTAACACCTTCTATTAATATACCACTAAAAACATTAAGAGCCTTCCCAGTATCAAATCTACCAAAACTTTCAATAATATAACACTAATTTCCTACTCCATACGCAACAACGCATGATGGACGTAATATATGTTTAGTACACAACCCATAATCTTAACCCATTAAATAGCACGTAGACATAATGTAACATAAGCGTGCTATGTGCGTAGCACATTAAGTGGCTTTCCCCATGCGTATAAGCATGTACATAAATATTAATGTAATAAGGACATGATATGTATTATAGTACATTAAATGATTGTCCCCTTGCATATAAGCAAGTATGGTCGAGTTCATTGACAGTACATAGTACATTCTAATGCTTGTTCGTGCATGGCACATTTGAGTCAAATCAGTCCTTGTCAACATGCGTATCCCCTCCATTAGATCGCGAGCTTAACTACCATGCCGCGTGAAACCAGCAACCCGCTTGGCAGGGATCCCTCTTCTCGCTCCGGGCCCATTTCTTGTGGGGGTAGCTATTTAATTATCAGACATCTGGTTCTTTCTTCAGGGCCATCTCACCTAAAATCGCCCACTCTTTCCTCTTAAATAAGACATCTCGATGGACTAGTGACTAATCAGCCCATGCTCACACATAACTGTGCTGTCATACATTTGGTATTTTTAATTTTTTGGG
>Taimyr_PC116_101E74N_16295_19451
ACCACTAACACCTTCTATTAATATACCACTAAAAACATCAAGAGCCTTCCCAGTATCAAATCTACCAAAACTTTCAATAATATAACACTAATTTCCTACTCCATACGCAACAACGCATGATGGACGTAATATATGTTTAGTACGCAACCCATAATCTTAACCCATTAAATAGCACGTAGACATAATGTAACACAAGCGTGCTATGTGCGTAGCACATTAAATGGCTTTCCCCATGCGTATAAGCATGTACATAAATATTAATGTAATAAGGACATGATATGTATTATAGTACATTAACTGATTGTCCCCTTGCATATAGGCAAGTATAGTCGAGTTCATTGACAGTACATAGTACATTCTAATGTTTGTTCGTACATGGCACATTTAAGTCAAATCAACCCTTGTCAACATGCGTATCCCTTCCATTAGATCACGAGCTTAATTACCATGCCGCGTGAAACCAGCAACCCGCTTGGCAGGGATCCCTCTTCTCGCTCCGGGCCCATTTCTTGTGGGGGTAGCTATTTAATTATCAGACATCTGGTTCTTTCTTCAGGGCCATCTCACCTAAAATCGCCCGCTCTTTCCTCTTAAATAAGACATCTCGATGGACTAGTGACTAATCAGCCCATGCTCACACATAACTGTGCTGTCATACATTTGGTATTTTTAATTTTTTGGG
>Taimyr_PC117_101E74N_15875_19096
ACCACCAACACCTTCTATTAATATACCACTAAAAACATTAAGAGCCTTCCCAGTATCAAATCTACCAAAACTTTCAATAATATAACACTAATTTCCTACTCCACACGCAACAACGCATGATGGACGTAATATATGTTTAGTACGCAACCCATAATCTTAACCCATTAAATAGCACGTAGACATAATGTAACACAAGCGTGCTATGTGCGTAGCACATTAAATGGTTTTCCCCATGCGTATAAGCATGTACATAAGTATAAATGTAATAGGGACATGATATGTATTATAGTACATTAAATGATTGTCCCCCCGCATATAAGCAAGTACATTTGAGTTCAGTAATAGTACATAGTACATTTTAATGTTTACTCGTGCATGGCACATTCGAGTCTTATCAACCCTTGTCAACATGCGTATCCCCTCCACTAGATCACGAGCTAAATTACCATGCCGCGTGAAACCAGCAACCCGCTTGGCAGGGATCCCTCTTCTCGCTCCGGGCCCATTTCTTGTGGGGGTAGCTATTTAATTATCAGACATCCGGTTCTTTCTTCAGGGCCATCTCACCTAAAATCGCCCACTCTTTCCTCTTAAATAAGACATCTCGATGGACTAATGACTAATCAGCCCATGCTCACACATAACTGTGCTGTCATACATTTGGTATTTTTAATTTTGTTGG
>Taimyr_PC118_101E74N_19310_23008
AGCACTAACACCTTCTATTGATATACCACTAAAAACATTAAGAGCCTTCCCAGTATCAAATCTACCAAAACTTTCAATAATATAACACTAATTTCCTACTCCATACGCAACAACGCATGATGGACGTAATATATGTTTAGTACACAACCCATAATCTTAACCCATTAAATAGCACGTAGACATAATGTAACATAAGCGTGCTATGTGCGTAGCACATTAAGTGGCTTTCCCCATGCGTATAAGCATGTACATAAATATTAATGTAATAAGGACATGATATGTATTATAGTACATTAAATGATTGTCCCCTTGCATATAAGCAAGTATGGTCGAGTTCATTGACAGTACATAGTACATTCTAATGCTTGTTCGTGCATGGCACATTTGAGTCAAATCAGTCCTTGTCAACATGCGTATCCCTTCCACTAGATCACGAGCTTAACTACCATGCCGCGTGAAACCAGCAACCCGCTTGGCAGGGATCCCTCTTCTCGCTCCGGGCCCATTTCTTGTGGGGGTAGCTATTTAATTATCAGACATCTGGTTCTTTCTTCAGGGCCATCTCACCTAAAATCGCCCACTCTTTCCTCTTAAATAAGACATCTCGATGGACTAGTGACTAATCAGCCCATGCTCACACATAACTGTGCTGTCATACATTTGGTATTTTTAATTTTTTGGG
>Taimyr_PC119_108E74N_20230_24148
AGCACTAACACCTTCTATTAATATACCACTAAAAACATTAAGAGCCCTCCCAGTATCAAATCTACCAAAACTTTCAATAATATAACACTAATATCCTACTCCATACGCAACAACGCATGATGGACGTAATATAGGTTTAGTACACAACCCATAATCTTAACCCATTAAATAGCACGTAGACATAATGTAACATAAGCGTGCTATGTGCATAGCACATTAAGTGGCTTTCCCCATGCGTATAAGCATGTACATAAATATTAATGTAATAAGGACATGATATGTATTATAGTACATTAAATGATTGTCCCCTTGCATATAAGCAAGTATGGTTGAGTTCACTGACAGTACATAGTACATTCTAATGTTTGTTCGTGCATGGCACATTTGAGTCAAATCAGTCCTTGTCAACATGCGTATCCTCTCCATTAGATCGCGAGCTTAACTACCATGCCGCGTGAAACCAGCAACCCGCTTGGCAGGGAGCCCTCTTCTCGCTCCGGGCCCATTTCTTGTGGGGGTAGCTATTTAATTATCAGACATCTGGTTCTTTCTTCAGGGCCATCTCACCTAAAATCGCCCACTCTTTCCTCTTAAATAAGACATCTCGATGGACTAATGACTAATCAGCCCATGCTCACACATAACTGTGCTGTCATACATTTGGTATTTTTAATTTTTTGGG
>Taimyr_PC121_101E74N_24580_29430
ACCACTAACACCTTCTATTAATATACCACTAAAAACATTAAGAGCCTTCCCAGTATCAAATCTACCAAAACTTTCAACAATATAACACTAATTTCCTACTCCACACGCAACAACGCATGATGGACGTAATATATGTTTAGTACACAACCCATAATCTTAACCCATTAAATAGCACGTAGACATAATGTAACATAAGCGTGCTATGTGCGTAGCACATTAAGTGGCTTTCCCCATGCGTATAAGCATGTACATAAACATTAATGTAATAAGGACATGATATGTATTATAGTACATTAAATGATTGTCCCCTTGCATATAAGCAAGTATGGTCGAGTTCACTGACAGTACATAGCACATTTTAATGCTTGTTCGTGCATAGCACATTTGAGTCAAATCAGTCCTTGTCAACATGCGTATCCCCTCCATTAGATCACGAGCTTAACTACCATGCCGCGTGAAACCAGTAACCCGCTTGGCAGGGATCCCTCTTCTCGCTCCGGGCCCATTTCTTGTGGGGGTAGCTATTTAATTATCAGACATCTGGTTCTTTCTTCAGGGCCATCTCACCTAAAATCGCCCACTCTTTCCTCTTAAATAAGACATCTCGATGGACTAGTGACTAATCAGCCCATGCTCACACATAACTGTGCTGTCATACATTTGGTATTTTTAATTTTTTGGG
>Taimyr_PC123_101E74N_21420_25628
AGCACTAACACCTTCTATTAATATACCACTAAAAACATTAAGAGCCTTCCCAGTATCAAATCTACCAAAACTTTCAATAATATAACACTAATTTCCTACTCCATACGCAACAACGCATGATGGACGTAATATATGTTTAGTACACAACCCATAATCTTAACCCATTAAATAGCACGTAGACATAATGTAACATAAGCGTGCTATGTGCGTAGCACATTAAGTGGCTTTCCCCATGCGTATAAGCATGTACATAAATATTAATGTAATAAGGACATGATATGTATTATAGTACATTAAATAATTGTCCCCTTGCATATAAGCAAGTATGGTCGAGCTCATTGACAGTACATAGTACATTCTAATGTTTGTTCGTGCATGGCACATTTGAGTCAAATCAGTCCTTGTCAACATGCGTATCCCCTCCATTAGATCGCGAGCTTAACTACCATGCCGCGTGAAACCAGCAACCCGCTTGGCAGGGATCCCTCTTCTCGCTCCGGGCCCATTTCTTGTGGGGGTAGCTATTTAATTATCAGACATCTGGTTCTTTCTTCAGGGCCATCTCATCTAAAATCGCCCACTCATTCCTCTTAAATAAGACATCTCGATGGACTAATGACTAATCAGCCCATGCTCACACATAACTGTGGTGTCATACATTTGGTATTTTTAATTTTTGGGG
>Taimyr_PC124_101E74N_12965_15561
AGCACTAACACCTTCTATTAATATACCACTAAAAACATTAAGAGCCTTCCCAGTATCAAATCTACCAAAACTTTCAATAATATAACACTAATTTCCTACTCCATACGCAACAACGCATGATGGACGTAATATATGTTTAGTACACAACCCATAATCTTAACCCATTAAATAGCACGTAGACATAATGTAACATAAGCGTGCTATGTGCGTAGCACATTAAGTGGCTTTCCCCATGCGTATAAGCATGTACATAAATATTAATGTAATAAGGACATGATATGTATTATAGTACATTAAATGATTGTCCCCTTGCATATAAGCAAGTATGGTCGAGTTCACCGACAGTGCATAGTACATTCTAATGTTTGTTCGTGCATGGCACATTTGAGTCAAATCAGTCCTTGTCAACATGCGTATCCTCTCCATTAGATCGCGAGCTTAACTACCATGCCGCGTGAAACCAGCAACCCGCTTGGCAGGGATCCCTCTTCTCGCTCCGGGCCCATTTCTTGTGGGGGGAGCTATTTAATTATCAGACATCTGGTTCTTTCTTCAGGGCCATCTCACCTAAAATCGCCCACTCTTTCCTCTTAAATAAGACATCTCGATGGACTAGTGACTAATCAGCCCATGCTCACACATAACTGTGCTGTCATACATTTGGTATTTTTAATTTTTTGGG
>Taimyr_PC125_101E74N_34150_39196
ACCACTAACACCTTCTATTAATATACCACTAAAAACATTAAGAGCCTTCCCAGTATCAAATCTACCAAAACTTTCAATAATATAACACTAATTTCCTACTCCATACGCAACAACGCATGATGGACGTAATATATGTTTAGTACACAACCCATAATCTTAACCCATTAAATAGCACGTAGACATAATGTAACATAAGCGTGCTATGTGCGTAGCACATTAAGTGGCTTTCCCCATGCGTATAAGCATGTACATAAATATTAATGTAATAAGGACATGATATGTATTATAGTACATTAAATGATTGTCCCCTTGCATATAAGCAAGTATGGTCGAGTTCACTGACAGTACATAGCACATTCTAATGTTTGTTCGTGCATAGCACATTTGAGTCAAATCAGTCCTTGTCAACATGCGTATCCCCTCCATTAGATCACGAGCTTAACTACCATGCCGCGTGAAACCAGCAACCCGCTTGGCAGGGATCCCTCTTCTCGCTCCGGGCCCATTTCTTGTGGGGGTAGCTATTTAATTATCAGACATCTGGTTCTTTCTTCAGGGCCATCTCACCTAAAATCGCCCACTCTTTCCTCTTAAATAAGACATCTCGATGGACTAGTGACTAATCAGCCCATGCTCACACATAACTGTGCTGTCATACATTTGGTATTTTTAATTTTTTGGG
>Taimyr_PC128_101E74N_15770_18904
ACCACTAACACCTTCTATTAATATACCACTAAAAACATTAAGAGCCTTCCCAGTATCAAATCTACCAAAACTTTCAATAATATAACACTAATTTCCTACTCCACACGCAACAACGCATGATGGACGTAATATATGTTTAGTACACAACCCATAATCTTAACCCATTAAATAGCACGTAGACATAATGTAACACAAGCGTGCTATGTGCGTAGTACATTAAGTGGCTTTCCCCATGCGTATAAGCATGTACATAAATATTAATGTAACAAGGACATGATATGTATTATAGTACATTAAATGATTGTCCTCCCGCATATAAGCAAGTACATTCGAATTCAGTGATAGTACATAGTACATTTTAATGTTTATTCGTACATGGCACATTTGAGTCAAATCAGTTCTTGTCAACATGCGTATCCCTTCCACTAGATCACGAGCTTAATTACCATGCCGCGTGAAACCAGCAACCCGCTTGGCAGGGATCCCTCTTCTCGCTCCGGGCCCATTTCTTGTGGGGGTAGCTATTTAATTATCAGACATCTGGTTCTTTCTTCAGGGCCATCTCACCTAAAATCGCCCACTCTTTCCTCTTAAATAAGACATCTCGATGGACTAATGGCTAATCAGCCCATGCTCACACATAACTGTGCTGTCATACATTTGGTATTTTTAATTTTTTGGG
>Taimyr_PC129_101E74N_19640_23500
ACCACTAACACCTTCTATTAATATACCACTAAAAACATTAAGAGCCTTCCCAGTATCAAATCTACCAAAACTTTCAATAATATAACACTAATTTCCTACTCCATACGCAACAACGCATGATGGACGTAATATATGTTTAGTACACAATCCATAATCTTAACCCATAAAATAGCACGTAGACATAATGTAACACAAGCGTGCTATGTGCGTAGCACATTAAATGGCTTTCCCCATGCGTATAAGCATGTACATAAATATTAATGTAATAAGGACATGGTATGTATTATAGTACATTAAATGATTGTCCCCCCGCATATAGGCAAGTATGGTCGAGTTCACTGACAGTACATGGTACATTCTAATGTTTGTTCGTACATGGCACATTTGAGTCAAATCAATTCTTGTCAACATGCGTATCCCTTCCATTAGATCACGAGCTTAACTACCATGCCGCGTGAAACCAGCAACCCGCTTGGCAGGGATCCCTCTTCTCGCTCCGGGCCCATTCCTTGTGGGGGTAGCTATTTAATTATCAGACATCTGGTTCTTTCTTCAGGGCCATCTCACCTAAAATCGCCCACTCTTTCCTCTTAAATAAGACATCTCGATGGACTAGTGACTAATCAGCCCATGCTCACACATAACTGTGCTGTCATACATTTGGTATTTTTAATTTTTTGGG
>Taimyr_PC135_101E74N_24270_29073
ACCACTAACACCTTCTATTAATATACCACTAAAAACATTAAGAGCCTTCCCAGTATCAAATCTACCAAAACTTTCAATAATATAACACTAATTTCCTACTCCATACGCAACAACGCATGATGGACGTAATATATGTTTAGTACACAACCCATAATCTTAACCCATTAAATAGCACGTAGACATAATGTAACATAAGCGTGCTATGTGCGTAGCACATTAAGTGGCTTTCCCCATGCGTATAAGCATGTACATAAATATTAATGTAATAAGGACATGATATGTATTATAGTACATTAAATGATTGTCCCCTTGCATATAAGCAAGTATGGTCGAGTTCACTGACAGTACATAGTACATTCTAATGTTTGTTCGTGCATGGCACATTTGAGTCAAATCAGTTCTTGTCAACATGCGTATCCCCTCCATTAGATCACGAGCTTAACTACCATGCCGCGTGAAACCAGCAACCCGCTTGGCAGGGATCCCTCTTCTCGCTCCGGGCCCATTTCTTGTGGGGGTAGCTATTTAATTATCAGACATCTGGTTCTTTCTTCAGGGCCATCTCATCTAAAATCGCCCACTCATTCCTCTTAAATAAGACATCTCGATGGACTAATGACTAATCAGCCCATGCTCACACATAACTGTGGTGTCATACATTTGGTATTTTTAATTTTTGGGG
>Taimyr_PC136_101E74N_18100_21624
AGCACTAACACCTTCTATTAATATACCACTAAAAACATTAAGAGCCTTCCCAGTATCAAATCTACCAAAACTTTCAATAATATAACACTAATTTCCTACTCCATACGCAACAACGCATGATGGACGTAATATATGTTTAGTACACAACCCATAATCTTAACCCATTAAATAGCACGTAGACATAATGTAACATAAGCGTGCTATGTGCGTAGTACATTAAGTGGCTTTCCCCANGCGTATAAGCATGTACATAAATATTAATGTAATAAGGACATGATATGTATTATAGTACATTAAATGATTGTCCCCTTGCATATAAGCAGGTATGGTCGAGTTCATTGACAGTACATAGTACATTCTAATGTTTGTTCGTTCATGGCACATTCGAGTCAAATCAGTCCTTGTCAACATGCGTATCCCCTCCACTAGATCGCGAGCTTAACTACCATGCCGCGTGAAACCAGCAACCCGCTTGGCAGGGATCCCTCTTCTCGCTCCGGGCCCATTTCTTGTGGGGGTAGCTATTTAATTATCAGACATCTGGTTCTTTCTTCAGGGCCATCTCACCTAAAATCGCCCACTCTTTCCTCTTAAATAAGACATCTCGATGGACTAGTGACTAATCAGCCCATGCTCACACATAACTGTGCTGTCATACATTTGGTATTTTTAATTTTTTGGG
>Taimyr_PC139_108E74N_21050_25133
AGCACTAACACCTTCTATTAATATACCACTAAAAACATTAAGAGCCTTCCCAGTATCAAATCTACCAAAACTTTCAATAATATAACACTAATTTCCTACTCCATACGCAACAACGCATGATGGACGTAATATATGTTTAGTACACAACCCATAATCTTAACCCATTAAATAGCACGTAGACATAATGTAACATAAGCGTGCTATGTGCGTAGCACATTAAGTGGCTTTCCCCATGCGTATAAGCATGTACATAAATATTAATGTAATAAGGACATGATATGTATTATAGTACATTAAATGATTGTCCCCTTGCATATAAGCAAGTATGGTCGAGTTCATTGACAGTACATAGTACATTCTAATGTTTGTTCGTGCATGGCACATTTGAGTCAAATCAGCCCTTGTCAACATGCGTATCCTCTCCATTAGATCGCGAGCTTAACTACCATGCCGCGTGAAACCAGCAACCCGCTTGGCAGGGATCCCTCTTCTCGCTCCGGGCCCATTTCTTGTGGGGGTAGCTATTTAATTATCAGACATCTGGTTCTTTCTTCAGGGCCATCTCATCTAAAATCGCCCACTCATTCCTCTTAAATAAGACATCTCGATGGACTAATGACTAATCAGCCCATGCTCACACATAACTGTGGTGTCATACATTTGGTATTTTTTAATTTTTGGG
>Taimyr_PC144_101E74N_24940_29847
AGCACTAACACCTTCTATTAATATACCACTAAAAACATTAAGAGCCTTCCCAGTATCAAATCTACCAAAACTTTCAATAATATAACACTAATTTCCTACTCCACACGCAACAACGCATGATGGACGTAATATATGTTTAGTACACAACCCATAATCTTAACCCATTAAATAGCACGTAGACATAATGTAACATAAGCGTGCTATGTGCGTAGCACATTAAGTGGCTTTCCCCATGCGTATAAGCATGTACATAAACATTAATGTAATAAGGACATGATATGTATTATAGTACATTAAATGATTGTCCCCTTGCATATAAGCAAGTATGGTCGAGTTCATTGACAGTACATAGCACATTCTAATGCTTGTTCGTGCATAGCACATTTGAGTCAAATCAGTCCTTGTCAACATGCGTATCCCCTCCACTAGATCACGAGCTTAATTACCATGCTGCGTGAAACCAGCAACCCGCTTGGCAGGGATCCCTCTTCTCGCTCCGGGCCCATTAATCGTGGGGGTAGCTATTTAATTATCAGACATCTGGTTCTTTCTTCAGGGCCATCTCACCTAAAATCGCCCACTCTTTCCTCTTAAATAAGACATCTCGATGGACTAGTGACTAATCAGCCCATGCTCACACATAACTGTGCTGTCATACATTTGGTATTTTTAATTTTTTGGG
>Taimyr_PC145_101E74N_18830_22460
AGCACTAACACCTTCTATTAATATACCACTAAAAACATTAAGAGCCTTCCCAGTATCAAATCTACCAAAACTTTCAATAATATAACACTAATTTCCTACTCCATACGCAACAACGCATGATGGACGTAATATATGTTTAGTACACAACCCATAATCTTAACCCATTAAATAGCACGTAGACATAATGTAACATAAGCGTGCTATGTGCGTAGCACATTAAGTGGTTTTCCCCATGCGTATAAGCATGTACATAAATATTAATGTAATGAAGACATAATATGTATTATAGTACATTAAGTGATTGTCCCCTTGCATATAAGCAGGTATGGTCGAGTTCACTGACAGTACATAGTACATTCTAATGTTTGTTCGTACATGGCACATTTGAGTCAAATCAGTCCTTGTCAACATGCGTATCCCCTCCATTAGATCACGAGCTTAACTACCATGCCGCGTGAAACCAGCAACCCGCTTGGCAGGGATCCCTCTTCTCGCTCCGGGCCCATTTCTTGTGGGGGTAGCTATTTAATTATCAGACATCTGGTTCTTTCTTCAGGGCCATCTCACCTAGAATCGCCCACTCTTTCCTCTTAAATAAGACATCTCGATGGACTAGTGACTAATCAGCCCATGCTCACACATAACTGTGCTGTCATACATTTGGTATTTTTAATTTTTTGGG
>Taimyr_PC146_101E74N_19860_23725
ACCACTAACACCTTCTATTAATATACCACTAAAAACATTAAGAGCCTTCCCAGTATCAAATCTACCAAAACTTTCAATAATATAACACTAATTTCCTACTCCATACGCAACAACGCATGATGGACGTAATATATGTTTAGTACACAATCCATAATCTTAACCCATAAAATAGCACGTAGACATAATGTAACNCAAGCGTGCTATGTGCGTAGCACATTAAATGGCTTTCCCCATGCGTATAAGCATGTACATAAATATTAATGTAATAAGGACATGGTATGTATTATAGTACATTAAATGATTGTCCCCTTGCATATAGGCAAGTATGGTCGAGTTCACTGACAGTACATGGTACATTCTAATGTTTGTTCGTACATGGCACATTTGAGTCAAATCAATTCTTGTCAACATGCGTATCCCTTCCATTAGATCACGAGCTTAACTACCATGCCGCGTGAAACCAGCAACCCGCTTGGCAGGGATCCCTCTTCTCGCTCCGGGCCCATTCCTTGTGGGGGTAGCTATTTAATTATCAGACATCTGGTTCTTTCTTCAGGGCCATCTCACCTAAAATCGCCCACTCTTTCCTCTTAAATAAGACATCTCGATGGACTAGTGACTAATCAGCCCATGCTCACACATAACTGTGCTGTCATACATTTGGTATTTTTAATTTTTTGGG
>Taimyr_PC149_101E74N_18750_22357
AGCACTAACACCTTCTATTAATATACCACTAAAAACATTAAGAGCCTTCCCAGTATCAAATCTACCAAAACTTTCAATAATATAACACTAATTTCCTACTCCATACGCAACAACGCATGATGGACGTAATATATGTTTAGTACACAACCCATAATCTTAACCCATTAAATAGCACGTAGACATAATGTAACATAAGCGTGCTATGTGCGTAGCACATTAAGTGGCTTTCCCCATGCGTATAAGCATGTACATAAATATTAATGTAATAAGGACATAATATGTATTATAGTACATTAAATGATTGTCCCCTTGCATATAGGCAAGTATGGTCGAGTTCACTGACAGTACATAGTACATTCTAATGCTTGTTCGTGCATGGCACATTTGAGTCAAATCAATCCTTGTCAACATGCGTATCCCCTCCACTAGATCACGAGCTTAACTACCATGCCGCGTGAAACCAGCAACCCGCTTGGCAGGGATCCCTCTTCTCGCTCCGGGCCCATTTCTTGTGGGGGTAGCTATTTAATTATCAGACATCTGGTTCTTTCTTCAGGGCCATCTCACCTAAAATCGCCCACTCTTTCCTCTTAAATAAGACATCTCGATGGACTAGTGACTAATCAGCCCATGCTCACACATAACTGTGCTGTCATACATTTGGTATTTTTAATTTTTTGGG
>Taimyr_PC150_102E73N_15300_18580
AGCACTAACNCCTTCTATTAATATACCACTAAAAACATTAAGAGCCCTCCCAGTATCAAATCTACCAAAACTTTCAATAATATAACACTAATTTCCTACTCCATACGCAACAACGCATGATGGACGTAATATATGTTTAGTACACAACCCATAATCTTAACCCATTAAATAGCACGTAGACATAATGTAACATAAGCGTGCTATGTGCATAGCACATTAAGTGGCTTTCCCCATGCGTATAAGCATGTACATAAATATTAATGTAATGAGGACATGATATGTATTATAGTACATTAAATGATTGTCCCCTTGCATATAAGCAAGTATGGTTGAGTCCACTGACAGTACATAGTACATTCTAATGTTTGTTCGTGCATGGCACATTTGAGTCAAATCAGTCCTTGTCAACATGCGTATCCTCTCCATTAGATCGCGAGCTTAACTACCATGCCGCGTGAAACCAGCAACCCGCTTGGCAGGGATCCCTCTTCTCGCTCCGGGCCCATTTCTTGTGGGGGTAGCTATTTAATTATCAGACATCTGGTTCTTTCTTCAGGGCCATCTCACCTAAAATCGCCCACTCTTTCCTCTTAAATAAGACATCTCGATGGACTAGTGACTAATCAGCCCATGCTCACACATAACTGTGCTGTCATACATTTGGTATTTTTAATTTTTTGGG
>Taimyr_PC151_101E74N_15020_18250
AGCACTAACACCTTCTATTAATATACCACTAAAAACATTAAGAGCCCTCCCAGTATCAAATCTACCAAAACTTTCAATAATATAACACTAATTTCCTACTCCATACGCAACAACGCATGATGGACGTAATATATGTTTAGTACACAACCCATAATCTTAACCCATTAAATAGCACGTAGACATAATGTAACATAAGCATGCTATGTGCGTAGCACATTAAGTGGCTTTCCCCATGCGTATAAGCATGTACATAAATATTAATGTAATAAGGACATGATATGTATTATAGTACATTAAATGATTGTCCCCTTGCATATAAGCAAGTATGGTCGAGTTCACTGACAGTACATAGTACATTCTAATGTTTGTTCGTACATGGCACATTTGAGTCAAATCAGTCCTTGTCAACATGCGTATCCTCTCCATTAGATCGCGAGCTTAACTACCATGCCGCGTGAAACCAGCAACCCGCTTGGCAGGGATCCCTCTTCTCGCTCCGGGCCCATTTCTTGTGGGGGTAGCTATTTAATTATCAGACATCTGGTTCTTTCTTCAGGGCCATCTCACCTAAAATCGCCCACTCTTTCCTCTTAAATAAGACATCTCGATGGACTAGTGACTAATCAGCCCATGCTCACACATAACTGTGCTGTCATACATTTGGTATTTTTAATTTTTTGGG
>Taimyr_PC152_101E74N_14270_17356
AGCACTAACACCTTCTATTAATATACCACTAAAAACATTAAGAGCCCTCCCAGTATCAAATCTACCAAAACTTTCAATAATATAACACTAATTTCCTACTCCATACGCAACAACGCATGATGGACGTAATATATGTTTAGTACACAACCCATAATCTTAACCCATTAAATAGCACGTAGACATAATGTAACATAAGCGTGCTATGTGCGTAGCACATTAAGTGGCTTTCCCCATGCGTATAAGCATGTACATAAATATTAATGTAATAAGGACATGATATGTATNATAGTACATTAAATGATTGTCCCCTTGCATATAAGCAAGTATGGTCGAGTTCACTGACAGTACATAGTACATTCTAATGTTTGTTCGTGCATGGCACATTTGAGTCAAATCAGTCCTTGTCAACATGCGTATCCTCTCCATTAGATCGCGAGCTTAACTACCATGCCGCGTGAAACCAGCAACCCGCTTGGCAGGGATCCCTCTTCTCGCTCCGGGCCCATTTCTTGTGGGGGTAGCTATTTAATTATCAGACATCTGGTTCTTTCTTCAGGGCCATCTCACCTAAAATCGCCCACTCTTTCCTCTTAAATAAGACATCTCGATGGACTAGTGGCTAATCAGCCCATGCTCACACATAACTGTGCTGTCATACATTTGGTATTTTTAATTTTTTGGG
>Taimyr_PC153_101E74N_15380_18634
AGCACTAACACCTTCTATTAATATACCACTAAAAACATTAAGAGCCCTCCCAGTATCAAATCTACCAAAACTTTCAATAATATAACACTAATTTCCTACTCCATACGCAACAACGCATGATGGACGTAATATATGTTTAGTACACAACCCATAATCTTAACCCATTAAATAGCACGTAGACATAATGTAACATAAGCGTGCTATGTGCGTAGCACATTAAGTGGCTTTCCCCATGCGTATAAGCATGTACATAAATATTAATGTAATAAGGACATGATATGTATTATAGTACATTAAATGATTGTCCCCTTGCATATAAGCAAGTATGGTCGAGTTCACTGACAGTACATAGTACATTCTAATGTTTGTTCGTGCATGGCACATTTGAGTCAAATCAGTCCTTGTCAACATGCGTATCCTCTCCATTAGATCGCGAGCTTAACTACCATGCCGCGTGAAACCAGCAACCCGCTTGGCAGGGATCCCTCTTCTCGCTCCGGGCCCATTTCTTGTGGGGGTAGCTATTTAATTATCAGACATCTGGTTCTTTCTTCAGGGCCATCTCACCTAAAATCGCCCACTCTTTCCTCTTAAATAAGACATCTCGATGGACTAGTGACTAATCAGCCCATGCTCACACATAACTGTGCTGTCATACATTTGGTATTTTTAATTTTTTGGG
>Taimyr_PC154_101E74N_25490_30333
AGCACTAACACCTTCTATTAATATACCACTAAAAACATTAAGAGCCTTCCCAGTATCAAATCTACCAAAACTTTCAATAATATAACACTAATTTCCTACTCCATACGCAACAACGCATGATGGACGTAATATATGTTTAGTACACAACCCATAATCTTAACCCATTAAATAGCACGTAGACATAATGTAACATAAGCGTGCTATGTGCGTAGCACATTAAGTGGCTTTCCCCATGCGTATAAGCATGTACATAAATATTAATGTAATAAGGACATGATATGTATTATAGTACATTAAGTGATTGTCCCCTTGCATATAAGCAAGTATGGTCGAGTTCATTGACAGTACATAGTACATTCTAATGCTTGTTCGTACATGGTACATTTGAGTCAAATCAGTCCTTGTCAACATGCGTATCCCCTCCATTAGATCACGAGCTTAACTACCATGCCGCGTGAAACCAGCAACCCGGTTGGCAGGGATCCCTCTTCTCGCTCCGGGCCCATTTCTTGTGGGGGTAGCTATTTAATTATCAGACATCTGGTTCTTTCTTCAGGGCCATCTCACCTAAAATCGCCCACTCTTTCCTCTTAAATAAGACATCTCGATGGACTAGTGACTAATCAGCCCATGCTCACACATAACTGTGCTGTCATACATTTGGTATTTTTAATTTTTGGGG
>Taimyr_PC155_101E74N_15100_18259
AGCACTAACACCTTCTATTAATATACCACTAAAAACATTAAGAGCCCTCCCAGTATCAAATCTACCAAAACTTTCAATAATATAACACTAATTTCCTACTCCATACGCAACAACGCATGATGGACGTAATATATGTTTAGTACACAACCCATAATCTTAACCCATTAAATAGCACGTAGACATAATGTAACATAAGCATGCTATGTGCGTAGCACATTAAGTGGCTTTCCCCATGCGTATAAGCATGTACATAAATATTAATGTAATAAGGACATGATATGTATTATAGTACATTAAATGATTGTCCCCTTGCATATAAGCAAGTATGGTCGAGTTCACTGACAGTACATAGTACATTCTAATGTTTGTTCGTACATGGCACATTTGAGTCAAATCAGTCCTTGTCAACATGCGTATCCTCTCCATTAGATCGCGAGCTTAACTACCATGCCGCGTGAAACCAGCAACCCGCTTGGCAGGGATCCCTCTTCTCGCTCCGGGCCCATTTCTTGTGGGGGTAGCTATTTAATTATCAGACATCTGGTTCTTTCTTCAGGGCCATCTCACCTAAAATCGCCCACTCTTTCCTCTTAAATAAGACATCTCGATGGACTAGTGACTAATCAGCCCATGCTCACACATAACTGTGGTGTCATACATTTGGTATTTTTAATTTTTTGGG
>Taimyr_PC157_101E74N_18600_22197
ACCACTAACACCTTCTATTAATATACCACTAAAAACATTAAGAGCCTTCCCAGTATCAAATCTACCAAAACTTTCAATAATATAACACTAATTTCCTACTCCATACGCAACAACGCATGATGGACGTAATATATGTTTAGTACACAACCCATAATCTTAACCCATAAAATAGCACGTAGACATAATGTAACACAAGCGTGCTATGTACGTAGCACATTAAATGGCTTTCCCCATGCGTATAAGCATGTACATAAATATTAATGTAATAAGGACATGGTATGTATTATAGTACATTAAATGATTGTCCCCTTGCATATAGGCAAGTACGGTCGAGTTCACTGACAGTACATGGTACATTCTAATGTTTGTTCGTACATGGCACATTTGAGTCAAATCAATTCTTGTCAACATGCGTATCCCTTCCATTAGATCACGAGCTTAACTACCATGCCGCGTGAAACCAGCAACCCGCTTGGCAGGGATCCCTCTTCTCGCTCCGGGCCCATTCCTTGTGGGGGTAGCTATTTAATTATCAGACATCTGGTTCTTTCTTCAGGGCCATCTCACCTAAAATCGCCCACTCTTTCCTCTTAAATAAGACATCTCGATGGACTAGTGACTAATCAGCCCATGCTCACACATAACTGTGCTGTCATACATTTGGTATTTTTAATTTTTTGGG
>Taimyr_PC159_101E74N_35830_41057
ACCTCTAACTCCTTCTATTAATATACCACTAAAAACATTAAGAGCCTTCCCAGTATCAAATCTACCAAAACTTTCAATAATATAACACTAATTTCCTACTCCATACGCAACAACGCATGATGGACGTAATATATGTTTAGTACACAACCCATAATCTTAACCCATTAAATAGCACGTAGACATAATGTAACACAAGCGTGCTATGTGCGTAGCACATTAAATGGCTTTCCCCGTGCGTATAAGCATGTACATAAATATTAATGTAATAAGGACATGATATGTATTATAGTACATTAAGTGATTGTCCCCTTGCATATAGGCAAGTATGGTCAAGTTCATCAACAGTACATGGTACATTCTAATGCTTGTTCGTACATGGCACATTTGAGTCAAATCAATCCTTGTCAACATGCGTATCCCCTCCATTAGATCACGAGCTTAACTACCATGCCGCGTGAAACCAGCAACCCGCTTGGCAGGGATCCCTCTTCTCGCTCCGGGCCCATTTCTTGTGGGGGTAGCTATTTAATTATCAGACATCTGGTTCTTTCTTCAGGGCCATCTCACCTAAAATCGCCCACTCTTTCCTCTTAAATAAGACATCTCGATGGACTAGTGACTAATCAGCCCATGCTCACACATAACTGTGCTGTCATATATTTGGTATTTTTAATTTTTTGGG
>Taimyr_PC180_155E69N_12830_15306
ACCACTAACACCTTCTATTAATATACCACTAAAAACATTAAGAGCCTTCCCAGTATCAAATCTACCAAAACTTTCAATAATATAACACTAATTTCCTACTCCACACGCAACAACGCATGATGGACGTAATATATGTTTAGTACGCAACCCATAATCTTAACCCATTAAATAGCACGTAGACATAATGTAACACAAGCGTGCTATGTACGTAGCACATTAAATGGTTTTCCCCATGCGTATAAGCATGTACATAAGTATTAATGTAATAGGGACATGATATGTATTATAGTACATTAAATGATTGTCCCCCCGCATATAAGCAAGTACATTTGAGTTCAATGATAGTACATAGTACATTTTAATGTTTACTCGTACATGGCACATTCGGGTCAAATCAACCCTTGTCAACATGCGTATCCCCTCCACTAGATCACGAGCTTAATTACCATGCCGCGTGAAACCAGCAACCCGCTTGGCAGGGATCCCTCTTCTCGCTCCGGGCCCATTTCTTGTGGGGGTAGCTATTTAATTATCAGACATCTGGTTCTTTCTTCAGGGCCATCTCACCTAAAATCGCCCACTCTTTCCTCTTAAATAAGACATCTCGATGGACTAATGACTAATCAGCCCATGCTCACACATAACTGTGCTGTCATACATTTGGTATTTTTAATTTTTTGGG
>Taymir_PC657_22550_27297
AGCACTAACACCTTCTATTAATATACCACTAAAAACATTAAGAGCCTTCCCAGTATCAAATCTACCAAAACTTTCAATAATATAACACTAATTTCCTACTCCATACGCAACAACGCATGATGGACGTAATATATGTTTAGTACACAACCCATAATCTTAACCCATTAAATAGCACGTAGACATAATGTAACATAAGCGTGCTATGTGCGTAGCACATTAAGTGGCTTTCCCCATGCGTATAAGCATGTACATAAATATTAATGTAATAAGGACATGATATGTATTATAGTACATTAAATGATTGTCCCCTTGCATATAAGCAAGTATGGTCGAGTTCACTGACAGTACATAGTACATTCTAATGCTTGTTCGTGCATGGCACATTTGAGTCTAATCAGTCCTTGTCAACATGCGTATCCTCTCCATTAGATCGCGAGCTTAACTACCATGCCGCGTGAAACCAGCAACCCGCTTGGCAGGGATCCCTCTTCTCGCTCCGGGCCCATTTCTTGTGGGGGTAGCTATTTAATTATCAGACATCTGGTTCTTTCTTCAGGGCCATCTCACCTAAAATCGCCCACTCTTTCCTCTTAAATAAGACATCTCGATGGACTAGTGACTAATCAGCCCATGCTCACACATAACTGTGCTGTCATACATTTGGTATTTTTAATTTTTTGGG
>Urals_PC001_58E59N_23430_28230
AGCACTAACACCTTCTATTAATATACCACTAAAAACATTAAGAGCCTTCCCAGTATCAAATCTACCAAAACTTTCAATAATATAACACTAATTTCCTACTCCATACGCAACAACGCATGATGGACGTAATATATGTTTAGTACACAACCCATAATCTTAACCTATTAAATAGCACGTAGACATAATGTAACATAAGCGTGCTATGTGCGTAGCACATTAAGTGGTTTTCCCCATGCGTATAAGCATGTACATAAATATTAATGTAATGAGGACATAATATGTATTATAGTACATTAAGTGATTGTCCCCTTGCATATAAGCAGATATGGTCGAGTTCACTGACAGTACATAGTACATTCTAATGTTTGTTCGTACATGGCACATTTGAGTCAAATCAGTCCTTGTCAACATGCGTATCCCCTCCATTAGATCACGAGCTTAACTACCATGCCGCGTGAAACCAGCAACCCGCTTGGCAGGGATCCCTCTTCTCGCTCCGGGCCCATTTCTTGTGGGGGTAGCTATTTAATTATCAGACATCTGGTTCTTTCTTCAGGGCCATCTCACCTAAAATCGCCCACTCTTTCCCCTTAAATAAGACATCTCGATGGACTAGTGACTAATCAGCCCATGCTCACACATAACTGTGCTGTCATACATTTGGTATTTTTAATTTTTTGGG
>Urals_PC002_58E59N_17930_21401
ACCACTAACACCTTCTATTAATATACCACTAAAAACATTAAGAGCCTTCCCAGTATCAAATCTACCAAAACTTTCAATAATATAACACTAATTTCCTACTCCATACGCAACAACGCATGATGGACGTAATATATGTTTAGTACACAACCCATAATCTTAACCCATTAAATAGCACGTAGACATAATGTAACACAAGCGTGCTATGTGCGTAGCACATTAAATGGCTTTCCCCATGCGTATAAGTATGTACATAAATATTAATGTAATAAGGACATGATATGTATTATAGTACATTAAATGATTGTCCCCTTGCATATAAGCAAGTATGGTCGAGTTCACTGACAGTACATAGTACATTCTAATGTTTGTTCGTGCATGGCACATTTGAGTCAAATCAGTCCTTGTCAACATGCGTATCCCCTCCATTAGATCGCGAGCTTAACTACCATGCCGCGTGAAACCAGCAACCCGCTTGGCAGGGATCCCTCTTCTCGCTCCGGGCCCATTTCTTGTGGGGGTAGCTATTTAATTATCAGACATCTGGTTCTTTCTTCAGGGCCATCTCACCTAAAATCGCCCACTCTTTCCTCTTAAATAAGACATCTCGATGGACTAGTGACTAATCAGCCCATGCTCACACATAACTGTGCTGTCATACATTTGGTATTTTTAATTTTTTGGG
>Urals_PC003_58E59N_24870_29731
TGCACTAACACCTTCTATTAATATACCACTAAAAACATTAAGAGCCTTCCCAGTATTAAATCTACCAAAACTTTCAATAATATAACACTAATTTCCTACTCCATACGCAACAACGCATGATGGACGTAATATATGTTTAGTACACAACCCATAATCTTAACCCATTAAATAGCACGTAGACATAATGTAACATAAGCGTGCTATGTGCGTAGCACATTAAGTGGCTTTCCCCATGCGTATAAGCATGTACATAAATATTAATGTAATAAGGACATGATATGTATTATAGTACATTAAATGATTGTCCCCTTGCATATAAGCAAGTATGGTCGAGTTCACTGACAGTACATAGTACATTCTAATGTTTGTTCGTGCATGGCACATTTGAGTCAAATCAGTCCTTGTCAACATGCGTATCCCCTCCACTAGATCACGAGCTTAACTATCATGCCGCGTGAAACCAGCAACCCGCTTAGCAGGGATCCCTCTTCTCGCTCCGGGCCCATTCCTTGTGGGGGTAGCTATTTAATTATCAGACATCTGGTTCTTTCTTCAGGGCCATCTCACCTAAAATCGCCCACTCTTTCCCCTTAAATAAGACATCTCGATGGACTAGTGACTAATCAGCCCATGCTCACACATAACTGTGCTGTCATACATTTGGTATTTTTAATTTTTTGGG
>Urals_PC004_58E59N_20350_24278
AGCACTAACACCTTCTATTAATATACCACTAAAAACATTAAGAGCCTTCCCAGTATCAAATCTACCAAAACTTTCAATAATATAACACTAATTTCCTACTCCACACGCAACAACGCATGATGGACGTAATATATGTTTAGCACACAACCCATAGTCTTAACCCATTAAATAGCACGTAGACATAATGTAACATAAGCGTGCTATGTGCGTAGCACATTAAGTGGCTTTCCCCATGCGTATAAGCATGTACATAAATATTAATGTAATAAGGACATGATATGTATTATAGTACATTAAGTGATTGTCCCCTTGCATATAAGCAAGTATGGTTGAGTTCATTGACAGTACATAGTACATTTTAATGCTTGTTCGTACATGGCACATTTGAGTCAAATCAGTCCTTGTCAACATGCGTATCCCCTCCATTAGATCACGAGCTTAACTACCATGCCGCGTGAAACCAGCAACCCGCTTGGCAGGGATCCCTCTTCTCGCTCCGGGCCCATTTCTTGTGGGGGTAGCTATTTAATTATCAGACATCTGGTTCTTTCTTCAGGGCCATCTCACCTAAAATCGCCCACTCTTTCCTCTTAAATAAGACATCTCGATGGACTAATGACTAATCAGCCCATGCTCACACATAACTGTGCTGTCATACATTTGGTATTTTTAATTTTTGGGG
>Urals_PC008_58E59N_17660_21056
AGCACTAACACCTTCTATTAATATACCACTAAAAACATTAAGAGCCTTCCCAGTATCAAATCTACCAAAACTTTCAATAATATAACACTAATTTCCTACTCCATACGCAACAACGCATGATGGACGTAATATATGTTTAGTACACAACCCATAATCTTAACCCATTAAATAGCACGTAGACATAATGTAACATAAGCGTGCTATGTGCGTAGCACATTAAGTGGCTTTCCCCATGCGTATAAGCATGTACATAAATATTAATGTAATAAAGACATGATATGTATTATAGTACATTAAATGATTGTCCCCTTGCATATAAGCAAGTATGGTCGAGTTCACCGACAGTACATAGTACATTCTAATGTTTGTTCGTGCATGGCACATTTGAGTCAAATCAGTCCTTGTCAACATGCGTATCCCCTCCATTAGATCGCGAGCTTAACTACCATGCCGCGTGAAACCAGCAACCCGCTTGGCAGGGATCCCTCTTCTCGCTCCGGGCCCATTTCTTGTGGGGGTAGCTATTTAATTATCAGACATCTGGTTCTTTCTTCAGGGCCATCTCACCTAAAATCGCCCACTCTTTCCTCTTAAATAAGACATCTCGATGGACTAGTGACTAATCAGCCCATGCTCACACATAACTGTGCTGTCATACATTTGGTATTTTTAATTTTTTGGG
>Urals_PC009_58E59N_26700_31177
ACCACTAACACCTTCTATTAATATACCACTAAAAACATTAAGAGCCTTCCCAGTATCAAATCTACCAAAACTTTCAATAATATAACACTAATTTCCTACTCCATACGCAACAACGCATGATGGACGTAATATATGTTTAGTACACAACCCATAATCTTAACCCATTAAATAGCACGTAGACATAATGCAACACAAGCGTGCTATGTGCATAGTACATTAAGTGGCTTTCCCCATGCGTATAAGCATGTACATAAGTATTAATGTAATAAGGACATGATATGTATTATAGTACATTAAATGATTGTCCCCTTGCATATAAGCAAGTATGGTCGAGTTCAGCGACAGTACATAGTACATTCTAGTGTTTGTTCGTACATGGCACATTTGAGTCAAATCAATTCTTGTCAACATGCATATCCCCTCCACTAGATCGCGAGCTTAACTACCATGCCGCGTGAAACCAGCAACCCGCTTGGCAGGGATCCCTCTTCTCGCTCCGGGCCCATTTCTTGTGGGGGTAGCTATTTAATTATCAGACATCTGGTTCTTTCTTCAGGGCCATCTCACCTANAATCGCCCACTCTTTCCTCTTAAATAAGACATCTCGATGGACTAATGACTAATCAGCCCATGCTCACACATAACTGTGCTGTCATACATTTGGTATTTTTAATTTTTTGGG
>Urals_PC021_59E62N_15680_18819
AGCACTAACACCTTCTATTAATATACCACTAAAAACATTAAGAGCCTTCCCAGTATCAAATCTACCAAAACTTTCAATAATATAACACTAATTTCCTACTCCATACGCAACAACGCATGATGGACGTAATATATGTTTAGTACACAACCCATAATCTTAACCCATTAAATAGCACGTAGACATAATGTAACATAAGCGTGCTATGTGCGTAGCACATTAAGTGGCTTTCCCCATGCGTATAAGCATGTACATAAATATTAATGTAATAAGGACATGATATGTATTATAGTACATTAAATGATTGTCCCCTTGCATATAAGCAAGTATGGTCGAGTTCATTGACAGTACATGGTACATTTTAATGTTTGTTCGTGCATAGCACATTTGAGTCAAATCAGTTCTTGTCAACATGCGTATCCCCTCCATTAGATCACGAGCTTAATTACCATGCCGCGTGAAACCAGCAACCCGCTTGGCAGGGATCCCTCTTCTCGCTCCGGGCCCATTTCTTGTGGGGGTAGCTATTTAATTATCAGACATCTGGTTCTTTCTTCAGGGCCATCTCACCTAAAATCGCCCACTCTTTCCTCTTAAATAAGACATCTCGATGGACTAGTGACTAATCAGCCCATGCTCACACATAACTGTGCTGTCATACATTTGGTATTTTTAATTTTTTGGG
>Urals_PC022_59E62N_22100_26532
AGCACTAACACCTTCTATTAATATACCACTAAAAACATTAAGAGCCTTCCCAGTATCAAATCTACCAAAACTTTCAATAATATAACACTAATTTCCTACTCCATACGCAACAACGCATGATGGACGTAATATATGTTTAGTACACAACCCATAATCTTAACCCATTAAATAGCACGTAGACATAATGTAACATAAGCGTGCTATGTGCGTAGCACATTAAGTGGCTTTCCCCATGCGTATAAGCATGTACATAAATATTAATGTAATAAGGACATGATATGTATTATAGTACATTAAATGATTGTCCCCTTGCATATAAGCAAGTATGGTCGAGTTCATTGACAGTACATAGTACATTCTAATGTTTGTTCGTGCATGGCACATTTGAGTCAAATCAGTCCTTGTCAGCATGCGTATCCCCTCCATTAGATCGCGAGCTTAACTACCATGCCGCGTGAAACCAGCAACCCGCTTGGCAGGGATCCCTCTTCTCGCTCCGGGCCCATTTCTTGTGGGGGTAGCTATTTAATTATCAGACATCTGGTTCTTTCTTCAGGGCCATCTCACCTAAAATCGCCCACTCTTTCCTCTTAAATAAGACATCTCGATGGACTAGTGACTAATCAGCCCATGCTCACACATAACTGTGCTGTCATACATTTGGTATTTTTAATTTTTTGGG
>Urals_PC023_59E62N_17520_20859
AGCACTAACACCTTCTATTAATATACCACTAAAAACATTAAGAGCCTTCCCAGTATCAAATCTACCAAAACTTTCAATAATATAACACTAATTTCCTACTCCATACGCAACAACGCATGATGGACGTAATATATGTTTAGTACACAACCCATAATCTTAACCCATTAAATAGCACGTAGACATAATGTAACATAAGCGTGCTATGTGCGTAGCACATTAAGTGGCTTTCCCCATGCGTATAAGCATGTACATAAATATTAATGTAATAAGGACATGATATGTATTATAGTACATTAAATGATTGTCCCCTTGCATATAAGCAAGTATGGTCGAGTTCATTGACAGTACATAGTACATTCTAATGTTTGTTCGTGCATGGCACATTTGAGTCAAATCAGTCCTTGTCAACATGCGTATCCCCTCCATTAGATCGCGAGCTTAACTACCATGCCGCGTGAAACCAGCAACCCGCTTGGCAGGGATCCCTCTTCTCGCTCCGGGCCCATTTCTTGTGGGGGTAGCTATTTAATTATTAGACATCTGGTTCTTTCTTCAGGGCCATCTCACCTAAAATCGCCCACTCTTTCCTCTTAAATAAGACATCTCGATGGACTAGTGACTAATCAGCCCATGCTCACACATAACTGTGCTGTCATACATTTGGTATTTTTAATTTTTTGGG
>Urals_PC024_59E62N_22170_26591
AGCACTAACACCTTCTATTAATATACCACTAAAAACATTAAGAGCCTTCCCAGTATCAAATCTACCAAAACTTTCAATAATATAACACTAATTTCCTACTCCATACGCAACAACGCATGATGGACGTAATATATGTTTAGTACACAACCCATAATCTTAACCCATTAAATAGCACGTAGACATAATGTAACATAAGCGTGCTATGTGCGTAGCACATTAAGTGGCTTTCCCCATGCGTATAAGCATGTACATAAATATTAATGTAATAAGGACATGATATGTATTATAGTACATTAAATGATTGTCCCCTTGCATATAAGCAAGTATGGTCGAGTTCATTGACAGTACATAGTACATTCTAATGTTTGTTCGTGCATGGCACATTTGAGTCAAATCAGTCCTTGTCAACATGCGTATCCCCTCCATTAGATCGCGAGCTTAACTACCATGCCGCGTGAAACCAGCAACCCGCTTGGCAGGGATCCCTCTTCTCGCTCCGGGCCCATTTCTTGTGGGGGTAGCTATTTAATTATCAGACATCTGGTTCTTTCTTCAGGGCCATCTCACCTAAAATCGCCCACTCTTTCCTCTTAAATAAGACATCTCGATGGACTAGTGACTAATCAGCCCATGCTCACACATAACTGTGCTGTCATACATTTGGTATTTTTAATTTTTTGGG
>Urals_PC025_59E62N_27500_31685
AGCACTAACACCTTCTATTAATATACCACTAAAAACATTAAGAGCCTTCCCAGTATCAAATCTACCAAAACTTTCAATAATATAACACTAATTTCCTACTCCATACGCAACAACGCATGATGGACGTAATATATGTTTAGTACACAACCCATAATCTTAACCCATTAAATAGCACGTAGACATAATGTAACATAAGCGTGCTATGTGCGTAGCACATTAAGTGGCTTTCCCCATGCGTATAAGCATGTACATAAATATTAATGTAATAAGGACATGATATGTATTATAGTACATTAAATGATTGTCCCCTTGCATATAAGCAAGTATGGTCGAGTTCACCGACAGTACATAGTACATTCTAATGTTTGTTCGTGCATGGCACATTTGAGTCAAATCAGTCCTTGTCAACATGCGTATCCCCTCCATTAGATCGCGAGCTTAACTACCATGCCGCGTGAAACCAGCAACCCGCTTGGCAGGGATCCCTCTTCTCGCTCCGGGCCCATTTCTTGTGGGGGTAGCTATTTAATTATCAGACATCTGGTTCTTTCTTCAGGGCCATCTCACCTAAAATCGCCCACTCTTTCCTCTTAAATAAGACATCTCGATGGACTAGTGACTAATCAGCCCATGCTCACACATAACTGTGCTGTCATACATTTGGTATTTTTAATTTTTTGGG
>Urals_PC026_59E62N_14585_17751
AGCACTAACACCTTCTATTAATATACCACTAAAAACATTAAGAGCCTTCCCAGTATCAAATCTACCAAAACTTTCAATAATATAACACTAATTTCCTACTCCATACGCAACAACGCATGATGGACGTAATATATGTTTAGTACACAACCCATAATCTTAACCCATAAAATAGCACGTAGACATAATGTAACACAAGCGTGCTATGTGCGTAGCACATTAAATGGCTTTCCCCATGCGTATAAGCATGTACATAAATATTAATGTAATAAGGACATGGTATGTATTATAGTACATTAAATGATTGTCCCCTTGCATATAAGCAAGTATGGTCGAGTTCACTGACAGTACATGGTACATTTTAATGTTTGTTCGTACATGGCACATTTGAGTCAAATCAATTCTTGTCAACATGCGTATCCCTTCCATTAGATCACGAGCTTAACTACCATGCCGCGTGAAACCAGCAACCCGCTTGGCAGGGATCCCTCTTCTCGCTCCGGGCCCATTCCTTGTGGGGGTAGCTATTTAATTATCAGACATCTGGTTCTTTCTTCAGGGCCATCTCACCTAAAATCGCCCACTCTTTCCTCTTAAATAAGACATCTCGATGGACTAGTGACTAATCAGCCCATGCTCACACATAACTGTGCTGTCATACATTTGGTATTTTTAATTTTTTGGG
>Urals_PC027_59E62N_23860_28693
AGCACTAACACCTTCTATTAATATACCACTAAAAACATTAAGAGCCCTCCCAGTATCAAATCTACCAAAACTTTCAATAATATAACACTAATTTCCTACTCCATACGCAACAACGCATGATGGACGTAATATATGTTTAGTACACAACCCATAATCTTAACCCATTAAATAGCACGTAGACATAATGTAACATAAGCGTGCTATGTGCGTAGCACATTAAGTGGCTTTCCCCATGCGTATAAGCATGTACATAAATATTAATGTAATAAGGACATGATATGTATTATAGTACATTAAATGATTGTCCCCTTGCATATAAGCAAGTATGGTCGAGTTCACTGACAGTACATAGTACATTCTAATGTTTGTTCGTGCATGGCACATTTGAGTCAAATCAGTCCTTGTCAACATGCGTATCCTCTCCATTAGATCGCGAGCTTAACTACCATGCCGCGTGAAACCAGCAACCCGCTTGGCAGGGATCCCTCTTCTCGCTCCGGGCCCATTTCTTGTGGGGGTAGCTATTTAATTATCAGACATCTGGTTCTTTCTTCAGGGCCATCTCACCTAAAATCGCCCACTCTTTCCTCTTAAATAAGACATCTCGATGGACTAGTGACTAATCAGCCCATGCTCACACATAACTGTGCTGTCATACATTTGGTATTTTTAATTTTTTGGG
>Urals_PC028_59E62N_22470_27250
AGCACTAACACCTTCTATTAATATACCACTAAAAACATTAAGAGCCTTCCCAGTATCAAATCTACCAAAACTTTCAATAATATAACACTAATTTCCTACTCCATACGCAACAACGCATGATGGACGTAATATATGTTTAGTACACAACCCATAATCTTAACCCATTAAATAGCACGTAGACATAATGTAACATAAGCGTGCTATGTGCGTAGCACATTAAGTGGCTTTCCCCATGCGTATAAGCATGTACATAAATATTAATGTAATAAGGACATGATATGTATTATAGTACATTAAATGATTGTCCCCTTGCATATAAACAAGTATGGTCGAGTTCACCGACAGTACATAGTACATTATAATGTTTGTTCGTGCATGGCACATTTGAGTCAAATCAGTCCTTGTCAACATGCGTATCCTCTCCATTAGATCGCGAGCTTAATTACCATGCCGCGTGAAACCAGCAACCCGCTTGGCAGGGATCCCTCTTCTCGCTCCGGGCCCATTTCTTGTGGGGGTAGCTATTTAATTATCAGACATCTGGTTCTTTCTTCAGGGCCATCTCACCTAAAATCGCCCACTCTTTCCTCTTAAATAAGACATCTCGATGGACTAGTGACTAATCAGCCCATGCTCACACATAACTGTGCTGTCATACATTTGGTATTTTTAATTTTTTGGG
>Urals_PC029_59E62N_15750_18901
AGCACTAACACCTTCTATTAATATACCACTAAAAACATTAAGAGCCTTCCCAGTATCAAATCTACCAAAACTTTCAATAATATAACACTAATTTCCTACTCCATACGCAACAACGCATGATGGACGTAATATATGTTTAGTACACAACCCATAATCTTAACCCATTAAATAGCACGTAGACATAATGTAACATAAGCGTGCTATGTGCGTAGCACATTAAGTGGCTTTCCCCATGCGTATAAGCATGTACATAAATATTAATGTAATAAGGACATGATATGTATTATAGTACATTAAATGATTGTCCCCTTGCATATAAGCAAGTATGGTCGAGTTCATTGACAGTACATGGTACATTTTAATGTTTGTTCGTGCATAGCACATTTGAGTCAAATCAGTTCTTGTCAACATGCGTATCCCCTCCATTAGATCACGAGCTTAATTACCATGCCGCGTGAAACCAGCAACCCGCTTGGCAGGGATCCCTCTTCTCGCTCCGGGCCCATTTCTTGTGGGGGTAGCTATTTAATTATCAGACATCTGGTTCTTTCTTCAGGGCCATCTCACCTAAAATCGCCCACTCTTTCCTCTTAAATAAGACATCTCGATGGACTAGTGACTAATCAGCCCATGCTCACACATAACTGTGCTGTCATACATTTGGTATTTTTAATTTTTTGGG
>Urals_PC030_59E62N_14730_17922
ACCACTAACACCTTCTATTAATATACCACTAAAAACATTAAGAGCCTTCCCAGTATCAAATCTACCAAAACTTTCAATAATATAACACTAATTTCCTACTCCACACGCAACAACGCATGATGGACGTAATATATGTTTAGTACGCAACCCATAATCTTAACCCATTAAATAGCACGTAGACATAATGTAACACAAGCGTGCCATGTGCGTAGTACATTAAATGGTTTCCCCCATGCGTATAAGCATGTACATAAACATTAATGTAATAAGGACATGATATGTATTATAGTACATTAAATGATTGTCCTCCCGCATATAAGCAAGTACATTCGAGTTCAGTGATAGTACATAGTACATTTTTATGTTTATTCGTACATGGCACATTCGAGTCAAATCAACCCTTGTCAACATGCGTATCCCCTCCACTAGATCACGAGCTTAATTACCATGCCGCGTGAAACCAGCAACCCGCTTGGCAAGGATCCCTCTTCTCGCTCCGGGCCCATTTCTCGTGGGGGTAGCTATTTAATTATCAGACATCTGGTTCTTTCTTCAGGGCCATCTCACCTAAAATCGCCCACTCTTTCCTCTTAAATAAGACATCTCGATGGACTAATGACTAATCAGCCCATGCTCACACATAACTGTGCTGTCATACATTTGGTATTTTTAATTTTTTGGG
>Urals_PC031_59E62N_19140_22816
ACCACTAACACCTTCTATTAATATACCACTAAAAACATTAAGAGCCTTCCCAGNATCAAATCTACCAAAACTTTCAATAATATAACACTAATTTCCTACTCCATACGCAACAACGCATGATGGACGTAATATATGTTTAGTACACAATCCATAATCTTAACCCATAAAATAGCACGTAGACATAATGTAACACAAGCGTGCTATGTGCGTAGCACATTAAATGGCTTTCCCCATGCGTATAAGCATGTACATAAATATTAATGTAATAAGGACATGGTATGTATTATAGTACATTAAATGATTGTCCCCTTGCATATAGGCAAGTATGGTCGAGTTCACTGACAGTACATGGTACATTCTAATGTTTGTTCGTACATGGCACATTTGAGTCAA-TCAATTCTTGTCAACATGCGTATCCCTTCCACTAGATCACGAGCTTAACTACCATGCCGCGTGAAACCAGCAACCCGCTTGGCAGGGATCCCTCTTCTCGCTCCGGGCCCATTCCTTGTGGGGGTAGCTATTTAATTATCAGACATCTGGTTCTTTCTTCAGGGCCATCTCACCTAAAATCGCCCACTCTTTCCTCTTAAATAAGACATCTCGATGGACTAGTGACTAATCAGCCCATGCTCACACATAACTGTGCTGTCATACATTTGGTATTTTTAATTTTTTGGG
>Urals_PC032_59E62N_39900_43966
ACCACTAACACCTTCTATTAATATACCACTAAAAACATTAAGAGCCTTCCCAGTATCAAATCTACCAAAACTTTCAATAATATAACACTAATTACCTACTCCACACGCAACAACGCATGATGGACGTAATATATGTTTAGTACGCAACCCATAATCTTAACCCATTAAATAGCACGTAGACATAATGTAACATAAGCGTGCTATGTGCGTAGCACATTAAGTGGCTTTCCCCATGCGTATAAGCATGTACATAAATATTAATGTAATAAGGACATGATATGTATTATAGTACATTAAGTGATTGTCCCCTTGCATATAAGCAAGTATGGTCGAGTTCACTGACAGTACATAGTACATTCTAATGTTTGTTCGTGCATAGCACATTTGAGTCAAATCAGTCCTTGTCAACATGCGTATCCCCTCCATTAGATCACGAGCTTAACTACCATGCCGCGTGAAACCAGCAACCCGCTTGGCAGGGATCCCTCTTCTCGCTCCGGGCCCATTTCTTGTGGGGGTAGCTATTTAATTATCAGACATCTGGTTCTTTCTTCAGGGCCATCTCACCTAAAATCGCCCACTCTTTCCTCTTAAATAAGACATCTCGATGGACTAATGGCTAATCAGCCCATGCTCACACATAACTGTGATGTCATACATTTGGTATTTTTAATTTTTTGGG
>Urals_PC034_59E62N_10755_12652
ACCACTAACACCTTCTATTAATATACCACTAAAAACATTAAGAGCCTTCCCAGTATCAAATCTACCAAAACTTTCAATAATATAACACTAATTTCCTACTCCACACGCAACAACGCATGATGGACGTAATATATGTTTAGTACGCAACCCATAATCTTAACCCATTAAATAGCACGTAGACATAATGTAACACAAGCGTGCTATGTGCGTAGCACATTAAATGGTTTTCCCCATGCGTATAAGCATGTACATAAGTATTAATGTAATAGGGACATGATATGTATTATAGTACATTAAATGATTGTCCCCCCGCATATAAGCAAGTACATTTGAGTTCAGTAATAGTACATAGTACATTTTAATGTTTACTCGATCATGGCACATTCGAGTCAAATCAACTCTTGTCAACATGCGTATCCCCTCCACTAGATCACGAGCTTAACTACCATGCCGCGTGAAACCAGCAACCCGCTTGGCAGGGATCCCTCTTCTCGCTCCGGGCCCATTTCTTGTGGGGGTAGCTATTTAATTATCAGACATCTGGTTCTTTCTTCAGGGCCATCTCACCTAAAATCGCCCACTCTTTCCTCTTAAATAAGACATCTCGATGGACTAATGACTAATCAGCCCATGCTCACATATAACTGTGCTGTCATACATTTGGTATTTTTAATTTTTTGGG
>Urals_PC035_59E62N_24150_28970
AGCACTAACACCTTCTATTAATATACCACTAAAAACATTAAGAGCCTTCCCAGTATCAAATCTACCAAAACTTTCAATAATATAACACTAATTTCCTACTCCATACGCAACAACGCATGATGGACGTAATATATGTTTAGTACACAACCCATAATCTTAACCCATTAAATAGCACGTAGACATAATGTAACATAAGCGTGCTATGTGCGTAGCACATTAAGTGGCTTTCCCCATGCGTATAAGCATGTACATAAATATTAATGTAATAAGGACATGATATGTATTATAGTACATTAAATGATTGTCCCCTTGCATATAAGCAGGTATGGTCGAGTTCACTGACAGTACATAGTACATTCTAATGTTTGTTCGTGCATGGCACATTTGAGTCAAATCAGTCCTTGTCAACATGCGTATCCCCTCCACTAGATCGCGAGCTTAACTACCATGCCGCGTGAAACCAGCAACCCGCTTGGCAGGGATCCCTCTTCTCGCTCCGGGCCCATTTCTTGTGGGGGTAGCTATTTAATTATCAGACATCTGGTTCTTTCTTCAGGGCCATCTCACCTAAAATCGCCCACTCTTTCCTCTTAAATAAGACATCTCGATGGACTAGTGACTAATCAGCCCATGCTCACACATAACTGTGCTGTCATACATTTGGTATTTTTAATTTTTTGGG
>Urals_PC036_59E62N_18960_22594
AGCACTAACACCTTCTATTAATATACCACTAAAAACATTAAGAGCCTTCCCAGTATCAAATCTACCAAAACTTTCAATAATATAACACTAATTTCCTACTCCATACGCAACAACGCATGATGGACGTAATATATGTTTAGTACACAACCCATAATCTTAACCCATTAAATAGCACGTAGACATAATGTAACATAAGCGTGCTATGTGCGTAGCACATTAAGTGGCTTTCCCCATGCGTATAAGCATGTACATAAATATTAATGTAATAAGGACATGATATGTATTATAGTACATTAAATGATTGTCCCCTTGCATATAAGCAAGTATGGTCGAGTTCACTGACAGTACATAGTACATTCCAATGTTTGTTCGTGCATGGCACATTTGAGTCAAATCAGTCCTTGTCAACATGNGTATCCCCTCCATTAGATCGCGAGCTTAACTACCATGCCGCGTGAAACCAGCAACCCGCTTGGCAGGGATCCCTCTTCTCGCTCCGGGCCCATTTCTTGTGGGGATAGCTATTTAATTATCAGACATCTGGTTCTTTCTTCAGGGCCATCTCACCTAAAATCGCCCACTCTTTCCTCTTAAATAAGACATCTCGATGGACTAGTGACTAATCAGCCCATGCTCACACATAACTGTGCTGTCATACATTTGGTATTTTTAATTTTTTGGG
>Urals_PC037_59E62N_15720_18863
AGCACTAACACCTTCTATTAATATACCACTAAAAACATTAAGAGCCTTCCCAGTATCAAATCTATCAAAACTTTCAATAATATAACACTAATTTCCTACTCCATACGCAACAACGCATGATGGACGTAATATATGTTTAGTACACAACCCATAATCTTAACCCATTAAATAGCACGT-GACATAATGTAACATAAGCGTGCTATGTGCGTAGCACATTAAGTGGCTTTCCCCATGCGTATAAGCATGTACATAAATATTAATGTAATAAGGACATGATATGTATTATAGTACATTAAATGATTGTCCCCTTGCATATAAGCAAGTATGGTCGAGTTCATTGACAGTACATGGTACATTTTAATGTTTGTTCGTGCATAGCACATTTGAGTCAAATCAGTTCTTGTCAACATGCGTATCCCCTCYATTAGATCACGAGCTTAATTACCATGCCGCGTGAAACCAGCAACCCGCTTGGCAGGGATCCCTCTTCTCGCTCCGGGCCCATTTCTTGTGGGGGTAGCTATTTAATTATCAGACATCTGGTTCTTTCTTCAGGGCCATCTCACCTAAAATCGCCCACTCTTTCCTCTTAAATAAGACATCTCGATGGACTAGTGACTAATCAGCCCATGCTCACACATAACTGTGCTGTCATACATTTGGTATTTTTAATTTTTTGGG
>Urals_PC040_59E62N_14055_17093
AGCACTAACACCTTCTATTAATATACCACTAAAAACATTAAGAGCCTTCCCAGTATCAAATCTACCAAAACTTTCAATAATATAACACTAATTTCCTACTCCATACGCAACAACGCATGATGGACGTAATATATGTTTAGTACACAACCCATAATCTTAACCCATTAAATAGCACGTAGACATAATGTAACATAAGCGTGCTATGTGCGTAGCACATTAAATGGCTTTCCCCATGCGTATAAGCATGTACATAAATATTAATGTAATAAGGACATAATATGTATTATAGTACATTAAATGATTGTCCCCTTGCATATAGGCAAGTATGGTCAAGTTCACTGACAGTACATAGTACATTTTAATGCTTGTTCGTGCATGGCACATTTGAGTCAAATCAATCCTTGTCAACATGCGTATCCCCTCCACTAGATCACGAGCTTAACTACCATGCCGCGTGAAACCAGCAACCCGCTTGGCAGGGATCCCTCTTCTCGCTCCGGGCCCATTTCTTGTGGGGGTAGCTATTTAATTATCAGACATCTGGTTCTTTCTTCAGGGCCATCTCACCTAAAATCGCCCACTCTTTCCTCTTAAATAAGACATCTCGATGGACTAGTGACTAATCAGCCCATGCTCACACATAACTGTGCTGTCATACATTTGGTATTTTTAATTTTTTGGG
>Urals_PC041_59E62N_16310_19468
AGCACTAACTCCTTCTATTAATATACCACTAAAAACATTAAGAGCCTTCCCAGTATCAAATCTACCAAAACTTTCAATAATATAACACTAATTTCCTACTCCATACGCAACAACGCATGATGGACGTAATATATGTTTAGTACACAACCCATAATCTTAACCCATTAAATAGCACGTAGACATAATGTAACATAAGCGTGCTATGTGCGTAGCACATTAAGTGGCTTTCCCCATGCGTATAAGCATGTACATAAATATTAATGTAATAAGGACATGATATGTATTATAGTACATTAAATGATTGTCCCCTTGCATATAAGCAAGTATGGTCGAGTTCACTGACAGTGCATAGTACATTCTAATGTTTGTTCGTGCATGGCACATTTGAGTCAAATCAGTCCTTGTCAACATGCGTATCCCCTCCATTAGATCACGAGCTTAACTACCATGCCGCGTGAAACCAGCAACCCGCTTGGCAGGGATCCCTCTTCTCGCTCCGGGCCCATTTCTTGTGGGGGTAGCTATTTAATTATCAGACATCTGGTTCTTTCTTCAGGGCCATCTCACCTAAAATCGCCCACTCTTTCCTCTTAAATAAGACATCTCGATGGACTAGTGACTAATCAGCCCATGCTCACACATAACTGTGCTGTCATACATTTGGTATTTTTAATTTTTTGGG
>Urals_PC043_59E62N_24310_29142
AGCACTAACACCTTCTATTAATATACCACTAAAAACATTAAGAGCCTTCCCAGTATCAAATCTACCAAAACTTTCAATAATATAACACTAATTTCCTACTCCATACGCAACAACGCATGATGGACGTAATATATGTTTAGTACACAACCCATAATCTTAACCCATTAAATAGCACGTAGACATAATGTAACATAAGCGTGCTATGTGCGTAGTACATTAAGTGGCTTTCCCCATGCGTATAAGCATGTACATAAATATTAATGTAATAAGGACATGATATGTATTATAGTACATTAAATGATTGTCCCCTTGCATATAAGCAAGTATGGTCGAGTTCACTGACAGTACATAGTACATTCTAATGTTTGTTCGTGCATGGCACATTTGAGTCAAATCAGTTCTTGTCAACATGCGTATCCCCTCCATTAGATCGCGAGCTTAACTACCATGCCGCGTGAAACCAGCAACCCGCTTGGCAGGGATCCCTCTTCTCGCTCCGGGCCCATTTCTTGTGGGGGTAGCTATTTAATTATCAGACATCTGGTTCTTTCTTCAGGGCCATCTCACCTAAAATCGCCCACTCTTTCCTCTTAAATAAGACATCTCGATGGACTAGTGACTAATCAGCCCATGCTCACACATAACTGTGCTGTCATACATTTGGTATTTTTAATTTTTTGGG
>Urals_PC051_59E62N_14000_17051
AGCACTAACACCTTCTATTAATATACCACTAAAAACATTAAGAGCCTTCCCAGTATCAAATCTACCAAAACTTTCAATAATATAACACTAATTTCCTACTCCATACGCAACAACGCATGATGGACGTAATATATGTTTAGTACACAACCCATAATCTTAACCCATTAAATAGCACGTAGACATAATGTAACATAAGCGTGCTATGTGCGTAGCACATTAAATGGCTTTCCCCATGCGTATAAGCATGTACATAAATATTAATGTAATAAGGACATAATATGTATTATAGTACATTAAATGATTGTCCCCTTGCATATAGGCAAGTATGGTCAAGTTCACTGACAGTACATAGTACATTTTAATGCTTGTTCGTGCATGGCACATTTGAGTCAAATCAATCCTTGTCAACATGCGTATCCCCTCCACTAGATCACGAGCTTAACTACCATGCCGCGTGAAACCAGCAACCCGCTTGGCAGGGATCCCTCTTCTCGCTCCGGGCCCATTTCTTGTGGGGGTAGCTATTTAATTATCAGACATCTGGTTCTTTCTTCAGGGCCATCTCACCTAAAATCGCCCACTCTTTCCTCTTAAATAAGACATCTCGATGGACTAGTGACTAATCAGCCCATGCTCACACATAACTGTGCTGTCATACATTTGGTATTTTTAATTTTTTGGG
