# Supplementary material for: The Impact of Modelling Rate Heterogeneity among Sites on Phylogenetic Estimates of Intraspecific Evolutionary Rates and Timescales
Source: PLoS One. 2014 May 5;9(5):e95722. doi: 10.1371/journal.pone.0095722 (PMC4010409; doi:10.1371/journal.pone.0095722)
Supplement: File S1 — Alignments for all datasets used in this study. (ZIP) [file pone.0095722.s003.zip › Alignment_H1N1.fasta]

>CY026146|H1N1|A/Wisconsin/301/1976|USA|1976
------------TCAAATATATTCAATATGGAGAGAATAAAGGAACTAAGAAATCTGATGTCACAGTCTCGCACTCGCGAGATACTCACAAGGACCACTGTGGATCATATGGCCATAATCAAGAAATACACATCAGGAAGGCAAGAGAAGAACCCCGCATTGAGAATGAAATGGATGATGGCAATGAAATATCCAATTACAGCAGACAAGAGGATAATTGAAACAATCCCCGAGAGGAATGAGCAAGGACAAACCCTATGGAGCAGAACGAGCGATGCCGGATCAGATCGGGTGATGGTATCACCTCTAGCTGTAACATGGTGGAATAGGAATGGGCCCACAGCAAGCACAATTCACTACCCAAAAGTCTATAGAACTTACTTTGAAAAAGTCGAAAGATTAAAACATGGGACTTTTGGTCCTGTCCATTTCAGAAACCAAGTCAAAATACGCCGAAGGGTTGACATAAACCCAGGTCATGCAGACCTCAGTTCCAAAGAAGCGCAAGATGTTATAATGGAGGTTGTTTTCCCAAATGAAGTGGGAGCTAGAATATTAACATCGGAATCACAGCTAATGATTACTAAAGAAAAGAAAGAAGAGCTCCAGGAGTGCAAAATTTCTCCTTTGATGGTAGCATATATGTTGGAGAGAGAACTTGTTCGGAAAACAAGGTTCCTCCCAGTGGCTGGTGGAACGAGCAGTGTGTACATTGAGGTGTTACATTTAACTCAGGGAGCGTGCTGGGAACAGCTATACACTCCAGGAGGGGAAGTAAGAAACGATGATGTTGACCAAAGCTTAATTATCGCTGCTAGGAGCATAGTAAGAAGAGCTACAGTATCTGCAGATCCACTGGCATCTCTATTGGAAATGTGTCATAGCACACAGATTGGTGGAGTAAGAATGGTAGACATCCTCAAACAAAATCCGACAGAGGAACAAGCAGTGGATATATGCAAGGCAGCAATGGGTCTGAAAATCAGCTCATCATTTAGTTTTGGCGGGTTCACATTCAAAAGGACAAGTGGCTCATCAACCAAGAGGGAGGAGGAAGTACTTACGGGCAATCTCCAAACATTGAAGATAAGAGTGCACGAAGGGTACGAAGAATTTACAATGGTTGGGAAAAGGGCAACAGCTATACTCAGAAAAGCAACTAGAAGGTTGGTTCAACTAATAGTGAGTGGAAAAGATGAACAGTCAATTGCTGAGGCAATAATCGTTGCTATGGTGTTTTCACAGGAGGATTGTATGATAAAGGCAGTTAGGGGTGATCTGAATTTCGTCAACAGGGCGAACCAACGATTGAATCCAATGCACCAACTACTAAGGCATTTTCAAAAGGATGCTAAAATTCTCTTTCAGAATTGGGGGATTGAATCCATAGACAATGTTATGGGAATGATTGGGATACTACCTGACTTAACCCCAAGCACTGAGAAATCAATGAGAGGAATAAGAATCAGCAAAATGGGGGTGGATGAGTATTCCAGTACGGAGAGGGTTGTGGTAAGCATTGACCGTTTTTTAAGAGTAAGAGACCAGCAAGGGAATGTGCTATTGTCTCCCGAAGAGGTCAGCGAAACACAGGGAACTGAAAAGTTGACGATAACTTATTCATCGTCAATGATGTGGGAGGTTAATGGGCCTGAATCGGTATTGGTGAATACCTATCAGTGGATCATCAGAAACTGGGAGACTGTTAAAATTCAGTGGTCGCAAGACCCTACAATGCTGTACAATAAAATGGAATTTGAACCATTTCAGTCTTTGGTTCCTAAAGCTGCAAGAGGCCAATACAGTGGGTTTGTGAGAACCCTATTCCAACAAATGAGAGATGTGCTTGGAACATTTGATACCGTTCAGATAATAAAACTTCTCCCCTTTGCAGCTGCTCCACCAAAACAAAGTAGAATGCAGTTTTCCTCTCTCACCGTGAATGTAAGAGGATCAGGAATGAGAATTCTTATAAGAGGCAATTCTCCTGTGTTCAATTACAACAAAAGCACCAAGAGACTCACAGTCCTAGGAAAGGATGCAGGTGCTTTAAATGAAGACCCAGATGAAGGAACAGCTGGAGTGGAGTCTGCTGTCTTGAGAGGATTCCTCATTTTGGGCAGAGAAGACAAGAGATATGGGCCAGCATTAAGTATCAATGAATTGAGTAGTCTTGCAAAAGGAGAGAAGGCTAATGTACTAATTGGGCAAGGAGACGTAGTGTTGGTAATGAAACGGAAACGGGACTCAAGCATACTTACTGACAGCCAGACAGCGACCAAAAGAATTCGAATGGCCATCAATTAGTGTAAAATAGTTTAA-------------------
>CY147421|H1N1|A/New_Jersey/Swiss/1976|USA|1976
--------------AAATATATTCAATATGGAGAGAATAAAGGAACTAAGAAATCTGATGTCACAGTCTCGCACTCGCGAGATACTCACAAGGACCACTGTGGATCATATGGCCATAATCAAGAAATACACATCGGGAAGGCAAGAGAAGAACCCCGCATTGAGAATGAAATGGATGATGGCAATGAAATATCCAATTACAGCGGACAAGAGAATAATTGAGACAATCCCCGAGAGGAATGAACAAGGACAAACCCTATGGAGCAGAACGAGCGATGCCGGATCAGATCGGGTGATGGTATCACCTCTAGCTGTAACATGGTGGAATAGGAATGGGCCAACAGCAAGCACAATTCACTACCCAAAAGTCTATAGAACTTACTTTGAAAAAGTCGAAAGATTAAAACATGGGACTTTTGGTCCGGTCCATTTCAGAAACCAAGTCAAAATACGCCGAAGGGTTGACATAAACCCAGGTCATGCGGACCTCAGTTCCAAAGAAGCGCAAGATGTTATAATGGAGGTTGTTTTCCCAAATGAAGTGGGAGCTAGAATATTAACATCGGAATCACAGCTAATGATTACTAAAGAAAAGAAAGAAGAGCTCCAGGAGTGCAAAATTTCTCCTTTGATGGTAGCATACATGTTGGAGAGAGAACTTGTTCGGAAAACAAGGTTCCTCCCAGTGGCTGGTGGAACGAGCAGTGTGTACATTGAGGTGTTACATTTAACTCAGGGAGCGTGCTGGGAACAGCTATACACTCCAGGAGGGGAAGTAAGAAACGATGATGTTGACCAAAGCTTAATTATCGCTGCTAGGAGCATAGTGAGAAGAGCTACAGTATCTGCAGATCCACTGGCATCTCTATTGGAAATGTGTCATAGCACACAGATTGGTGGAGTAAGAATGGTAGACATCCTCAAACAAAATCCGACAGAGGAACAAGCAGTGGATATATGCAAGGCAGCAATGGGTCTGAGAATCAGCTCATCATTTAGTTTTGGCGGGTTCACATTCAAAAGAACAAGTGGCTCATCAACCAAGAGGGAGGAGGAAGTACTTACGGGCAATCTCCAAACATTGAAGATAAGAGTGCACGAAGGGTACGAAGAATTTACAATGGTTGGGAAAAGGGCAACAGCTATACTCAGAAAAGCAACTAGAAGGTTGGTTCAACTAATAGTGAGTGGAAGGGATGAAGAGTCAATTGCTGAGGCAATAATCGTGGCTATGGTGTTTTCACAGGAGGATTGTATGATAAAGGCAGTTAGAGGTGATCTGAATTTCGTCAACAGGGCGAACCAACGATTGAATCCAATGCACCAACTACTAAGGCATTTTCAAAAGGATGCTAAAATTCTCTTTCAAAATTGGGGGATTGAATCCATAGACAATGTTATGGGAATGATTGGGATACTACCTGACTTAACCCCAAGCACTGAGAAGTCAATGAGAGGAATAAGAATCAGCAAAATGGGGGTGGATGAGTATTCCAGTACGGAGAGGGTAGTGGTAAGCATTGACCGTTTTTTAAGAGTAAGAGACCAGCAAGGGAACGTGCTATTGTCTCCCGAAGAGGTCAGCGAAACACAGGGGACTGAAAAGTTGACGATAACTTATTCATCGTCAATGATGTGGGAGGTTAATGGGCCTGAATCGGTATTGGTGAATACCTACCAGTGGATCATCAGAAACTGGGAAACTGTTAAAATTCAGTGGTCGCAAGACCCTACAATGCTGTACAATAAAATGGAATTTGAACCATTTCAGTCTTTGGTTCCTAAAGCTGCAAGAGGTCAATACAGTGGGTTTGTGAGAACCCTATTCCAACAAATGAGAGATGTGCTTGGAACATTTGATACCGTTCAGATAATAAAGCTACTCCCCTTTGCAGCTGCTCCACCAAAACAAAGTAGAATGCAGTTTTCCTCTCTTACCGTGAATGTAAGAGGATCAGGAATGAGAATTCTTATAAGAGGCAATTCTCCTGTGTTCAATTACAACAAAAGCACCAAGAGACTCACAGTCCTAGGAAAGGATGCAGGTGCTTTAAATGAAGACCCAGATGAAGGAACAGCTGGAGTGGAGTCTGCTGTCTTGAGAGGATTCCTCATTTTAGGCAGAGAAGACAAGAGATATGGGCCAGCATTAAGTATCAATGAATTGAGTAGTCTTGCAAAAGGAGAGAAGGCTAATGTACTGATTGGGCAAGGAGACGTAGTGTTGGTAATGAAACGGAAACGGGACTCAAGCATACTTACTGACAGCCAGACAGCGACCAAAAGAATTCGAATGGCCATCAATTAGTAG-------------------------------
>CY024932|H1N1|A/Ohio/3559/1988|USA|1988
------------TCAAATATATTCAATATGGAGAGAATAAAGGAACTAAGAGATCTGATGTCACAATCTCGCACTCGCGAGATACTAACAAGAACCACTGTGGATCATATGGCCATAATCAAGAAATACACATCGGGAAGGCAAGAGAAGAACCCTGCATTGAGAATGAAATGGATGATGGCAATGAAATATCCAATTACAGCAGACAAGAGGATAATTGAAACAATCCCCGAGAGGAATGAGCAAGGACAAACCCTATGGAGCAGGACGAGCGATGCCGGCTCAGATCGGGTGATGGTATCACCTCTAGCTGTCACATGGTGGAACAGGAATGGGCCAACAGCAAGCACAATTCACTATCCAAAAGTCTATAGAACTTACTTTGAGAAAGTCGAAAGATTAAAACATGGGACTTTTGGCCCTGTCCATTTCAGAAACCAAGTCAAAATACGCCGAAGGGTTGACATAAACCCAGGTCATGCAGACCTCAGTTCCAAAGAAGCGCAAGATGTTATAATGGAAGTTGTTTTCCCAAATGAAGTGGGAGCTAGAATATTAACATCGGAATCACAGCTAATGATTACTAAAGAGAAGAAAGAAGAACTCCAGGAGTGCAAAATCTCTCCCTTGATGGTAGCATACATGTTGGAGAGAGAACTTGTTCGGAAGACGAGATTCCTCCCAGTGGCTGGTGGAACGAGCAGTGTGTACATTGAGGTGTTGCATTTAACTCAGGGAGCGTGCTGGGAACAGCTATACACTCCAGGCGGGGAAGTGAGAAACGATGATGTTGACCAAAGCTTAATCATCGCTGCTAGGAGCATAGTGAGAAGAGCTACAGTATCTGCAGATCCACTGGCATCTCTATTGGAAATGTGTCATAGCACACAGATTGGTGGAATAAGAATGGTAGACATCCTCAAACAAAACCCGACAGAGGAACAAGCAGTGGACATATGCAAGGCTGCAATGGGTCTGAGAATCAGCTCATCATTTAGTTTTGGCGGGTTCACATTTAAAAGAACAAGTGGCTCATCAACTAAGAGGGAGGAGGAAGTACTTACGGGCAATCTTCAAACATTGAAAATAAGAGTGCATGAAGGGTACGAAGAATTTACAATGGTTGGGAAAAGGGCAACAGCTATACTCAGAAAAGCAACTAGAAGGTTGGTTCAATTAATAGTGAGTGGAAAGGATGAACAATCAATCGCTGAGGCAATAATCGTGGCTATGGTGTTTTCACAGGAGGATTGCATGATAAAGGCAGTTAGAGGTGATCTAAATTTCGTCAACAGAGCGAACCAACGGTTGAATCCAATGCACCAACTACTAAGGCATTTCCAAAAGGATGCTAAAATCCTCTTTCAAAATTGGGGGATTGAATCTATAGACAATGTTATGGGAATGATTGGGATACTCCCTGACTTAACTCCAAGCACCGAGAAATCAATGAGAGGAATAAGGATCAGCAAAATGGGGGTGGATGAATATTCCAGTACGGAGAGGGTAGTGGTAAGCATTGACCGTTTTTTAAGAGTCAGAGACCAGCAAGGGAACGTGCTATTGTCTCCCGAAGAAGTCAGTGAAACACAGGGGACTGAAAAGTTGACGATAACTTATTCATCGTCAATGATGTGGGAGATCAATGGGCCTGAGTCGGTATTGGTGAATACCTACCAATGGATCATCAGGAACTGGGAAACTGTTAAAATTCAGTGGTCACAAGACCCCACAATGCTGTACAATAAAATGGAATTTGAACCATTTCAGTCTTTGGTTCCCAAGGCCGCAAGAGGTCAATACAGTGGGTTTGTGAGAACCCTATTCCAACAGATGAGAGATGTGCTTGGAACGTTTGATACCATTCAGATAATAAAACTTCTCCCCTTTGCAGCTGCTCCACCAAAACAAAGTAGAATGCAATTTTCCTCTCTCACAGTAAATGTAAGAGGATCTGGAATGAGAATTCTTATAAGAGGCAATTCTCCTGTGTTCAATTACAACAAAAGCACCAAAAGGCTCACAGTCCTAGGAAAGGATGCAGGTGCTTTAAATGAAGACCCAGATGAAGGAACAGGTGGAGTGGAGTCTGCTGTATTGAGAGGATTCCTTATTTTGGGCAGAGAAGATAAGAGATATGGGCCAGCATTAAGCATTAATGAATTGAGTAGTCTTACAAAAGGAGAGAAGGCTAATGTACTGATTGGGCAAGGAGACGTAGTGTTGGTAATGAAACGGAAACGGGACTCAAGCATACTTACTGACAGCCAGACAGCGACCAAAAGAATTCGAATGGCCATCAATTAGTGTAAAATAGTTTA--------------------
>CY039916|H1N1|A/Maryland/12/1991|USA|1991
--------------AAATATATTCAATATGGAGAGAATAAAGGAACTAAGAGATCTGATGTCACAATCTCGCACTCGCGAGATACTAACAAGAACCACTGTGGATCATATGGCCATAATCAAGAAATACACATCGGGAAGGCAAGAGAAGAACCCTGCATTGAGAATGAAATGGATGATGGCAATGAAATATCCAATTACAGCAGACAAGAGGATAATTGAAACAATCCCCGAGAGGAATGAGCAAGGACAAACCCTATGGAGCAGGATGAGCGATGCAGGCTCAGATCGGGTGATGGTATCACCTCTAGCTGTCACATGGTGGAACAGGAATGGGCCGACAGCAAGCACAATTCACTATCCAAAAGTCTATAGAACTTACTTTGAGAAAGTCGAAAGATTAAAACATGGGACTTTTGGCCCTGTCCATTTCAGAAACCAAGTCAAAATACGCAGAAGGGTTGACATTAACCCAGGTCATGCAGACCTCAGTTCTAAAGAAGCGCAAGATGTTATAATGGAAGTTGTTTTCCCAAATGAAGTGGGAGCTAGAATATTAACATCGGAATCACAGCTAATGATTACTAAAGAGAAGAAGGAAGAGCTCCAGGAGTGCAAAATTTCTCCCTTGATGGTAGCATACATGCTGGAGAGAGAACTTGTTAGGAAGACGAGATTCCTCCCAGTGGCTGGTGGAACGAGCAGTGTGTACATTGAGGTGTTGCACTTAACTCAGGGAGCGTGCTGGGAACAGCTATACACTCCAGGCGGGGAAGTAAGAAACGATGATGTTGACCAAAGCTTAATCATCGCTGCTAGGAGCATAGTGAGAAGAGCTACAGTATCTGCAGATCCACTGGCATCTCTATTGGAAATGTGCCACAGCACACAGATTGGTGGAATAAGAATGGTAGACATCCTCAAACAAAACCCGACAGAAGAACAAGCAGTGGACATATGCAAGGCTGCAATGGGTCTGAGAATCAGCTCATCATTTAGTTTTGGCGGGTTCACATTTAAAAGAACAAGTGGCTCATCAACTAAGAGGGAGGAGGAAGTACTTACAGGCAACCTCCAAACATTGAAAATAAGAGTGCATGAAGGGTACGAAGAATTTACACTGGTTGGGAAAAGGGCAACAGCTATACTCAGAAAAGCAACTAGAAGGTTGGTTCAATTGATAGTGAGTGGAAAGGATGAACAATCAATTGCTGAGGCAATAATCGTGGCTATGGTGTTTTCACAGGAGGATTGCATGATAAAGGCCGTTAGAGGTGATCTAAATTTCGTCAACAGAGCGAACCAACGGTTGAATCCAATGCACCAACTACTAAGGCATTTCCAAAAGGATGCTAAAGTCCTCTTTCAAAATTGGGGGATTGAATCTATAGACAACGTTATGGGAATGATTGGGATACTCCCTGATTTAACTCCAAGCACCGAGAAATCAATGAGAGGAATAAGAATCAGCAAAATGGGGGTGGATGAATATTCCAGTACGGAGAGGGTAGTGGTAAGCATTGACCGTTTTCTAAGAGTCAGGGACCAGCAAGGGAAYGTGCTATTGTCTCCCGAAGAAGTCAGTGAAACACAGGGGACTGAAAAGTTGACGATAACTTATTCATCGTCAATGATGTGGGAGATTAATGGGCCTGAGTCGGTATTGGTGAATACCTACCAATGGATCATCAGGAACTGGGAAACTGTTAAAATTCAGTGGTCACAAGACCCCACAATGCTGTACAATAAAATGGAATTTGAACCATTTCAGTCTTTGGTTCCCAAGGCCGCAAGAGGTCAATACAGTGGGTTTGTGAGAACCCTATTCCAACAGATGAGAGATGTGCTTGGAACGTTTGATACCATTCAAATAATAAAACTTCTCCCCTTTGCAGCTGCTCCACCGAAACAAAGTAGAATGCAATTTTCCTCTCTCACCGTAAATGTAAGAGGATCTGGAATGAGAATTCTTATAAGAGGCAATTCTCCTGTGTTCAATTACAACAAAGGCACCAAAAGGCTCACAGTCCTAGGAAAGGATGCAGGTGCTTTAAATGAAGACCCAGATGAAGGAACAGGTGGAGTGGAGTCTGCTGTATTGAGAGGATTCCTTATCTTGGGCAGAGAAGATAAGAGATATGGGCCAGCATTAAGCATTAATGAATTGAGTAGTCTTGCAAAAGGAGAGAAGGCTAATGTACTGATTGGGCAAGGAGACGTAGTGTTGGTAATGAAACGGAAACGGGACTCAAGCATACTTACTGACAGCCAGACAGCGACCAAAAGAATTCGAATGGCCATCAATTAGTGTAAAATAGTTTA--------------------
>M38277|H1N1|A/Kiev/59/1979|Ukraine|1979
AGCAAAAGCAGGTCAATTATATTCAGTATGGAAAGAATAAAAGAACTACGGAACCTGATGTCGCAGTCTCGCACTCGCGAGATACTGACAAAAACCACAGTGGACCATATGGCCATAATTAAGAAGTACACATCAGGGAGACAGGAAAAGAACCCGTCACTTAGGATGAAATGGATGATGGCAATGAAATATCCAATTACAGCTGACAAAAGGATAACAGAAATGATTCCGGAGAGAAATGAGCAAGGACAAACCCTATGGAGTAAAATGAGTGATGCCGGGTCAGATCGAGTGATGGTATCACCTTTGGCAGTGACATGGTGGAATAGAAATGGACCAGTGACAAGTACGGTTCATTATCCAAAAGTCTACAAGACTTATTTTGATAAAGTCGAAAGGTTAAAACATGGAACCTTTGGCCCTGTCCATTTTAGGAATCAAGTCAAGATACGCCGAAGAGTAGACATAAACCCTGGTCATGCAGACCTCAGTGCCAAGGAGGCACAAGATGTAATCATGGAAGTTGTTTTCCCCAATGAAGTGGGGGCCAGAATACTAACGTCGGAATCACAATTAACAATAACCAAAGAGAAAAAAGAAGAACTCCAAGATTGCAAAATTTCTCCTTTGATGGTTGCATACATGTTAGAGAGAGAACTTGTCCGAAAAACGAGATTTCTCCCAGTTGCTGGTGGAACAAGCAGTATGTACATTGAAGTGTTGCATTTGACTCAAGGAACGTGTTGGGAACAGATGTACACTCCAGGCGGAGAAGTGAGGAATGACGATGTTGACCAAAGCCTAATTATTGCAGCCAGGAACATAGTGAGAAGAGCCGCAGTTTCAGCAGATCCACTAGCATCTTTATTGGAGATGTGCCACAGCACACAAATTGGCGGGACAAGGATGGTGGACATTCTTAGGCAGAACCCGACGGAAGAACAAGCTGTGGATATATGCAAGGCTGCAATGGGACTGAGAATCAGCTCATCCTTCAGTTTTGGTGGGTTCACATTTAAAAGAACAAGCGGGTCCTCAATCAAAAGAGAGGAAGAAGTGCTTACAGGCAATCTCCAAACATTGAAAATAAGGGTGCATGAGGGGTATGAGGAGTTCACAATGGTGGGGAAAAGGGCAACAGCTATAGTCAGAAAAGCAACCAGGAGATTGGTTCAGCTTATAGTGAGTGGAAGGGACGAACAGTCAATAGCCGAAGCAATAATTGTAGCCATGGTGTTTTCACAAGAGGATTGCATGATAAAAGCAGTTAGAGGTGACCTGAATTTCGTTAACAGGGCAAATCAGCGGTTGAATCCCATGCATCAACTTTTAAGGCATTTTCATAAAGATGCGAAAGTGCTTTTTCAGAATTGGGGAATTGAACATATCGACAGTGTGATGGGAATGGTTGGAGTATTACCAGACATGACTCCGAGCACAGAGATGTCAATGAGAGGAATAAGAGTCAGCAAAATGGGCGTGGATGAATACTCCAGCACAGAGAAGGTGGTGGTTAGCATTGATCGGTTTTTGAGAGTTCGAGACCAACGTGGGAATGTATTACTATCTCCTGAGGAGGTCAGTGAAACACAGGGGACAGAGAGACTGACAATAACTTACTCATCGTCAATGATGTGGGAGATTAATGGCCCTGAGTCAGTGTTGGTCAATACCTATCAATGGATCATCAGAAACTGGGAAACTGTTAAAATTCAATGGTCTCAGAATCCTACAATGTTGTACAACAAAATGGAATTTGAACCATTTCAGTCTTTAGTTCCTAAGGCCATTAGAGGCCAATACAGTGGATTTGTCAGAACTCTATTCCAACAAATGAGGGATGTACTTGGGACATTTGATACCACCCAGATAATAAAGCTTCTCCCTTTTGCAGCCGCCCCACCAAAGCAAAGCAGAATGCAGTTCTCTTCATTGACTGTGAATGTGAGGGGATCAGGGATGAGAATACTTGTAAGGGGGAATTCTCCTGTATTCAACTACAACAAGACCACTAAAAGACTAACAATTCTCGGAAAAGATGCTGGCACTTTAATTGAAGACCCAGATGAAAGCACATCCGGAGTGGAGTCCGCTGTTTTGAGAGGATTTCTCATTCTAGGTAAGGGAGATAGAAGATACGGACCAGCATTAAGCATTAATGAACTGAGTAACCTTGCGAAAGGAGAAAAGGCTAATGTGCTAATTGGGCAAGGAGACGTGGTGTTGGTAATGAAACGAAAACGGGACTCTAGCATACTTACTGACAGCCAGACAGCGACCAAAAGAATTCGGATGGCCATCAATTAATGTTGAATAGTTTAAAAACGACCTTGTTTCTACT
>CY021916|H1N1|A/USSR/46/1979|Russia|1979
------------------------AGTATGGAAAGAATAAAAGAACTACGGAACCTGATGTCGCAGTCTCGCACTCGCGAGATACTGACAAAAACCACAGTGGACCATATGGCCATAATTAAGAAGTATACATCAGGGAGACAGGAAAAGAACCCGTCACTTAGGATGAAATGGATGATGGCAATGAAATATCCAATTACAGCTGACAAAAGGATAACAGAAATGGTTCCGGAGAGAAATGAGCAAGGACAAACCCTATGGAGTAAAATGAGTGATGCCGGGTCAGATCGAGTGATGGTATCACCTTTGGCAGTGACATGGTGGAATAGAAATGGACCAGTGACAAGTACGGTTCATTATCCAAAAGTCTACAAGACTTATTTTGATAAAGTCGAAAGGTTAAAACATGGAACCTTTGGCCCTGTCCATTTTAGGAATCAAGTCAAGATACGCCGAAGAGTAGACATAAACCCTGGTCATGCAGACCTCAGTGCCAAGGAGGCACAAGATGTAATCATGGAAGTTGTTTTCCCCAATGAAGTGGGGGCCAGGATACTAACGTCGGAATCACAATTAACAATAACCAAAGAGAAAAAAGAAGAACTCCAAGATTGCAAAATTTCTCCTTTGATGGTTGCATACATGTTAGAGAGAGAACTTGTCCGAAAAACGAGATTTCTCCCAGTTGCTGGTGGAACAAGCAGTATGTACATTGAAGTGTTGCATTTGACTCAAGGAACGTGTTGGGAACAGATGTACACTCCAGGCGGAGAAGTGAGGAATGACGATGTTGACCAAAGCCTAATTATTGCAGCCAGGAACATAGTGAGAAGAGCCGCAGTTTCAGCAGATCCACTAGCATCTTTATTGGAGATGTGCCACAGCACACAAATTGGCGGGACAAGGATGGTGGACATTCTTAGGCAGAACCCGACGGAAGAACAAGCTGTGGATATATGCAAGGCTGCAATGGGGCTGAGAATCAGCTCATCCTTCAGTTTTGGTGGGTTCACATTTAAAAGAACAAGCGGGTCCTCAATCAAAAGAGAGGAAGAAGTGCTTACAGGCAATCTCCAAACATTGAAAATAAGGGTGCATGAGGGGTATGAGGAGTTCACAATGGTGGGGAAAAGGGCAACAGCTATACTCAGAAAAGCAACCAGGAGATTGGTTCAGCTTATAGTGAGTGGAAGGGACGAACAGTCAATAGCCGAAGCAATAATTGTAGCCATGGTGTTTTCACAAGAGGATTGCATGATAAAAGCAGTTAGAGGTGACCTGAATTTCGTTAACAGGGCAAATCAGCGGTTGAATCCCATGCATCAACTTTTAAGGCATTTTCAGAAAGATGCGAAAGTGCTTTTTCAGAATTGGGGAATTGAACATATCGACAGTGTGATGGGAATGGTTGGAGTATTACCAGACATGACTCCGAGCACAGAGATGTCAATGAGAGGAATAAGAGTCAGCAAAATGGGCGTGGATGAATACTCCAGCACAGAGAAGGTGGTGGTTAGCATTGATCGGTTTTTGAGAGTTCGAGACCAACGTGGGAATGTATTACTATCTCCTGAGGAGGTCAGTGAAACACAGGGGACAGAGAGACTGACAATAACTTACTCATCGTCAATGATGTGGGAGATTAATGGCCCTGAGTCAGTGTTGGTCAATACCTATCAATGGATCATCAGAAACTGGGAAACTGTTAAAATTCAATGGTCTCAGAATCCTACAATGTTGTACAACAAAATGGAATTTGAACCATTTCAGTCTTTAGTTCCTAAGGCCATTAGAGGCCAATACAGTGGATTTGTCAGAACTCTATTCCAACAAATGAGGGATGTACTTGGGACATTTGATACCACCCAGATAATAAAGCTTCTCCCTTTTGCAGCCGCCCCACCAAAGCAAAGTAGAATGCAGTTCTCTTCATTGACTGTGAATGTGAGGGGATCAGGGATGAGAATACTTGTAAGGGGCAATTCTCCTGTATTCAACTACAACAAGACCACTAAAAGACTAACAATTCTCGGAAAAGATGCTGGCACTTTAATTGAAGACCCAGATGAAAGCACATCCGGAGTGGAGTCCGCTGTTTTGAGAGGATTTCTCATTCTAGGTAAGGAAGATAGAAGATATGGACCAGCATTAAGCATTAATGAACTGAGTAACCTTGCAAAAGGAGAAAAGGCTAATGTGCTAATTGGGCAAGGAGACGTGGTGTTGGTAATGAAACGAAAACGGGACTCTAGCATACTTACTGACAGCCAGACAGCGACCAAAAGAATTCGGATGGCCATCAATTAA----------------------------------
>CY019746|H1N1|A/Memphis/1/1979|USA|1979
------------------------AGTATGGAAAGAATAAAAGAACTACGGAACCTGATGTCGCAGTCTCGCACTCGCGAGATACTGACAAAAACCACAGTGGACCATATGGCCATAATTAAGAAGTACACATCAGGGAGACAGGAAAAGAACCCGTCACTTAGGATGAAATGGATGATGGCAATGAAATATCCAATTACAGCTGACAAAAGGATAACAGAAATGGTTCCGGAGAGAAATGAGCAAGGACAAACCCTATGGAGTAAAATGAGTGATGCCGGGTCAGATCGAGTGATGGTATCACCTTTGGCAGTGACATGGTGGAATAGAAATGGACCAGTGACAAGTACGGTTCATTATCCAAAAGTCTACAAGACTTATTTTGATAAAGTCGAAAGGTTAAAACATGGAACCTTTGGCCCTGTCCATTTTAGGAATCAAGTCAAGATACGCCGAAGAGTAGACATAAACCCTGGTCATGCAGACCTCAGTGCCAAGGAGGCACAAGATGTAATCATGGAAGTTGTTTTCCCCAATGAAGTGGGGGCCAGGATACTAACGTCGGAATCACAATTAACAATAACCAAAGAGAAAAAAGAAGAACTCCAAGATTGCAAAATTTCTCCTTTGATGGTTGCATACATGTTAGAGAGAGAACTTGTCCGAAAAACGAGATTTCTCCCAGTTGCTGGTGGAACAAGCAGTATGTACATTGAAGTGTTGCATTTGACTCAAGGAACGTGTTGGGAACAGATGTACACTCCAGGCGGAGAAGTGAGGAATGACGATGTTGACCAAAGCCTAATTATTGCAGCCAGGAACATAGTGAGAAGAGCCGCAGTTTCAGCAGATCCACTAGCATCTTTATTGGAGATGTGCCACAGCACACAAATTGGCGGGACAAGGATGGTGGACATTCTTAGGCAGAACCCGACGGAAGAACAAGCTGTGGATATATGCAAGGCTGCAATGGGACTGAGAATCAGCTCATCCTTCAGTTTTGGTGGGTTCACATTTAAAAGAACAAGCGGGTCCTCAATCAAAAGAGAGGAAGAAGTGCTTACAGGCAATCTCCAAACATTGAAAATAAGGGTGCATGAGGGGTACGAGGAGTTCACAATGGTGGGGAAAAGGGCAACAGCTATACTCAGAAAAGCAACCAGGAGATTGGTTCAGCTTATAGTGAGTGGAAGGGACGAACAGTCAATAGCCGAAGCAATAATTGTAGCCATGGTGTTTTCACAAGAGGATTGCATGATAAAGGCAGTTAGAGGTGACCTGAATTTCGTTAACAGGGCAAATCAGCGGTTGAATCCCATGCATCAACTTTTAAGGCATTTTCAGAAAGATGCGAAAGTGCTTTTTCAGAATTGGGGAATTGAACATATCGACAGTGTGATGGGAATGGTTGGAGTATTACCAGACATGACTCCGAGCACAGAGATGTCAATGAGAGGAATAAGAGTCAGCAAAATGGGCGTGGATGAATACTCCAGCACAGAGAAGGTGGTGGTTAGCATTGATCGGTTTTTGAGAGTTCGAGACCAACGTGGGAATGTACTACTATCTCCTGAGGAGGTCAGTGAAACACAGGGGACAGAGAGACTGACAATAACTTACTCATCGTCAATGATGTGGGAGATTAATGGCCCTGAGTCAGTGTTGGTCAATACCTATCAATGGATCATCAGAAACTGGGAAACTGTTAAAATTCAATGGTCTCAGAATCCTGCAATGTTGTACAACAAAATGGAATTTGAACCATTTCAGTCTTTAGTTCCTAAGGCCATTAGAGGCCAATACAGTGGATTTGTCAGAACTCTATTCCAACAAATGAGGGATGTACTTGGGACATTTAATACCACCCAGATAATAAAGCTTCTCCCTTTTGCAGCCGCCCCACCAAAGCAAAGCAGAATGCAGTTCTCTTCATTGACTGTGAATGTGAGGGGATCAGGGATGAGAATACTTGTAAGGGGCAATTCTCCTGTATTCAACTACAACAAGACCACTAAAAGACTAACAATTCTCGGAAAAGATGCTGGCACTTTAATTGAAGACCCAGATGAAAGCACATCCGGAGTGGAGTCCGCTGTTTTGAGAGGATTTCTCATTCTAGGTAAGGAAGATAGAAGATACGGACCAGCATTAAGCATTAATGAACTGAGTAACCTTGCAAAAGGAGAAAAGGCTAATGTGCTAATTGGGCAAGGAGACGTGGTGTTGGTAATGAAACGAAAACGGGACTCTAGCATACTTACTGACAGCCAGACAGCGACCAAAAGAATTCGGATGGCCATCAATTAATGTTGAATAG------------------------
>CY028731|H1N1|A/California/45/1978|USA|1978
------------------------AGTATGGAAAGAATAAAAGAACTACGGAACCTGATGTCGCAGTCTCGCACTCGCGAGATACTGACAAAAACCACAGTGGACCATATGGCCATAATTAAGAAGTACACATCAGGGAGACAGGAAAAGAACCCGTCACTTAGGATGAAATGGATGATGGCAATGAAATATCCAATTACAGCTGACAAAAGGATAACAGAAATGGTTCCGGAGAGAAATGAGCAAGGACAAACCCTATGGAGTAAAATGAGTGATGCCGGGTCAGATCGAGTGATGGTATCACCTTTGGCAGTGACATGGTGGAATAGAAATGGACCAGTGACAAGTACGGTTCATTATCCAAAAGTCTACAAGACTTATTTTGATAAAGTCGAAAGGTTAAAACATGGAACCTTTGGCCCTGTCCATTTTAGGAATCAAGTCAAGATACGCCGAAGAGTAGACATAAACCCTGGTCATGCAGACCTCAGTGCCAAGGAGGCACAAGATGTAATCATGGAAGTTGTTTTCCCCAATGAAGTGGGGGCCAGGATACTAACGTCGGAATCACAATTAACAATAACCAAAGAGAAAAAAGAAGAACTCCAAGATTGCAAAATTTCTCCTTTGATGGTTGCATACATGTTAGAGAGAGAACTTGTCCGAAAAACGAGATTTCTCCCAGTTGCTGGTGGAACAAGCAGTATGTACATTGAAGTGTTGCATTTGACTCAAGGAACGTGTTGGGAACAGATGTACACTCCAGGCGGAGAAGTGAGGAATGACGATGTTGACCAAAGCCTAATTATTGCAGCCAGGAACATAGTGAGAAGAGCCGCAGTTTCAGCAGATCCACTAGCATCTTTATTGGAGATGTGCCACAGCACACAAATTGGCGGGACAAGGATGGTGGACATTCTTAGGCAGAACCCGACGGAAGAACAAGCTGTGGATATATGCAAGGCTGCAATGGGACTGAGAATCAGCTCATCCTTCAGTTTTGGTGGGTTCACATTTAAAAGAACAAGCGGGTCCTCAATCAAAAGAGAGGAAGAAGTGCTTACAGGCAATCTCCAAACATTGAAAATAAGGGTGCATGAGGGGTACGAGGAGTTCACAATGGTGGGGAAAAGGGCAACAGCTATACTCAGAAAAGCAACCAGGAGATTGGTTCAGCTTATAGTGAGTGGAAGGGACGAACAGTCAATAGCCGAAGCAATAATTGTAGCCATGGTGTTTTCACAAGAGGATTGCATGATAAAAGCAGTTAGAGGTGACCTGAATTTCGTTAACAGGGCAAATCAGCGGTTGAATCCCATGCATCAACTTTTAAGGCATTTTCAGAAAGATGCGAAAGTGCTTTTTCAGAATTGGGGAATTGAACATATCGACAGTGTGATGGGAATGGTTGGAGTATTACCAGACATGACTCCGAGCACAGAGATGTCAATGAGAGGAATAAGAGTCAGCAAAATGGGCGTGGATGAATACTCCAGCACAGAGAAGGTGGTGGTTAGCATTGATCGGTTTTTGAGAGTTCGAGACCAACGTGGGAATGTATTACTATCTCCTGAGGAGGTCAGTGAAACACAGGGGACAGAGAGACTGACAATAACTTACTCATCGTCAATGATGTGGGAGATTAATGGCCCTGAGTCAGTGTTGGTCAATACCTATCAATGGATCATCAGAAACTGGGAAACTGTTAAAATTCAATGGTCTCAGAATCCTACAATGTTGTACAACAAAATGGAATTTGAACCATTTCAGTCTTTAGTTCCTAAGGCCATTAGAGGCCAATACAGTGGATTTGTCAGAACTCTATTCCAACAAATGAGGGATGTACTTGGGACATTTGATACCACCCAGATAATAAAGCTTCTCCCTTTTGCAGCCGCCCCACCAAAGCAAAGCAGAATGCAGTTCTCTTCATTGGCTGTGAATGTGAGGGGATCAGGGATGAGAATACTTGTAAGGGGCAATTCTCCTGTATTCAACTACAACAAGACAACTAAAAGACTAACAATTCTCGGAAAAGATGCTGGCACTTTAATTGAAGACCCAGATGAAAGCACATCCGGAGTGGAGTCCGCTGTTTTGAGAGGATTTCTCATTCTAGGTAAGGAAGATAGAAGATACGGACCAGCATTAAGCATTAATGAACTGAGTAACCTTGCAAAAGGAGAAAAGGCTAATGTGCTAATTGGGCAAGGAGACGTGGTGTTGGTAATGAAACGAAAACGGGACTCTAGCATACTTACTGACAGCCAGACAGCGACCAAAAGAATTCGGATGGCCATCAATTAATGTTGAATAGTTTA--------------------
>CY026418|H1N1|A/Albany/8/1979|USA|1979
------------------------AGTATGGAAAGAATAAAAGAACTACGGAACCTGATGTCGCAGTCTCGCACTCGCGAGATACTGACAAAAACCACAGTGGACCATATGGCCATAATTAAGAAGTACACATCAGGGAGACAGGAAAAGAACCCGTCACTTAGGATGAAATGGATGATGGCAATGAAATATCCAATTACAGCTGACAAAAGGATAACAGAAATGGTTCCGGAGAGAAATGAGCAAGGACAAACCCTATGGAGTAAAATGAGTGATGCCGGGTCAGATCGAGTGATGGTATCACCTTTGGCAGTGACATGGTGGAATAGAAATGGACCAGTGACAAGTACGGTTCATTATCCAAAAGTCTACAAGACTTATTTTGATAAAGTAGAAAGGTTAAAACATGGAACCTTTGGCCCTGTCCATTTTAGGAATCAAGTCAAGATACGCCGAAGAGTAGACATAAACCCTGGTCATGCAGACCTCAGTGCCAAGGAGGCACAAGATGTAATCATGGAAGTTGTTTTCCCCAATGAAGTGGGGGCCAGGATACTAACGTCGGAATCACAATTAACAATAACCAAAGAGAAAAAAGAAGAACTCCAAGATTGCAAAATTTCTCCTTTGATGGTTGCATACATGTTAGAGAGAGAACTTGTCCGAAAAACGAGATTTCTCCCAGTTGCTGGTGGAACAAGCAGTATGTACATTGAAGTGTTGCATTTGACTCAAGGAACGTGTTGGGAACAGATGTACACTCCAGGCGGAGAAGTGAGGAATGACGATGTTGACCAAAGCCTAATTATTGCAGCCAGGAACATAGTGAGAAGAGCCGCAGTTTCAGCAGATCCACTAGCATCTTTATTGGAGATGTGCCACAGCACACAAATTGGCGGGACAAGGATGGTGGACATTCTTAGGCAGAACCCGACGGAAGAACAAGCTGTGGATATATGCAAGGCTGCAATGGGACTGAGAATCAGCTCATCCTTCAGTTTTGGTGGGTTCACATTTAAAAGAACAAGCGGGTCCTCAATCAAAAGAGAGGAAGAAGTGCTTACAGGCAATCTCCAAACATTGAAAATAAGGGTGCATGAGGGGTACGAGGAGTTCACAATGGTGGGGAAAAGGGCAACAGCTATACTCAGAAAAGCAACCAGGAGATTGGTTCAGCTTATAGTGAGTGGAAGGGACGAACAGTCAATAGCCGAAGCAATAATTGTAGCCATGGTGTTTTCACAAGAGGATTGCATGATAAAAGCAGTTAGAGGTGACCTGAATTTCGTTAACAGAGCAAATCAGCGGTTGAATCCCATGCATCAACTTTTAAGGCATTTTCAGAAAGATGCGAAAGTGCTTTTTCAGAATTGGGGAATTGAACATATCGACAGTGTGATGGGAATGGTTGGAGTATTACCAGACTTGACTCCGAGCACAGAGATGTCAATGAGAGGAATAAGAGTCAGCAAAATGGGCGTGGATGAATACTCCAGCACAGAGAAGGTGGTGGTTAGCATTGATCGGTTTTTGAGAGTTCGAGACCAACGTGGGAATGTATTACTATCTCCTGAGGAGGTCAGTGAAACACAGGGGACAGAGAGACTGACAATAACTTACTCATCGTCAATGATGTGGGAGATTAATGGCCCTGAGTCAGTGTTGGTCAATACCTATCAATGGATCATCAGAAACTGGGAAACTGTTAAAATTCAATGGTCTCATAATCCTACAATGTTGTACAACAAAATGGAATTTGAACCATTTCAGTCTTTAGTTCCTAAGGCCATTAGAGGCCAATACAGTGGATTTGTCAGAACTCTATTCCAACAAATGAGGGATGTACTTGGGACATTTGATACCACCCAGATAATAAAGCTTCTCCCTTTTGCAGCCGCCCCACCAAAGCAAAGCAGAATGCAGTTCTCTTCATTGACTGTGAATGTGAGGGGATCAGGGATGAGAATACTTGTAAGGGGCAATTCTCCTGTATTCAACTACAACAAGACCACTAAAAGACTAACAATTCTCGGAAAAGATGCTGGCACTTTAATTGAAGACCCAGATGAAAGCACATCCGGAGTGGAGTCCGCTGTTTTGAGAGGATTTCTCATTCTAGGTAAGGAAGATAGAAGATACGGACCAGCATTAAGCATTAATGAACTGAGTAACCTTGCAAAAGGAGAAAAGGCTAATGTGCTAATTGGGCAAGGAGACGTGGTGTTGGTAATGAAACGAAAACGGGACTCTAGCATACTTACTGACAGCCAGACAGCGACCAAAAGAATTCGGATGGCCATCAATTAATGTTGAATAGTTTA--------------------
>DQ208309|H1N1|A/Brevig_Mission/1/1918|USA|1918
---------------------------ATGGAAAGAATAAAAGAACTAAGGGATCTAATGTCGCAGTCTCGCACTCGCGAGATACTCACAAAAACCACCGTGGACCATATGGCCATAATCAAGAAGTACACATCAGGAAGACAGGAGAAGAACCCCGCACTTAGGATGAAATGGATGATGGCAATGAAATATCCAATTACAGCAGACAAGAGGATAATGGAAATGATTCCTGAGAGAAATGAGCAAGGACAAACTCTATGGAGTAAAACGAACGATGCCGGATCAGACCGAGTGATGGTATCACCTCTGGCTGTGACATGGTGGAATAGGAATGGACCAACGACAAGTGCAGTTCACTATCCAAAAATCTACAAAACTTATTTTGAAAAAGTCGAAAGGTTAAAACATGGAACCTTTGGCCCTGTCCATTTCAGAAACCAAGTCAAAATACGTCGAAGAGTTGACATAAATCCTGGTCATGCAGATCTCAGTGCCAAAGAGGCACAGGATGTAATCATGGAAGTTGTTTTCCCAAACGAAGTGGGAGCCAGGATACTAACATCGGAATCGCAACTGACAATAACCAAAGAAAAGAAAGAAGAACTCCAAGATTGTAAAATTTCTCCTTTAATGGTGGCATACATGTTGGAGAGAGAACTGGTCCGAAAAACAAGATTCCTCCCAGTGGCTGGTGGGACAAGCAGTGTGTATATTGAAGTGTTGCATTTGACTCAAGGAACATGCTGGGAACAGATGTACACTCCAGGAGGGGAAGTGAGGAATGATGATGTTGATCAAAGCTTAATTATTGCTGCTAGGAACATAGTGAGAAGAGCGACAGTGTCAGCAGATCCACTAGCATCTCTGTTGGAAATGTGCCACAGCACACAGATTGGTGGAATAAGGATGGTAGACATCCTTAGGCAGAACCCGACAGAAGAGCAAGCCGTGGATATATGCAAGGCAGCAATGGGCCTGAGAATTAGCTCATCCTTTAGCTTTGGCGGATTCACATTTAAGAGGACAAGTGGCTCATCAGTCAAGAGGGAGGAAGAAGTGCTTACAGGCAATCTTCAAACATTGAAGATAAGAGTGCATGAGGGATATGAAGAGTTCACAATGGTTGGGAGAAGAGCAACAGCTATACTCAGAAAAGCGACCAGGAGATTGATTCAGCTGATAGTGAGTGGGAGAGACGAACAGTCGATTGCCGAGGCAATAATTGTGGCCATGGTATTTTCACAAGAGGATTGTATGATAAAGGCAGTTAGGGGTGATCTGAATTTCGTTAATAGGGCGAATCAGCGATTGAATCCTATGCATCAACTTTTGAGGCATTTTCAAAAGGATGCGAAAGTGCTTTTTCAAAATTGGGGAATTGAACCCATCGACAATGTGATGGGAATGATTGGGATACTGCCCGACATGACTCCAAGTACTGAGATGTCAATGAGAGGAGTGAGAGTCAGCAAAATGGGAGTAGATGAGTACTCCAGCACAGAGAGGGTGGTGGTGAGCATTGACCGCTTTTTAAGAGTCCGGGACCAACGAGGAAACGTACTACTGTCTCCTGAGGAGGTCAGCGAAACACAGGGAACAGAGAAATTGACGATAACTTATTCATCGTCAATGATGTGGGAGGTTAATGGCCCTGAATCAGTGTTGGTCAACACCTATCAGTGGATCATCAGAAACTGGGAAACTGTTAAAATTCAGTGGTCACAGAATCCTACAATGCTATACAATAAAATGGAATTTGAGCCATTTCAGTCTTTAGTTCCTAAGGCCGCTAGAGGTCAATACAGTGGGTTTGTGAGAACTCTGTTCCAGCAAATGAGGGATGTGCTTGGGACATTTGACACCGTTCAGATAATAAAACTTCTTCCCTTTGCAGCCGCTCCACCAAAGCAAAGTAGAATGCAGTTCTCCTCTCTGACTGTGAATGTGAGAGGATCAGGAATGAGAATACTTGTAAGGGGCAATTCTCCCGTATTCAACTACAACAAGGCCACTAAGAGACTCACAGTTCTCGGAAAGGATGCAGGTGCTTTAACTGAAGACCCAGATGAAGGCACAGCTGGAGTGGAGTCTGCTGTTCTGAGAGGATTCCTCATTCTGGGCAAAGAAGACAGGAGATATGGGCCAGCATTAAGCATCAATGAACTGAGCAATCTTGCGAAAGGGGAGAAGGCTAATGTGCTAATTGGGCAAGGAGACGTGGTGTTGGTAATGAAACGGAAACGGGACTCTAGCATACTTACTGACAGCCAGACAGCGACCAAAAGAATTCGGATGGCCATCAATTAG----------------------------------
>CY045859|H1N1|A/Siena/4/1987|Italy|1987
---------------------------ATGGAAAGAATAAAAGAGCTAAGGAATCTGATGTCGCAGTCTCGCACTCGCGAGATACTTACAAAAACCACCGTAGACCACATGGCCATAATCAAGAAATACACATCAGGAAGACAGGAGAAAAACCCGTCACTTAGGATGAAATGGATGATGGCGATGAAATATCCAATTACAGCAGACAAAAGGATAACGGAAATGATTCCTGAGAGAAATGAGCAAGGGCAAACACTATGGAGTAAAATGAATGATGCCGGGTCAGACCGAGTGATGATATCACCCCTGGCTGTAACATGGTGGAATAGAAATGGACCAGTGACAAGTACTGTTCACTACCCAAAAATCTACAAAACTTATTTTGAAAAAGTCGAAAGGTTAAAACATGGAACCTTTGGCCCTGTCCACTTTAGAAACCAAGTCAAAATACGCCGAAGAGTCGATATAAATCCTGGCCATGCAGACCTCAGTGCCAAGGAGGCACAGGATGTAATCATGGAAGTTGTTTTCCCTAATGAAGTGGGAGCCAGAATACTAACATCGGAATCGCAATTAACGATAACCAAAGAGAAGAAAGAAGAACTCCAGAATTGCAAAATTTCCCCTTTGATGGTTGCATACATGTTAGAGAGAGAACTTGTCCGCAAAACGAGATTTCTCCCAGTTGCTGGTGGAACAAGCAGTGTGTACATTGAAGTTTTGCATTTGACACAGGGAACATGCTGGGAACAGATGTACACTCCAGGTGGAGAAGTGAGGAATGATGATGTTGATCAAAGCCTAATTATTGCTGCTAGGAACATAGTGAGAAGAGCTGCAGTATCAGCAGACCCACTAGCATCTTTATTGGAAATGTGCCACAGCACACAGATTGGTGGAACAAGGATGGTAGACATTCTCAGACAAAATCCGACAGAAGAGCAAGCTGTGGACATATGCAAGGCAGCAATGGGACTGAGAATCAGCTCATCCTTCAGTTTTGGCGGGTTCACATTTAAGAGAACAAGCGGATCATCAGTCAAGAAAGAGGAAGAAGTGCTAACGGGCAATCTGCAAACATTGAAATTAAAGGTGCATGAGGGATATGAAGAGTTCACAATAGTAGGGAAAAGGGCAACAGCTATACTCAGAAAAGCAACCAGAAGATTGATTCAACTGATAGTGAGTGGAAGAGACGAACAATCGATAGTCGAAGCAATAGTTGTGGCCATGGTATTCTCACAAGAAGATTGTATGATAAAGGCAGTTAGAGGTGATCTGAATTTCGTTAATAGAGCGAATCAGCGGTTGAATCCCATGCATCAACTTTTGAGGCATTTTCAGAAGGATGCTAAAGTGCTTTTCCAAAATTGGGGAATTGAACCTATCGACAATGTGATGGGAATGATTGGGATATTACCCGACATGACTCCAAGCACCGAAATGTCAATGAGAGGAGTGAGAGTCAGCAAAATGGGTGTAGATGAATACTCCAACGCGGAAAGGGTAGTGGTGAGCATTGACCGGTTTTTGAGAGTCCGGGACCAAAGAGGAAATGTACTACTGTCTCCAGAGGAGGTCAGTGAAACACAGGGAACAGAGAAACTAACAATAACTTACTCTTCATCAATGATGTGGGAGATTAATGGCCCTGAGTCAGTATTGGTCAATACCTATCAGTGGATCATCAGAAACTGGGAGACTGTTAAAATTCAGTGGTCTCAGAACCCTACAATGCTATACAATAAAATGGAATTTGAGCCATTTCAGTCTCTAGTCCCTAAGGCCATTAGAGGCCAATACAGCGGGTTTGTTAGAACTCTGTTCCAACAAATGAGGGATGTGCTTGGAACTTTTGACACCACCCAGATAATAAAACTTCTTCCCTTTGCAGCCGCTCCACCAAAGCAAAGTAGAATGCAATTCTCCTCATTGACTGTGAATGTGAGGGGATCAGGAATGAGAATACTTGTAAGAGGTAATTCTCCAGTATTCAATTACAACAAGACAACTAAGAGACTCACAGTTCTCGGAAAGGATGCTGGCACTTTAACTGAAGACCCAGATGAAGGCACAGCTGGAGTGGAATCCGCTGTTCTAAGGGGATTCCTCATTCTGGGCAAAGAAGATAGGAGATATGGGCCAGCATTGAGCATCAATGAACTGAGCAACCTTGCGAAGGGGGAAAAAGCTAATGTGCTAATTGGACAAGGGGACGTTGTGTTGGTAATGAAACGAAAACGGGACTCTAGCATACTTACTGACAGCCAGACAGCGACCAAAAGAATTCGGATGGCCATCAATTAATGTCGAATAATTTAAAAA----------------
>CY019108|H1N1|A/Memphis/12/1986|USA|1986
---------------------TTCAATATGGAAAGAATAAAAGAGCTAAGGAATCTAATGTCGCAGTCTCGCACTCGCGAGATACTTACAAAAACCACCGTAGACCACATGGCCATAATCAAGAAATACACATCAGGAAGACAGGAGAAAAACCCGTCACTTAGGATGAAATGGATGATGGCGATGAAATATCCAATTACAGCAGACAAAAGGATAACGGAAATGATTCCTGAGAGAAATGAGCAAGGGCAAACACTATGGAGTAAAATGAATGATGCCGGGTCAGACCGAGTGATGATATCACCCCTGGCTGTAACATGGTGGAATAGAAATGGACCAGTGACAAGTACTGTTCACTACCCAAAGATCTACAAAACTTATTTTGAAAAAGTCGAAAGGTTAAAAAATGGAACCTTTGGCCCTGTCCACTTTAGAAACCAAGTCAAAATACGCCGAAGAGTCGATATAAATCCTGGCCATGCAGACCTCAGTGCCAAGGAGGCACAGGATGTAATTATGGAAGTTGTTTTCCCTAATGAAGTGGGAGCCAGAATACTAACATCGGAATCGCAATTAACGATAACCAAAGAGAAGAAAGAAGAACTCCAGAATTGCAAAATTTCCCCTTTGATGGTTGCATACATGTTAGAGAGAGAACTTGTCCGCAAAACGAGATTTCTCCCAGTTGCTGGTGGAACAAGCAGTGTGTACATTGAAGTTTTGCATTTAACACAGGGAACATGCTGGGAACAAATGTACACTCCAGGTGGAGAAGTGAAGAATGATGATGTTGATCAAAGCTTGATTATTGCTGCTAGGAACATAGTGAGAAGAGCTGCAGTATCAGCAGACCCACTAGCATCTTTATTGGAAATGTGCCACAGCACACAGATTGGTGGAACAAAGATGGTAGACATTCTTAGACAAAATCCAACAGAAGAGCAAGCTGTGGACATATGCAAGGCAGCAATGGGACTGAGAATCAGCTCATCCTTCAGTTTTGGCGGGTTCACATTTAAGAGAACAAGCGGGTCATCAGTCAAGAGAGAGGAAGAAGTGCTTACGGGCAATCTGCAAACATTGAAACTAAAGGTGCATGATGGATATGAAGAGTTCACAATAGTAGGGAAAAGGGCAACAGCTATACTCAGAAAAGCAACCAGAAGATTGATTCAACTGATAGTGAGTGGAAGAGACGAACAATCGATAGTCGAAGCAATAGTTGTGGCCATGGTATTCTCACAAGAAGATTGTATGATAAAAGCAGTTAGAGGTGATCTGAATTTCGTTAATAGAGCGAATCAGCGGTTGAATCCCATGCATCAACTTTTGAGGCATTTTCAGAAGGATGCTAAAGTGCTTTTCCAAAATTGGGGAATTGAACCTATCGACAATGTGATGGGAATGATTGGGATATTACCCGACATGACTCCAAGCACCGAAATGTCAATGAGAGGAGTGAGAGTCAGCAAAATGGGTGTAGATGAATACTCCAACGCGGAAAGGGTAGTGGTGAGCATTGACCGGTTTTTGAGAGTCCGGGACCAAAGAGGAAATGTACTACTGTCTCCAGAGGAGGTCAGTGAAACACAGGGAACAGAGAAACTAACAATAACTTACTCTTCATCAATGATGTGGGAGATTAATGGCCCTGAGTCAGTATTGGTCAATACCTATCAGTGGATCATCAGAAACTGGGAGACTGTTAAAATTCAATGGTCTCAGAACCCTACAATGCTATACAATAAAATGGAATTTGAGCCATTTCAGTCTCTAGTTCCTAAGGCCATTAGAGGCCAATACAGCGGGTTTGTTAGAACTCTGTTCCAACAAATGAGGGATGTACTTGGAACTTTTGACACCACCCAGATAATAAAACTTCTTCCCTTTGCAGCCGCTCCACCAAAGCAAAGTAGAATGCAATTCTCCTCATTGACTGTGAATGTGAGGGGATCAGGAATGAGAATACTTGTAAGAGGTAATTCTCCAGTATTCAATTACAACAAGACCACTAAGAGACTCACAGTTCTCGGAAAGGATGCTGGCACTTTGACTGAAGACCCAGGTGAAGGCACAGCTGGAGTGGAATCCGCTGTTTTAAGGGGATTCCTCATTCTGGGCAAAGAAGATAGGAGATATGGGCCAGCATTGAGCATCAATGAACTGAGCAACCTTGCGAAAGGGGAAAAAGCTAATGTGCTAATTGGACAAGGGGACGTTGTGTTGGTAATGAAACGAAAACGGGACTCTAGCATACTTACTGACAGCCAGACAGCGACCAAAAGAATTCGGATGGCCATCAATTAATGTCGAATAA------------------------
>CY020484|H1N1|A/Singapore/6/1986|Singapore|1986
---------------------------ATGGAAAGAATAAAAGAGCTAAGGAATCTGATGTCGCAGTCTCGCACTCGCGAGATACTTACAAAAACCACCGTAGACCACATGGCCATAATCAAGAAATACACATCAGGAAGACAGGAGAAAAACCCGTCACTTAGGATGAAATGGATGATGGCGATGAAATATCCAATTACAGCAGACAAAAGGATAACGGAAATGATTCCTGAGAGAAATGAGCAAGGGCAAACACTATGGAGTAAAATGAATGATGCCGGGTCAGACCGAGTGATGATATCACCCCTGGCTGTAACATGGTGGAATAGAAATGGACCAGTGACAAGTACTGTTCACTACCCAAAGATCTACAAAACTTATTTTGAAAAAGTCGAAAGGTTAAAACATGGAACCTTTGGCCCTGTCCACTTTAGAAACCAAGTCAAAATACGCCGAAGAGTCGATATAAATCCTGGCCATGCAGACCTCAGTGCCAAGGAGGCACAGGATGTAATCATGGAAGTTGTTTTCCCTAATGAAGTGGGAGCCAGAATACTAACATCGGAATCGCAATTAACGATAACCAAAGAGAAGAAAGAAGAACTCCAGAATTGCAAAATTTCCCCTTTGATGGTTGCATACATGTTAGAGAGAGAACTTGTCCGCAAAACGAGATTTCTCCCAGTTGCTGGTGGAACAAGCAGTGTGTACATTGAAGTTTTGCATTTAACACAGGGAACATGCTGGGAACAGATGTACACTCCAGGTGGAGAAGTGAGGAATGATGATGTTGATCAAAGCTTAATTATTGCTGCTAGGAACATAGTGAGAAGAGCTGCAGTATCAGCAGACCCACTAGCATCTTTATTGGAAATGTGCCACAGCACACAGATTGGTGGAACAAGGATGGTAGACATTCTTAGACAAAATCCAACAGAAGAGCAAGCTGTGGACATATGCAAGGCAGCAATGGGACTGAGAATCAGCTCATCCTTCAGTTTTGGCGGGTTCACATTTAAGAGAACAAGCGGATCATCAGTCAAGAGAGAGGAAGAAGTGCTTACGGGCAATCTGCAAACATTGAAATTAAAGGTGCATGAGGGATATGAAGAGTTCACAATAGTAGGAAAAAGGGCAACAGCTATACTCAGAAAAGCAACCAGAAGATTGATTCAACTGATAGTGAGTGGAAGAGACGAACAATCGATAGTCGAAGCAATAGTTGTGGCCATGGTATTCTCACAAGAAGATTGTATGATAAAGGCAGTTAGAGGTGATCTGAATTTCGTTAATAGAGCGAATCAGCGGTTGAATCCCATGCATCAACTTTTGAGGCATTTTCAGAAGGATGCTAAAGTGCTTTTCCAAAATTGGGGAATTGAACCTATCGACAATGTGATGGGAATGATTGGGATATTACCCGACATGACTCCAAGCACCGAAATGTCAATGAGAGGAGTGAGAGTCAGCAAAATGGGTGTAGATGAATACTCCAACGCGGAAAGGGTAGTGGTGAGCATTGACCGGTTTTTGAGAGTTCGGGACCAAAGAGGAAATGTACTACTGTCTCCAGAGGAGGTCAGTGAAACACAGGGAACAGAGAAACTAACAATAACTTACTCTTCATCAATGATGTGGGAGATTAATGGCCCTGAGTCAGTATTGGTCAATACCTATCAGTGGATCATCAGAAACTGGGAGACTGTTAAAATTCAGTGGTCTCAGAACCCTACAATGCTATACAATAAAATGGAATTTGAGCCATTTCAGTCTCTAGTTCCTAAGGCCATTAGAGGCCAATACAGCGGGTTTGTTAGAACTCTGTTCCAACAAATGAGGGATGTGCTTGGAACTTTTGACACCACCCAGATAATAAAACTTCTTCCCTTTGCAGCCGCTCCACCAAAGCAAAGTAGAATGCAATTCTCCTCATTGACTGTGAATGTGAGGGGATCAGGAATGAGAATACTTGTAAGAGGTAATTCTCCAGTATTCAATTACAACAAGACCACTAAGAGACTCACAGTTCTCGGAAAGGATGCTGGCACTTTAACTGAAGACCCAGATGAAGGCACAGCTGGAGTGGAATCCGCTGTTCTAAGGGGATTCCTCATTCTGGGCAAAGAAGATAGGAGATATGGGCCAGCATTGAGCATCAATGAACTGAGCAACCTTGCGAAAGGGGAAAAAGCTAATGTGCTAATTGGACAAGGGGACGTTGTGTTGGTAATGAAACGAAAACGGGACTCTAGCATACTTACTGACAGCCAGACAGCGACCAAAAGAATTCGGATGGCCATCAATTAATGTCGAATAA------------------------
>CY019778|H1N1|A/Memphis/3/1987|USA|1987
---------------------TTCAATATGGAAAGAATAAAAGAGCTAAGGAATCTAATGTCGCAGTCTCGCACTCGCGAGATACTTACAAAAACCACCGTAGACCACATGGCCATAATCAAGAAATACACATCAGGAAGACAGGAGAAAAACCCGTCACTTAGGATGAAATGGATGATGGCGATGAAATATCCAATTACAGCAGACAAAAGGATAACGGAAATGATTCCTGAGAGAAATGAGCAAGGGCAAACACTATGGAGTAAAATGAATGATGCCGGGTCAGACCGAGTGATGATATCACCCCTGGCTGTAACATGGTGGAATAGAAATGGACCAGTGACAAGTACTGTTCACTACCCAAAGATCTACAAAACTTATTTTGAAAAAGTCGAAAGGTTAAAAAATGGAACCTTTGGCCCTGTCCACTTTAGAAACCAAGTCAAAATACGCCGAAGAGTCGATATAAATCCTGGCCATGCAGACCTCAGTGCCAAGGAGGCACAGGATGTAATTATGGAAGTTGTTTTCCCTAATGAAGTGGGAGCCAGAATACTAACATCGGAATCGCAATTAACGATAACCAAAGAGAAGAAAGAAGAACTCCAGAATTGCAAAATTTCCCCTTTGATGGTTGCATACATGTTAGAGAGAGAACTTGTCCGCAGAACGAGATTTCTCCCAGTTGCTGGTGGAACAAGCAGTGTGTACATTGAAGTTTTGCATTTAACACAGGGAACATGCTGGGAACAAATGTACACTCCAGGTGGAGAAGTGAGGAATGATGATGTTGATCAAAGCTTAATTATTGCTGCTAGGAACATAGTGAGAAGAGCTGCAGTATCAGCAGACCCACTAGCATCTTTATTGGAAATGTGCCACAGCACACAGATTGGTGGAACAAGGATGGTAGACATTCTTAGACAAAATCCAACAGAAGAGCAAGCTGTGGACATATGCAAGGCAGCAATGGGACTGAGAATCAGCTCATCCTTCAGTTTTGGCGGGTTCACATTTAAGAGAACAAGCGGATCATCAGTCAAGAGAGAGGAAGAAGTGCTTACGGGCAATCTGCAAACATTGAAACTAAAGGTGCATGAGGGATATGAAGAGTTCACAATAGTAGGGAAAAGGGCAACAGCTATACTCAGAAAAGCAACCAGAAGATTGATTCAACTGATAGTGAGTGGAAGAGACGAACAATCGATAGTCGAAGCAATAGTTGTGGCCATGGTATTCTCACAAGAAGATTGTATGATAAAGGCAGTTAGAGGTGATCTGAATTTCGTTAATAGAGCGAATCAGCGGTTGAATCCCATGCATCAACTTTTGAGGCATTTTCAGAAGGATGCTAAAGTGCTTTTCCAAAATTGGGGAATTGAACCTATCGACAATGTGATGGGAATGATTGGGATATTACCCGACATGACTCCAAGCACCGAAATGTCAATGAGAGGAGTGAGAGTCAGCAAAATGGGTGTAGATGAATACTCCAACGCGGAAAGGGTAGTGGTGAGCATTGACCGGTTTTTGAGAGTCCGGGACCAAAGAGGAAATGTACTACTGTCTCCAGAGGAGGTCAGTGAAACACAGGGAACAGAAAAACTAACAATAACTTACTCTTCATCAATGATGTGGGAGATTAATGGCCCTGAGTCAGTATTGGTCAATACCTATCAGTGGATCATCAGAAACTGGGAGACTGTTAAAATCCAATGGTCTCAGAACCCTACAATGCTATACAATAAAATGGAATTTGAGCCATTTCAGTCTCTAGTTCCTAAGGCCATTAGAGGCCAATACAGCGGGTTTGTTAGAACTCTGTTCCAACAAATGAGGGATGTACTTGGAACTTTTGACACCACCCAGATAATAAAACTTCTTCCCTTTGCAGCCGCTCCACCAAAGCAAAGTAGAATGCAATTCTCCTCATTGACTGTGAATGTGAGGGGATCAGGAATGAGAATACTTGTAAGAGGTAATTCTCCAGTATTCAATTACAACAAGACCACTAAGAGACTCACAGTTCTCGGAAAGGATGCTGGCACTTTGACTGAAGACCCAGATGAAGGCACAGCTGGAGTGGAATCCGCTGTTCTAAGGGGATTCCTCATTCTGGGCAAAGAAGATAGGAGATATGGGCCAGCATTGAGCATCAATGAACTGAGCAACCTTGCGAAAGGGGAAAAAGCTAATGTGCTAATTGGACAAGGGGACGTTGTGTTGGTAATGAAACGAAAACGGGACTCTAGCATACTTACTGACAGCCAGACAGCGACCAAAAGAATTCGGATGGCCATCAATTAA----------------------------------
>DQ508870|H1N1|A/Taiwan/01/1986|Taiwan|1986
---------------------------ATGGAAAGAATAAAAGAGCTAAGGAATCTGATGTCGCAGTCTCGCACTCGCGAGATACTTACAAAAACCACCGTAGACCACATGGCCATAATCAAGAAATACACATCAGGAAGACAGGAGAAAAACCCGTCACTTAGGATGAAATGGATGATGGCGATGAAATATCCAATTACAGCAGACAAAAGGATAACGGAAATGATTCCTGAGAGAAATGAGCAAGGGCAAACACTATGGAGTAAAATGAATGATGCCGGGTCAGACCGAGTGATGATATCACCCCTGGCTGTAACATGGTGGAATAGAAATGGACCAGTGACAAGTACTGTTCACTACCCAAAGATCTACAAAACTTATTTTGAAAAAGTCGAAAGGTTAAAAAATGGAACCTTTGGCCCTGTCCACTTTAGAAACCAAGTCAAAATACGCCGAAGAGTCGATATAAATCCTGGCCATGCAGACCTCAGTGCCAAGGAGGCACAGGATGTAATTATGGAAGTTGTTTTCCCTAATGAAGTGGGAGCCAGAATACTAACATCGGAATCGCAATTAACGATAACCAAAGAGAAGAAAGAAGAACTCCAGAATTGCAAAATTTCCCCTTTGATGGTTGCATACATGTTAGAGAGAGAACTTGTCCGCAAAACGAGATTTCTCCCAGTTACTGGTGGAACAAGCAGTGTGTACATTGAAGTTTTGCATTTAACACAGGGAACATGCTGGGAACAAATGTACACTCCAGGTGGAGAAGTGAGGAATGATGATGTTGATCAAAGCTTAATTATTGCTGCTAGGAACATAGTGAGAAGAGCTGCAGTATCAGCAGACCCACTAGCATCTTTATTGGAAATGTGCCACAGCACACAGATTGGTGGAACAAGGATGGTAGACATTCTTAGACAAAATCCAACAGAAGAGCAAGCTGTGGACATATGCAAGGCAGCAATGGGACTGAGAATCAGCTCATCCTTCAGTTTTGGCGGGTTCACATTTAAGAGAACAAGCGGATCATCAGTCAAGAGAGAGGAAGAAGTGCTTACGGGCAATCTGCAAACATTGAAACTAAAAGTGCATGAGGGATATGAAGAGTTCACAATAGTAGGGAAAAGGGCAACAGCTATACTCAGAAAAGCAACCAGAAGATTGATTCAACTGATAGTGAGTGGAAGAGACGAACAATCGATAGTCGAAGCAATAGTTGTGGCCATGGTATTCTCACAAGAAGATTGTATGATAAAGGCAGTTAGAGGTGATCTGAATTTCGTTAATAGAGCGAATCAGCGGTTGAATCCCATGCATCAACTTTTGAGGCATTTTCAGAAGGATGCTAAAGTGCTTTTCCAAAATTGGGGAATTGAACCTATCGACAATGTGATGGGAATGATTGGGATATTACCCGACATGACTCCAAGCACCGAAATGTCAATGAGAGGAGTGAGAGTCAGCAAAATGGGTGTAGATGAATACTCCAACGCGGAAAGGGTAGTGGTGAGCATTGACCGGTTTTTGAGAGTCCGGGACCAAAGAGGAAATGTACTACTGTCTCCAGAGGAGGTCAGTGAAACACAGGGAACAGAGAAACTAACAATAACTTACTCTTCATCAATGATGTGGGAGATTAATGGCCCTGAGTCAGTATTGGTCAATACCTATCAGTGGATCATCAGAAACTGGGAGACTGTTAAAATTCAGTGGTCTCAGAACCCTACAATGCTATACAATAAAATGGAATTTGAGCCATTTCAGTCTCTAGTTCCTAAGGCCATTAGAGGCCAATACAGCGGGTTTGTTAGAACTCTGTTCCAACAAATGAGGGATGTACTTGGAACTTTTGACACCACCCAGATAATAAAACTTCTTCCCTTTGCAGCCGCTCCACCAAAGCAAAGTAGAATGCAATTCTCCTCATTGACTGTGAATGTGAGGGGATCAGGAATGAGAATACTTGTAAGAGGTAATTCTCCAGTATTCAATTACAACAAGACCACTAAGAGACTCACAGTTCTCGGAAAGGATGCTGGCACTTTGACTGAAGACCCAGATGAAGGCACAGCTGGAGTGGAATCCGCTGTTCTAAGGGGATTCCTCATTCTGGGCAAAGAAGATAGGAGATATGGGCCAGCATTGAGCATCAATGAACTGAGCAACCTTGCGAAAGGGGAAAAAGCTAATGTGCTAATTGGACAAGGGGACGTTGTGTTGGTAATGAAACGAAAACGGGACTCTAGCATACTTACTGACAGCCAGACAGCGACCAAAAGAATTCGGATGGCCATCAATTAA----------------------------------
>CY021740|H1N1|A/New_York/2924_1/1986|USA|1986
---------------------TTCAATATGGAAAGAATAAAAGAGCTAAGGAATCTGATGTCGCAGTCTCGCACTCGCGAGATACTTACAAAAACCACCGTAGACCACATGGCCATAATCAAGAAATACACATCAGGAAGACAGGAGAAAAACCCGTCACTTAGGATGAAATGGATGATGGCGATGAAATATCCAATTACAGCAGACAAAAGGATAACGGAAATGATTCCTGAGAGAAATGAGCAAGGGCAAACACTATGGAGTAAAATGAATGATGCCGGGTCAGACCGAGTGATGATATCACCCCTGGCTGTAACATGGTGGAATAGAAATGGACCAGTGACAAGTACTGTTCACTACCCAAAGATCTACAAAACTTATTTTGAAAAAGTCGAAAGGTTAAAAAATGGAACCTTTGGCCCTGTCCACTTTAGAAACCAAGTCAAAATACGCCGAAGAGTCGATATAAATCCTGGCCATGCAGACCTCAGTGCCAAGGAGGCACAGGATGTAATTATGGAAGTTGTTTTCCCTAATGAAGTGGGAGCCAGAATACTAACATCGGAATCGCAATTAACGATAACCAAAGAGAAGAAAGAAGAACTCCAGAATTGCAAAATTTCCCCTTTGATGGTTGCATACATGTTAGAGAGAGAACTTGTCCGCAAAACGAGATTTCTCCCAGTTGCTGGTGGAACAAGCAGTGTGTACATTGAAGTTTTGCATTTAACACAGGGAACATGCTGGGAACAAATGTACACTCCAGGTGGAGAAGTGAGGAATGATGATGTTGATCAAAGCTTAATTATTGCTGCTAGGAACATAGTGAGAAGAGCTGCAGTATCAGCAGACCCACTAGCATCTTTATTGGAAATGTGCCACAGCACACAGATTGGTGGAACAAGGATGGTAGACATTCTTAGACAAAATCCAACAGAAGAGCAAGCTGTGGACATATGCAAGGCAGCAATGGGACTGAGAATCAGCTCATCCTTCAGTTTTGGCGGGTTCACATTTAAGAGAACAAGCGGATCATCAGTCAAGAGAGAGGAAGAAGTGCTTACGGGCAATCTGCAAACATTGAAACTAAAGGTGCATGAGGGATATGAAGAGTTCACAATAGTAGGGAAAAGGGCAACAGCTATACTCAGAAAAGCAACCAGAAGATTGATTCAACTGATAGTGAGTGGAAGAGACGAACAATCGATAGTCGAAGCAATAGTTGTGGCCATGGTATTCTCACAAGAAGATTGTATGATAAAGGCAGTTAGAGGTGATCTGAATTTCGTTAATAGAGCGAATCAGCGGTTGAATCCCATGCATCAACTTTTGAGGCATTTTCAGAAGGATGCTAAAGTGCTTTTCCAAAATTGGGGAATTGAACCTATCGACAATGTGATGGGAATGATTGGGATATTACCCGACATGACTCCAAGCACCGAAATGTCAATGAGAGGAGTGAGAGTCAGCAAAATGGGTGTAGATGAATACTCCAACGCGGAAAGGGTAGTGGTGAGCATTGACCGGTTTTTGAGAGTCCGGGACCAAAGAGGAAATGTACTACTGTCTCCAGAGGAGGTCAGTGAAACACAGGGAACAGAGAAACTAACAATAACTTACTCTTCATCAATGATGTGGGAGATTAATGGCCCTGAGTCAGTATTGGTCAATACCTATCAGTGGATCATCAGAAACTGGGAGACTGTTAAAATTCAGTGGTCTCAGAACCCTACAATGCTATACAATAAAATGGAATTTGAGCCATTTCAGTCTCTAGTTCCTAAGGCCATTAGAGGCCAATACAGCGGGTTTGTTAGAACTCTGTTCCAACAAATGAGGGATGTACTTGGAACTTTTGACACCACCCAGATAATAAAACTTCTTCCCTTTGCAGCCGCTCCACCAAAGCAAAGTAGAATGCAATTCTCCTCATTGACTGTGAATGTGAGGGGATCAGGAATGAGAATACTTGTAAGAGGTAATTCTCCAGTATTCAATTACAACAAGACCACTAAGAGACTCACAGTTCTCGGAAAGGATGCTGGCACTTTGACTGAAGACCCAGATGAAGGCACAGCTGGAGTGGAATCCGCTGTTCTAAGGGGATTCCTCATTCTGGGCAAAGAAGATAGGAGATATGGGCCAGCATTGAGCATCAATGAACTGAGCAACCTTGCGAAAGGGGAAAAAGCTAATGTGCTAATTGGACAAGGGGACGTTGTGTTGGTAATGAAACGAAAACGGGACTCTAGCATACTTACTGACAGCCAGACAGCGACCAAAAGAATTCGGATGGCCATCAATTAATGTCGAATAATTTAAAAA----------------
>CY020572|H1N1|A/Texas/2922_3/1986|USA|1986
-------------------------ATATGGAAAGAATAAAAGAGCTAAGGAATCTGATGTCGCAGTCTCGCACTCGCGAGATACTTACAAAAACCACCGTAGACCACATGGCCATAATCAAGAAATACACATCAGGAAGACAGGAGAAAAACCCGTCACTTAGGATGAAATGGATGATGGCGATGAAATATCCAATTACAGCAGACAAAAGGATAACGGAAATGATTCCTGAGAGAAATGAGCAAGGGCAAACACTATGGAGTAAAATGAATGATGCCGGGTCAGACCGAGTGATGATATCACCCCTGGCTGTAACATGGTGGAATAGAAATGGACCAGTGACAAGTACTGTTCACTACCCAAAGATCTACAAAACTTATTTTGAAAAAGTCGAAAGGTTAAAAAATGGAACCTTTGGCCCTGTCCATTTTAGAAACCAAGTCAAAATACGCCGAAGAGTCGATATAAATCCTGGCCATGCAGACCTCAGTGCCAAGGAGGCACAGGATGTAATTATGGAAGTTGTTTTCCCTAATGAAGTGGGAGCCAGAATACTAACATCGGAATCGCAATTAACGATAACCAAAGAGAAGAAAGAAGAACTCCAGAATTGCAAAATTTCCCCTTTGATGGTTGCATACATGTTAGAGAGAGAACTTGTCCGCAAAACGAGATTTCTCCCAGTTGCTGGTGGAACAAGCAGTGTGTACATTGAAGTTTTGCATTTAACACAGGGAACATGCTGGGAACAAATGTACACTCCAGGTGGAGAAGTGAGGAATGATGATGTTGATCAAAGCTTAATTATTGCTGCTAGGAACATAGTGAGAAGAGCTGCAGTATCAGCAGACCCACTAGCATCTTTATTGGAAATGTGCCACAGCACACAGATTGGTGGAACAAGGATGGTAGACATTCTTAGACAAAATCCAACAGAAGAGCAAGCTGTGGACATATGCAAGGCAGCAATGGGACTGAGAATCAGCTCATCCTTCAGTTTTGGCGGGTTCACATTTAAGAGAACAAGCGGATCATCAGTCAAGAGAGAGGAAGAAGTGCTTACGGGTAATCTGCAAACATTGAAACTAAAGGTGCATGAGGGATATGAAGAGTTCACAATAGTAGGGAAAAGGGCAACAGCTATACTCAGAAAAGCAACCAGAAGATTGATTCAACTGATAGTGAGTGGAAGAGACGAACAATCGATAGTCGAAGCAATAGTTGTGGCCATGGTATTCTCACAAGAAGATTGTATGATAAAGGCAGTTAGAGGTGATCTGAATTTCGTTAATAGAGCGAATCAGCGGTTGAATCCCATGCATCAACTTTTGAGGCATTTTCAGAAGGATGCTAAAGTGCTTTTCCAAAATTGGGGAATTGAACCTATCGACAATGTGATGGGAATGATTGGGATATTACCCGACATGACTCCAAGCACCGAAATGTCAATGAGAGGAGTGAGAGTCAGCAAAATGGGTGTAGATGAATACTCCAACGCGGAAAGGGTAGTGGTGAGCATTGACCGGTTTTTGAGAGTCCGGGACCAAAGAGGAAATGTACTACTGTCTCCAGAGGAGGTCAGTGAAACACAGGGAACAGAGAAACTAACAATAACTTACTCTTCATCAATGATGTGGGAGATTAATGGCCCTGAGTCAGTATTGGTCAATACCTATCAGTGGATCATCAGAAACTGGGAGACTGTTAAAATTCAGTGGTCTCAGAACCCTACAATGCTATACAATAAAATGGAATTTGAGCCATTTCAGTCTCTAGTTCCTAAGGCCATTAGAGGCCAATACAGCGGGTTTGTTAGAACTCTGTTCCAACAAATGAGGGATGTACTTGGAACTTTTGACACCACCCAGATAATAAAACTTCTTCCCTTTGCAGCCGCTCCACCAAAGCAAAGTAGAATGCAATTCTCCTCATTGACTGTGAATGTGAGGGGATCAGGAATGAGAATACTTGTAAGAGGTAATTCTCCAGTATTCAATTACAACAAGACCACTAAGAGACTCACAGTTCTCGGAAAGGATGCTGGCACTTTGACTGAAGACCCAGATGAAGGCACAGCTGGAGTGGAATCCGCTGTTCTAAGGGGATTCCTCATTCTGGGCAAAGAAGATAGGAGATATGGGCCAGCATTGAGCATCAATGAACTGAGCAACCTTGCGAAAGGGGAAAAAGCTAATGTGCTAATTGGACAAGGGGACGTTGTGTTGGTAATGAAACGAAAACGGGACTCTAGCATACTTACTGACAGCCAGACAGCGACCAAAAGAATTCGGATGGCCATCAATTAATGTCGAATAA------------------------
>CY010371|H1N1|A/Baylor/11515/1982|USA|1982
------------TCAATTATATTCAATATGGAAAGAATAAAAGAGCTAAGGAATCTGATGTCGCAGTCTCGCACTCGCGAGATACTTACAAAAACCACCGTAGACCACATGGCCATAATCAAGAAATACACATCAGGAAGACAGGAGAAAAACCCGTCACTTAGGATGAAATGGATGATGGCGATGAAATATCCAATTACAGCAGACAAAAGGATAACGGAAATGATTCCTGAGAGAAATGAGCAAGGGCAAACATTATGGAGTAAAATGAATGATGCCGGATCAGACCGAGTTATGGTATCACCCCTGGCTGTGACATGGTGGAATAGAAATGGACCAGTGACAAGTACTGTTCACTATCCAAAAATCTACAAAACTTATTTTGAAAAAGTCGAAAGGTTAAAACATGGAACCTTTGGCCCTGTCCACTTTAGAAACCAAGTCAAAATACGCCGAAGAGTCGACATAAATCCTGGCCATGCAGACCTCAGTGCCAAGGAGGCACAGGATGTAATTATGGAAGTTGTTTTCCCTAATGAAGTGGGAGCCAGAATACTAACATCGGAATCGCAATTAACAATAACCAAAGAAAAGAAAGAAGAACTCCAGAATTGCAAAATTTCCCCTTTGATGGTTGCATACATGTTAGAGAGAGAACTTGTCCGCAAAACGAGATTTCTCCCAGTTGCTGGTGGAACAAGCAGTGTGTACATTGAAGTGTTGCATTTAACACAGGGAACATGCTGGGAACAGATGTACACTCCAGGTGGAGAAGTGAGGAATGATGATGTTGATCAAAGCCTAATTATTGCTGCTAGGAACATAGTGAGGAGAGCTGCAGTATCAGCAGATCCACTAGCATCTTTATTGGAAATGTGCCACAGCACACAGATTGGTGGAACAAGGATGGTGGACATTCTTAGGCAAAATCCAACAGAGGAGCAAGCTGTGGATATATGCAAAGCAGCAATGGGACTGAGAATCAGCTCATCTTTCAGTTTTGGCGGGTTCACATTTAAGAGAACAAGCGGTTCATCAGTCAAGAGAGAGGAAGAAGTGCTTACGGGCAATCTGCAAACATTGAAGCTAAAGGTGCATGAGGGATGTGAAGAGTTCACAATGGTTGGGAAAAGGGCAACAGCTATACTCAGAAAAGCAACCAGGAGATTGATTCAACTGATAGTGAGTGGAAGAGACGAACAATCGATAGTCGAAGCAATAGTTGTGGCCATGGTATTCTCACAAGAAGATTGTATGATAAAAGCAGTTAGAGGTGATCTGAATTTCGTCAATAGAGCGAATCAGCGATTGAATCCCATGCATCAACTTTTGAGACATTTTCAGAAGGATGCTAAAGTGCTCTTCCAAAATTGGGGAATTGAACCTATCGACAATGTGATGGGAATGATTGGGATATTACCCGACATGACTCCAAGCACTGAGATGTCAATGAGAGGAGTGAGAGTCAGCAAAATGGGTGTAGATGAATACTCCAACGCGGAAAGGGTAGTGGTGAGCATTGACCGTTTTTTGAGAGTCCGGGACCAAAGAGGAAATGTACTACTGTCTCCAGAAGAGGTCAGTGAAACACAGGGAACAGAGAAACTGACAATAACTTACTCTTCGTCAATGATGTGGGAGATAAATGGCCCTGAGTCAGTGTTGGTCAATACCTATCAGTGGATCATCAGAAACTGGGAGACTGTTAAAATTCAGTGGTCTCAGAACCCTACAATGTTATACAATAAAATGGAATTTGAGCCATTTCAGTCTCTAGTTCCTAAGGCCATTAGAGGCCAATACAGTGGGTTTGTTAGAACTCTGTTCCAACAAATGAGGGATGTGCTTGGGACTTTTGACACCACCCAGATAATAAAACTTCTTCCCTTTGCAGCCGCTCCACCAAAACAAAGTAGAATGCAATTCTCTTCATTGACTGTGAATGTGAGGGGATCAGGAATGAGAATACTTGTAAGGGGTAATTCTCCAGTATTCAATTACAACAGGACCACTAAGAGACTCACAGTTCTCGGGAAGGATGCTGGCACTTTAACTGAAGACCCAGATGAAGGCACAGCTGGAGTGGAATCCGCTGTTCTGAGGGGATTCCTCATTCTGGGCAAAGAAGATAGGAGATATGGGCCAGCATTAAGCATCAATGAACTGAGCAACCTTGCGAAAGGGGAAAAAGCTAATGTGTTAATTGGACAGGGGGACGTAGTGTTGGTAATGAAACGAAAACGGGACTCTAGCATACTTACTGACAGCCAGACAGCGACCAAAAGAATTCGGATGGCCATCAATTAGTGTCGAATAATTTAAAAA----------------
>AJ564805|H1N1|A/Fiji/15899/83|Fiji|1983
AGCAAAAGCAGGTCAATTATATTCAATATGGAAAGAATAAAAGAGCTAAGGAATCTGATGTCGCAGTCCCGCACTCGCGAGATACTTACAAAAACCACCGTAGACCACATGGCCATAATCAAGAAATACACATCAGGAAGACAGGAGAAAAACCCGTCACTTAGGATGAAATGGATGATGGCGATGAAATATCCAATTACAGCAGACAAAGGGATAACGGAAATGATTCCTGAGAGAAATGAGCAAGGGCAAACACTATGGAGTAAAATGAATGATGCCGGATCAGACCGAGTGATGATATCACCCCTGGCTGTGACATGGTGGAATAGAAATGGACCAGTGGCAAGTACTGTTCACTATCCAAAAATCTACAAAACTTATTTTGAAAAAGTCGAAAGGTTAAAACATGGAACCTTTGGCCCTGTCCACTTTACAAACCAAGTTAAAATACGCCGAACAGTCGACATAAATCCTGGCCATGCAGACCTCAGTGCCAAGGAAGCACAGGATGTAATTATGGAAGTTGTTTTCCCTAATGAAGTGGGAGCCAGAATACTAACATCAGAATCGCAATTGACGATCACCAAAGACAACAATGAAGAACTTGAGAATTGCAAAATTTCCCCTTTGATGGTTGCATACATGTTAGAGAGAGAACTTGTCCGCAAAACGAGATTTCTCCCAGTTGCTGGTGGAACAAGCAGTGTGTACATTGAAGTTTTGCACTTAACACAGGGAACATGCTGGGAACAGATGTACACTCCAGGTGGAGAAGTGAGGAATGATGATGTTGATCAAAGCTTAATTATTGCTGCTAGGAACATAGTGAGAAGAGCTGCAGTATCAGCAGATCCACTAGCATCTTTATTGGAAATGTGCCACAGCACACAGATTGGTGGAACAAGGATGGTGGACATTCTTAGGCAAAATCCAACAGAAGAGCAAGCTGTGGATATATGCAAGGCAGCAATGGGACTGAGAATCAGCTCATCCTTCAGTTTTGGCGGGTTCACATTTAAGAGAACAAGCGGATCATCAGTCAAGAGAGAGGAAGAAGTGCTTACGGGCAATCTGCAAACATTGAAGCTAAAGGTGCATGAGGGGTTTGAAGAGTTCACAATGGTTGGGAAAAGGGCAACAGCTATACTCAGAAAAGCAACCAGGAGATTGATTCAACTGATAGTGAGTGGAAGAGACGAACAATCGATAGTCGAAGCAATAGTTGTGGCCATGGTATTCTCACAAGAAGATTGTATGATAAAAGCAGTTAGAGGTGATCTGAATTTCGTCAATAGAGCGAATCAGCGGTTGAATCCCATGCATCAACTTTTGAGACATTTTCAGAAAGATGCTAAAGTGCTTTTCCAAAATTGGGGAATTGAACCTATCGACAATGTGATGGGAATGATTGGGATATTACCCGACATGACTCCAAGCACCGAGATGTCAATGAGAGGAGTGAGAGTCAGCAAAATGGGTGTAGATGAATACTCCAATGCGGAAAGAGTAGTGGTGAGCATTGACCGGTTTTTGAGAGTCCGGGACCAAAGAGGAAATGTACTACTGTCTCCAGAAGAGGTCAGTGAAACACAGGGAACAGAGAAACTTACAATAACTTACTCTTCGTCAATGATGTGGGGGATTAATGGCCCTGAGTCAGTGTTGGTCAATACCTATCACTGGATCATCAGAAACTGGGAGACTGTTAAAATTCAGTGGTCTCAGAACCCTACAATGCTATACAATAAAATGGAATTTGAACCATTTCAGTCTCTAGTTCCCAAGGCCATTAGAGGCCAATACAGTGGGTTTGTTAGAACTCTGTTCCAACAAATGAGGGATGTGCTTGGGACTTTTGACACCACCCAGATAATAAAACTTCTTCCCTTTGCAGCCGCTCCACCAAAGCAAAGTAGAATGCAATTCTCCTCATTGACTGTGAATGTGAGGGGATCAGGAATGAGAATACTTGTGAGGGGTAATTCTCCAGTATTCAATTACAATAAGACCACTAAGAGACTCACAGTTCTCGGAAAGGATGCTGGCACTTTAACTGAAGACCCGGATGAAGGCACAGCTGGAGTGGAATCCGCTGTTCTAAGGGGATTCCTCATTCTGGGCAAAGAAGATAGGAGATATGGGCCAGCATTAAGCATCAATGAACTGAGCAACCTTGCGAAAGGGGAAGAAGCTAATGTGCTAATTGGACAAGGGGACGTAGTGTTGGTAATGAAACGAAAACGGGACTCTAGCATGCTTACTGACAGCCAGACGACGATCAAAAGAATTCGGATGGCCACCAATGAGTGTCGAATAATTTAAAAACGACCTTGTTTCTACT
>CY019068|H1N1|A/Memphis/42/1983|USA|1983
------------------------AATATGGAAAGAATAAAAGAGCTAAGGAATCTGATGTCGCAGTCCCGCACTCGCGAGATACTTACAAAAACCACCGTAGACCACATGGCCATAATCAAGAAATATACATCAGGAAGACAGGAGAAAAACCCGTCACTTAGGATGAAATGGATGATGGCGATGAAATATCCAATTACAGCAGACAAAAGGATAACGGAAATGATTCCTGAGAGAAATGAGCAAGGGCAAACATTATGGAGTAAAATGAATGATGCCGGATCAGACCGAGTGATGATATCACCCCTGGCTGTGACATGGTGGAATAGAAATGGACCAGTGGCAAGTACTGTTCACTATCCAAAAATCTACAAAACTTATTTTGAAAAAGTCGAAAGGTTAAAACATGGAACCTTTGGCCCTGTCCACTTTAGAAACCAAGTCAAAATACGCCGAAGAGTCGACATAAATCCTGGCCATGCAGACCTCAGTGCCAAGGAAGCACAGGATGTAATTATGGAAGTTGTTTTCCCTAATGAAGTGGGAGCCAGAATACTAACATCAGAATCGCAATTAACGATAACCAAAGAGAAGAAAGAAGAACTCCAGAATTGCAAAATTTCCCCTTTGATGGTTGCATACATGTTAGAGAGAGAACTTGTCCGCAAAACGAGATTTCTCCCAGTTGCTGGTGGAACAAGCAGTGTGTACATTGAAGTTTTGCACTTAACACAGGGAACATGCTGGGAACAGATGTACACTCCAGGTGGAGAAGTGAGGAATGATGATGTTGATCAAAGCTTAATTATTGCTGCTAGGAACATAGTGAGAAGAGCTGCAGTATCAGCAGATCCACTAGCATCTTTATTGGAAATGTGCCACAGCACACAGATTGGTGGAACAAGGATGGTGGACATTCTTAGGCAAAATCCAACAGAAGAGCAAGCTGTGGATATATGCAAGGCAGCAATGGGACTGAGAATCAGCTCATCCTTCAGTTTTGGCGGGTTCACATTTAAGAGAACAAGCGGATCATCAGTCAAGAGAGAGGAAGAAGTGCTTACGGGCAATCTGCAAACATTGAAGCTAAAGGTGCATGAGGGGTTTGAAGAGTTCACAATGGTTGGGAAAAGGGCAACAGCTATACTCAGAAAAGCAACCAGGAGATTGATTCAACTGATAGTGAGTGGAAGAGACGAACAATCGATAGTCGAAGCAATAGTTGTGGCCATGGTATTCTCACAAGAAGATTGTATGATAAAAGCAGTTAGAGGTGATCTGAATTTCGTCAATAGAGCGAATCAGCGGTTGAATCCCATGCATCAACTTTTGAGACATTTTCAGAAAGATGCTAAAGTGCTTTTCCAAAATTGGGGAATTGAACCTATCGACAATGTGATGGGAATGATTGGGATATTACCCGACATGACTCCAAGCACCGAGATGTCAATGAGAGGAGTGAGAGTCAGCAAAATGGGTGTAGATGAATACTCCAATGCGGAAAGAGTAGTGGTGAGCATTGACCGTTTTTTGAGAGTCCGGGACCAAAGAGGAAATGTACTACTGTCTCCAGAGGAGGTCAGTGAAACACAGGGAACAGAGAAACTTACAATAACTTACTCTTCGTCAATGATGTGGGAGATTAATGGCCCTGAGTCAGTGTTGGTCAATACCTATCAGTGGATCATCAGAAACTGGGAGACTGTTAAAATTCAGTGGTCTCAGAACCCTACAATGCTATACAATAAAATGGAATTTGAACCATTTCAGTCTCTAGTTCCTAAGGCCATTAGAGGCCAATACAGTGGGTTTGTTAGAACTCTGTTCCAACAAATGAGGGATGTGCTTGGGACTTTTGACACCACCCAGATAATAAAACTTCTTCCCTTTGCAGCCGCTCCACCAAAGCAAAGTAGAATGCAATTCTCCTCATTGACTGTGAATGTGAGAGGATCAGGAATGAGAATACTTGTGAGGGGTAATTCTCCAGTATTTAATTACAACAAGACCACTAAGAGACTCACAGTTCTCGGAAAGGATGCTGGCACTTTAACTGAAGACCCGGATGAAGGCACAGCTGGAGTGGAATCCGCTGTTCTAAGGGGATTCCTCATTCTGGGCAAAGAAGATAGGAGATATGGGCCAGCATTAAGCATCAATGAACTGAGTAACCTTGCGAAAGGGGAAAAAGCTAATGTGCTAATTGGACAAGGGGACGTAGTGTTGGTAATGAAACGAAAACGGGACTCCAGCATACTTACTGACAGCCAGACAGCGACCAAAAGAATTCGGATGGCCATCAATTAA----------------------------------
>X15283|H1N1|A/Chile/1/1983|Chile|1983
AGCGAAAGCAGGTCAATTATATTCAATATGGAAAGAATAAAAGAGCTAAGGAATCTGATGTCACAGTCCCGCACTCGCGAGATACTTACAAAAACCACCGTAGACCACATGGCCATAATCAAGAAATACACATCAGGAAGACAGGAGAAAAACCCGTCACTTAGGATGAAATGGATGATGGCGATGAAATATCCAATTACAGCAGACAAAAGGATAACGGAAATGATTCCTGAGAGAAATGAGCAAGGGCAAACATTATGGAGTAAAATGAATGATGCCGGATCAGACCGAGTGATGATATCACCCCTGGCTGTGACATGGTGGAATAGAAATGGACCAGTGGCAAGTACTGTTCACTATCCAAAAATCTACAAAACTTATTTTGAAAAAGTCGAAAGGTTAAAACATGGAACCTTTGGCCCTGTCCACTTTAGAAACCAAGTCAAAATACGCCGAAGAGTCGACATAAATCCTGGCCATGCAGACCTCAGTGCCAAGGAAGCACAGGATGTGATTATGGAAGTTGTTTTCCCTAATGAAGTGGGAGCCAGAATACTAACATCAGAATCGCAATTAACGATAACCAAAGAGAAGAAAGAAGAACTCCAGAATTGCAAAATTTCCCCTTTGATGGTTGCATACATGTTAGAGAGAGAACTTGTCCGCAAAACGAGATTTCTCCCAGTTGCTGGTGGAACAAGCAGTGTGTACATTGAAGTTTTGCACTTAACACAGGGAACATGCTGGGAACAGATGTACACTCCAGGTGGAGAAGTGAGGAATGATGATGTTGATCAAAGCTTAATTATTGCTGCTAGGAACATAGTGAGAAGAGCTGCAGTATCAGCAGATCCACTAGCATCTTTATTGGAAATGTGCCACAGCACACAGATTGGTGGAACAAGGATGGTGGACATTCTTAGGCAAAATCCAACAGAAGAGCAAGCTGTGGATATATGCAAGGCAGCAATGGGACTGAGAATCAGCTCATCCTTCAGTTTTGGCGGGTTCACATTTAAGAGAACAAGCGGATCATCAGTCAAGAGAGAGGAAGAAGTGCTTACGGGCAATCTGCAAACATTGAAGCTAAAGGTGCATGAGGGGTTTGAAGAGTTCACAATGGTTGGGAAAAGGGCAACAGCTATACTCAGAAAAGCAACCAGGAGATTGATTCAACTGATAGTGAGTGGAAGAGACGAACAATCGATAGTCGAAGCAATAGTTGTGGCCATGGTATTCTCACAAGAAGATTGTATGATAAAAGCAGTTAGAGGTGATCTGAATTTCGTCAATAGAGCGAATCAGCGGTTGAATCCCATGCATCAACTTTTGAGACATTTTCAGAAAGATGCTAAAGTGCTTTTCCAAAATTGGGGAATTGAACCTATCGACAATGTGATGGGAATGATTGGGATATTACCCGACATGACTCCAAGCACCGAGATGTCAATGAGAGGAGTGAGAGTCAGCAAAATGGGTGTAGATGAATACTCCAATGCGGAAAGAGTAGTGGTGAGCATTGACCGTTTTTTGAGAGTCCGGGACCAAAGAGGAAATGTACTACTGTCTCCAGAGGAGGTCAATGAAACACAGGGAACAGAGAAACTTACAATAACTTACTCTTCGTCAATGATGTGGGAGATTAATGGCCCTGAGTCAGTGTTGGTCAATACCTATCAATGGATCATCAGAAACTGGGAGACTGTTAAAATTCAGTGGTCTCAGAACCCTACAATGCTATACAATAAAATGGAATTTGAACCATTTCAGTCTCTAGTTCCTAAGGCCATTAGAGGCCAATACAGTGGGTTTGTTAGAACTCTGTTCCAACAAATGAGGGATGTGCTTGGGACTTTTGACACCACCCAGATAATAAAACTTCTTCCCTTTGCAGCCGCTCCACCAAAGCAAAGTAGAATGCAATTCTCCTCATTGACTGTGAATGTGAGGGGATCAGGAATGAGAATACTTGTGAGGGGTAATTCTCCAGTATTCAATTACAACAAGACCACTAAGAGACTCACAGTTCTCGGAAAGGATGCTGGCACTTTAACTGAAGACCCGGATGAAGGCACAGCTGGAGTGGAATCCGCTGTTCTAAGGGGATTCCTCATTCTGGGCAAAGAAGATAGGAGATATGGGCCAGCATTAAGCATCAATGAACTGAGTAACCTTGCGAAAGGGGAAAAAGCTAATGTGCTAATTGGACAAGGGGACGTAGTGTTGGTAATGAAACGAAAACGGGACTCCAGCATACTTACTGACAGCCAGACAGCGACCAAAAGAATTCGGATGGCCATCAATTAGTGTCGAATAATTTAAAAACGACCTTGTTTCTACT
>CY017218|H1N1|A/Memphis/24/1983|USA|1983
------------------------AATATGGAAAGAATAAAAGAGCTAAGGAATCTGATGTCGCAATCCCGCACTCGCGAGATACTTACAAAAACCACCGTAGACCACATGGCCATAATCAAGAAATACACATCAGGAAGACAGGAGAAAAACCCGTCACTTAGGATGAAATGGATGATGGCGATGAAATATCCAATTACAGCAGACAAAAGGATAACGGAAATGATTCCTGAGAGAAATGAGCAAGGGCAAACATTATGGAGTAAAATGAATGATGCCGGATCAGACCGAGTGATGATATCACCCCTGGCTGTGACATGGTGGAATAGAAATGGACCAGTGGCAAGTACTGTTCACTATCCAAAAATCTACAAAACTTATTTTGAAAAAGTCGAAAGGTTAAAACATGGAACCTTTGGCCCTGTCCACTTTAGAAACCAAGTCAAAATACGCCGAAGAGTCGACATAAATCCTGGCCATGCAGACCTCAGTGCCAAGGAAGCACAGGATGTAATTATGGAAGTTGTTTTCCCTAATGAAGTGGGAGCCAGAATACTAACATCAGAATCGCAATTAACGATAACCAAAGAGAAGAAAGAAGAACTCCAGAATTGCAAAATTTCCCCTTTGATGGTTGCATACATGTTAGAGAGAGAACTTGTCCGCAAAACGAGATTTCTCCCAGTTGCTGGTGGAACAAGCAGTGTGTACATTGAAGTTTTGCACTTAACACAGGGAACATGCTGGGAACAGATGTACACTCCAGGTGGAGAAGTGAGGAATGATGATGTTGATCAAAGCTTAATTATTGCTGCTAGGAACATAGTGAGAAGAGCTGCAGTATCAGCAGATCCACTAGCATCTTTATTGGAAATGTGCCACAGCACACAGATTGGTGGAACAAGGATGGTGGACATTCTTAGGCAAAATCCAACAGAAGAGCAAGCTGTGGATATATGCAAGGCAGCAATGGGACTGAGAATCAGCTCATCCTTCAGTTTTGGCGGGTTCACATTTAAGAGAACAAGCGGATCATCAGTCAAGAGAGAGGAAGAAGTGCTTACGGGCAATCTGCAAACATTGAAGCTAAAGGTGCATGAGGGGTTTGAAGAGTTCACAATGGTTGGGAAAAGGGCAACAGCTATACTCAGAAAAGCAACCAGGAGATTGATTCAACTGATAGTGAGTGGAAGAGACGAACAATCGATAGTCGAAGCAATAGTTGTGGCCATGGTATTCTCACAAGAAGATTGTATGATAAAAGCAGTTAGAGGTGATCTGAATTTCGTCAATAGAGCGAATCAGCGGTTGAATCCCATGCATCAACTTTTGAGACATTTTCAGAAAGATGCTAAAGTGCTTTTCCAAAATTGGGGAATTGAACCTATCGACAATGTGATGGGAATGATTGGGATATTACCCGACATGACTCCAAGCACCGAGATGTCAATGAGAGGAGTGAGAGTCAGCAAAATGGGTGTAGATGAATACTCCAATGCGGAAAGAGTAGTGGTGAGCATTGACCGTTTTTTGAGAGTCCGGGACCAAAGAGGAAATGTACTACTGTCTCCAGAGGAGGTCAGTGAAACACAGGGAACAGAGAAACTTACAATAACTTACTCTTCGTCAATGATGTGGGAGATTAATGGCCCTGAGTCAGTGTTGGTCAATACCTATCAGTGGATCATCAGAAACTGGGAGACTGTTAAAATTCAGTGGTCTCAGAACCCTACAATGCTATACAATAAAATGGAATTTGAACCATTTCAGTCTCTAGTTCCTAAGGCCATTAAAGGCCAATACAGTGGGTTTGTTAGAACTCTGTTCCAACAAATGAGGGATGTGCTTGGGACTTTTGACACCACCCAGATAATAAAACTTCTTCCCTTTGCAGCCGCTCCACCAAAGCAAAGTAGAATGCAATTCTCCTCATTGACTGTGAATGTGAGGGGATCAGGAATGAGAATACTTGTGAGGGGTAATTCTCCAGTATTCAATTACAACAAGACCACTAAGAGACTCACAGTTCTCGGAAAGGATGCTGGCACTTTAACTGAAGACCCGGATGAAGGCACAGCTGGAGTGGAATCCGCTGTTCTAAGGGGATTCCTCATTCTGGGCAAAGAAGATAGGAGATATGGGCCAGCATTAAGCATCAATGAACTGAGTAACCTTGCGAAAGGGGAAAAAGCTAATGTGCTAATTGGACAAGGGGACGTAGTGTTGGTAATGAAACGAAAACGGGACTCCAGCATACTTACTGACAGCCAGACAGCGACCAAAAGAATTCGGATGGCCATCAATTAG----------------------------------
>CY020196|H1N1|A/New_Zealand/7/1983|New_Zealand|1983
--------------------------TATGGAAAGAATAAAAGAGCTAAGGAATCTGATGTCGCAGTCCCGCACTCGCGAGATACTTACAAAAACCACCGTAGACCACATGGCCATAATCAAGAAATACACATCAGGAAGACAGGAGAAAAACCCGTCACTTAGGATGAAATGGATGATGGCGATGAAATATCCAATTACAGCAGACAAAAGGATAACGGAAATGATTCCTGAGAGAAATGAGCAAGGGCAAACATTATGGAGTAAAATGAATGATGCCGGATCAGACCGAGTGATGATATCACCCCTGGCTGTGACATGGTGGAATAGAAATGGACCAGTGGCAAGTACTGTTCACTATCCAAAAATCTACAAAACTTATTTTGAAAAAGTCGAAAGGTTAAAACATGGAACCTTTGGCCCTGTCCACTTTAGAAACCAAGTTAAAATACGCCGAAGAGTCGACACAAATCCTGGCCATGCAGACCTCAGTGCCAAGGAAGCACAGGATGTAATTATGGAAGTTGTTTTCCCTAATGAAGTGGGAGCCAGAATACTAACATCAGAATCGCAATTAACGATAACCAAAGAGAAGAAAGAAGAACTCCAGAATTGCAAAATTTCCCCTTTGATGGTTGCATACATGTTAGAGAGAGAACTTGTCCGCAAAACGAGATTTCTCCCAGTTGCTGGTGGAACAAGCAGTGTGTACATTGAAGTTTTGCACTTAACACAGGGAACATGCTGGGAACAGATGTACACTCCAGGTGGAGAAGTGAGGAATGATGATGTTGATCAAAGCCTAATTATTGCTGCTAGGAACATAGTGAGAAGAGCTGCAGTATCAGCAGATCCACTAGCATCTTTATTGGAAATGTGCCACAGCACACAGATTGGTGGAACAAGGATGGTGGACATTCTTAGGCAAAATCCAACAGAAGAGCAAGCTGTGGATATATGCAAGGCAGCAATGGGACTGAGAATCAGCTCATCCTTCAGTTTTGGCGGGTTCACATTTAAGAGAACAAGCGGATCATCAGTCAAGAGAGAGGAAGAAGTGCTTACGGGCAATCTGCAAACATTGAAGCTAAAGGTGCATGAGGGGTTTGAAGAGTTCACAATGGTTGGGAAAAGGGCAACAGCTATACTCAGAAAAGCAACCAGGAGATTGATTCAACTGATAGTGAGTGGAAGAGACGAACAATCGATAGTCGAAGCAATAGTTGTGGCCATGGTATTCTCACAAGAAGATTGTATGATAAAAGCAGTTAGAGGTGATCTGAATTTCGTCAATAGAGCGAATCAGCGGTTGAATCCCATGCATCAACTTTTGAGACATTTTCAGAAAGATGCTAAAGTGCTTTTCCAAAATTGGGGAATTGAACCTATCGACAATGTGATGGGAATGATTGGGATATTACCCGACATGACTCCAAGCACCGAGATGTCAATGAGAGGAGTGAGAGTCAGCAAAATGGGTGTAGATGAATACTCCAATGCGGAAAGAGTAGTGGTGAGCATTGACCGGTTTTTGAGAGTCCGGGACCAAAGAGGAAATGTACTACTGTCTCCAGAGGAGGTCAGTGAAACACAGGGAACAGAGAAACTTACAATAACTTACTCTTCGTCAATGATGTGGGAGATTAATGGCCCTGAGTCAGTGTTGGTCAATACCTATCAGTGGATCATCAGAAACTGGGAGACTGTCAAAATTCAGTGGTCTCAGAACCCTACAATGCTATACAATAAAATGGAATTTGAACCATTTCAGTCTCTAGTTCCCAAGGCCATTAGAGGCCAATACAGTGGGTTTGTTAGAACTCTGTTCCAACAAATGAGGGATGTGCTTGGGACTTTTGACACCACCCAGATAATAAAACTTCTTCCCTTTGCAGCCGCTCCACCAAAGCAAAGTAGAATGCAATTCTCCTCATTGACTGTGAATGTGAGGGGATCAGGAATGAGAATACTTGTGAGGGGTAATTCTCCAGTATTCAATTACAACAAGATCACTAAGAGACTCACAGTTCTCGGAAAGGATGCTGGCACTTTAACTGAAGACCCGGATGAAGGCACAGCTGGAGTGGAATCCGCTGTTCTAAGGGGATTCCTCATTCTGGGCAAAGAAGATAGGAGATATGGGCCAGCATTAAGCATCAATGAACTGAGCAACCTTGCGAAAGGGGAAAAAGCTAATGTGCTAATTGGACAAGGGGACGTAGTGTTGGTAATGAAACGAAAACGGGACTCTAGCATACTTACTGACAGCCAGACAGCGACCAAAAGAATTCGAATGGCCATCAATTAGTGTCGAATAATTTAAAAA----------------
>CY021732|H1N1|A/Memphis/1/1984|USA|1984
--------------------------TATGGAAAGAATAAAAGAGCTAAGGAATCTGATGTCGCAGTCCCGCACTCGCGAGATACTTACAAAAACCACCGTAGACCACATGGCCATAATCAAGAAATACACATCAGGAAGACAGGAGAAAAACCCGTCACTTAGGATGAAATGGATGATGGCGATGAAATATCCAATTACAGCAGACAAAAGGATAACGGAAATGATTCCTGAGAGAAATGAGCAAGGGCAAACATTATGGAGTAAAATGAATGATGCCGGATCAGACCGAGTGATGATATCACCCCTGGCTGTGACATGGTGGAATAGAAATGGACCAGTGGCAAGTACTGTTCACTATCCAAAGATCTACAAAACTTATTTTGAAAAAGTCGAAAGGTTAAAACATGGAACCTTTGGCCCTGTCCACTTTAGAAACCAAGTTAAAATACGCCGAAGAGTCGACATAAATCCTGGCCATGCAGACCTCAGTGCCAAGGAAGCACAGGATGTAATTATGGAAGTTGTTTTCCCTAATGAAGTGGGAGCCAGAATACTAACATCAGAATCGCAATTAACGATAACCAAAGAGAAGAAAGAAGAACTCCAGAATTGCAAAATTTCCCCTTTGATGGTTGCATACATGTTAGAGAGAGAACTTGTCCGCAAAACGAGATTTCTCCCAGTTGCTGGTGGAACAAGCAGTGTGTACATTGAAGTTTTGCACTTAACACAGGGAACATGCTGGGAACAGATGTACACTCCAGGTGGAGAAGTGAGGAATGATGATGTTGATCAAAGCCTAATTATTGCTGCTAGGAACATAGTGAGAAGAGCTGCAGTATCAGCAGATCCACTAGCATCTTTATTGGAAATGTGCCACAGCACACAGATTGGTGGAACAAGAATGGTGGACATTCTTAGGCAAAATCCAACAGAAGAGCAAGCTGTGGATATATGCAAGGCAGCAATGGGACTGAGAATCAGCTCATCCTTCAGTTTTGGCGGGTTCACATTTAAGAGAACAAGCGGATCATCAGTCAAGAGAGAGGAAGAAGTGCTTACGGGCAATCTGCAAACATTGAAGCTAAAGGTGCATGAGGGGTTTGAAGAGTTCACAATGGTTGGGAAAAGGGCAACAGCTATACTCAGAAAAGCAACCAGGAGATTGATTCAACTGATAGTGAGTGGAAGAGACGAACAATCGATAGTCGAAGCAATAGTTGTGGCCATGGTATTCTCACAAGAAGATTGTATGATAAAAGCAGTTAGAGGTGATCTGAATTTCGTCAATAGAGCGAATCAGCGGTTAAATCCCATGCATCAACTTTTGAGACATTTTCAGAAAGATGCTAAAGTGCTTTTCCAAAATTGGGGAATTGAACCTATCGACAATGTGATGGGAATGATTGGGATATTACCCGACATGACTCCAAGCACCGAGATGTCAATGAGAGGAGTGAGAGTCAGCAAAATGGGTGTAGATGAATACTCCAATGCGGAAAGAGTAGTGGTGAGCATTGACCGTTTTTTGAGAGTCCGGGACCAAAGAGGAAATGTACTACTGTCTCCAGAGGAGGTCAGTGAAACACAGGGAACAGAGAAACTTACAATAACTTACTCTTCGTCAATGATGTGGGAGATTAATGGCCCTGAGTCAGTGTTGGTCAATACCTATCAGTGGATCATCAGAAACTGGGAGACTGTTAAAATTCAGTGGTCTCAGAACCCTACAATGCTATACAATAAAATGGAATTTGAACCATTTCAGTCTCTAGTTCCCAAGGCCATTAGAGGCCAATACAGTGGGTTTGTTAGAACTCTGTTCCAACAAATGAGGGATGTGCTTGGGACTTTTGACACCACCCAGATAATAAAACTTCTTCCCTTTGCAGCCGCTCCACCAAAGCAAAGTAGAATGCAATTCTCCTCATTGACTGTGAATGTGAGGGGATCAGGAATGAGAATACTTGTGAGGGGTAATTCTCCAGTATTCAATTACAACAAGACCACTAAGAGACTCACAGTTCTCGGAAAGGATGCTGGCACTTTAACTGAAGACCCGGATGAAGGCACAGCTGGAGTGGAATCCGCCGTTCTAAGGGGATTCCTCATTCTGGGCAAAGAAGATAGGAGATATGGGCCAGCATTAAGCATCAATGAACTGAGCAACCTTGCGAAAGGGGAAAAAGCTAATGTGCTAATTGGACAAGGGGACGTAGTGTTGGTAATGAAACGAAAACGGGACTCTAGCATACTTACTGACAGCCAGACAGCGACCAAAAGAATTCGGATGGCCATCAATTAGTGTCGAATAATTTAAAA-----------------
>CY020492|H1N1|A/Tonga/14/1984|Tonga|1984
------------------ATATTCAATATGGAAAGAATAAAAGAGCTAAGGAATCTGATGTCGCAGTCCCGCACTCGCGAGATACTTACAAAAACCACCGTAGACCACATGGCCATAATCAAGAAATACACATCAGGAAGACAGGAGAAAAACCCGTCACTTAGGATGAAATGGATGATGGCGATGAAATATCCAATTACAGCAGACAAAAGGATAACGGAAATGATTCCTGAGAGAAATGAGCAAGGGCAAACATTATGGAGTAAAATGAATGATGCCGGATCAGACCGAGTGATGATATCACCCCTGGCTGTGACATGGTGGAATAGAAATGGACCAGTGGCAAGTACTGTTCACTATCCAAAGATCTACAAAACTTATTTTGAAAAAGTCGAAAGGTTAAAACATGGAACCTTTGGCCCTGTCCACTTTAGAAACCAAGTTAAAATACGCCGAAGAGTCGACATAAATCCTGGCCATGCAGACCTCAGTGCCAAGGAAGCACAGGATGTAATTATGGAAGTTGTTTTCCCTAATGAAGTGGGAGCCAGAATACTAACATCAGAATCGCAATTAACGATAACCAAAGAGAAGAAAGAAGAACTCCAGAATTGCAAAATTTCCCCTTTGATGGTTGCATACATGTTAGAGAGAGAACTTGTCCGCAAAACGAGATTTCTCCCAGTTGCTGGTGGAACAAGCAGTGTGTACATTGAAGTTTTGCACTTAACACAGGGAACATGCTGGGAACAGATGTACACTCCAGGTGGAGAAGTGAGGAATGATGATGTTGATCAAAGCCTAATTATTGCTGCTAGGAACATAGTGAGAAGAGCTGCAGTATCAGCAGATCCACTAGCATCTTTATTGGAAATGTGCCACAGCACACAGATTGGTGGGACAAGAATGGTGGACATTCTTAGGCAAAATCCAACAGAAGAGCAAGCTGTGGATATATGCAAGGCAGCAATGGGACTGAGAATCAGCTCATCCTTCAGTTTTGGCGGGTTCACATTTAAGAGAACAAGCGGATCATCAGTCAAGAGAGAGGAAGAAGTGCTTACGGGCAATCTGCAAACATTGAAGCTAAAGGTGCATGAGGGGTTTGAAGAGTTCACAATGGTTGGGAAAAGGGCAACAGCTATACTCAGAAAAGCAACCAGGAGATTGATTCAACTGATAGTGAGTGGAAGAGACGAACAATCGATAGTCGAAGCAATAGTTGTGGCCATGGTATTCTCACAAGAAGATTGTATGATAAAAGCAGTTAGAGGTGATCTGAATTTCGTCAATAGAGCGAATCAGCGGTTGAATCCCATGCATCAACTTTTGAGACATTTTCAGAAAGATGCTAAAGTGCTTTTCCAAAATTGGGGAATTGAACCTATCGACAATGTGATGGGAATGATTGGGATATTACCCGACATGACTCCAAGCACCGAGATGTCAATGAGAGGAGTGAGAGTCAGCAAAATGGGTGTAGATGAATACTCCAATGCGGAAAGAGTAGTGGTGAGCATTGACCGTTTTTTGAGAGTCCGGGACCAAAGAGGAAATGTACTACTGTCTCCAGAGGAGGTCAGTGAAACACAGGGAACAGAGAAACTTACAATAACTTACTCTTCGTCAATGATGTGGGAGATTAATGGCCCTGAGTCAGTGTTGGTCAATACCTATCAGTGGATCATCAGAAACTGGGAGACTGTTAAAATTCAATGGTCTCAGAACCCTACAATGCTATACAATAAAATGGAATTTGAACCATTTCAGTCTCTAGTTCCCAAGGCCATTAGAGGCCAATACAGTGGGTTTGTTAGAACTCTGTTCCAACAAATGAGGGATGTGCTTGGGACTTTTGACACCACCCAGATAATAAAACTTCTTCCCTTTGCAGCCGCTCCACCAAAGCAAAGTAGAATGCAATTCTCCTCATTGACTGTGAATGTGAGGGGATCAGGAATGAGAATACTTGTGAGGGGTAATTCTCCAGTATTCAATTACAACAAGACCACTAAGAGACTCACAGTTCTCGGAAAGGATGCTGGCACTTTAACTGAAGACCCGGATGAAGGCACAGCTGGAGTGGAATCCGCTGTTCTAAGGGGATTCCTCATTCTGGGCAAAGAAGATAGGAGATATGGGCCAGCATTAAGCATCAATGAACTGAGCAACCTTGCGAAAGGGGAAAAAGCTAATGTGCTAATTGGACAAGGGGACGTAGTGTTGGTAATGAAACGAAAACGGGACTCTAGCATACTTACTGACAGCCAGACAGCGACCAAAAGAATTCGGATGGCCATCAATTAGTGTCGAATAA------------------------
>CY021044|H1N1|A/Christ's_Hospital/157/1982|United_Kingdom|1982
------------TCAATTATATTCAATATGGAAAGAATAAAAGAGCTAAGGAATCTGATGTCGCAGTCCCGCACTCGCGAGATACTTACAAAAACCACCGTAGACCACATGGCCATAATCAAGAAATACACATCAGGAAGACAGGAGAAAAACCCGTCACTTAGGATGAAATGGATGATGGCGATGAAATATCCAATTACAGCAGACAAAAGGATAACGGAAATGATTCCTGAGAGAAATGAGCAAGGGCAAACATTATGGAGTAAAATGAATGATGCCGGATCAGACCGAGTGATGATATCACCCCTGGCTGTGACATGGTGGAATAGAAATGGACCAGTGGCAAGTACTGTTCACTATCCAAAAATCTACAAAACTTATTTTGAAAAAGTCGAAAGGTTAAAACATGGAACCTTTGGCCCTGTCCACTTTAGAAACCAAGTTAAAATACGCCGAAGAGTCGACATAAATCCTGGCCATGCAGACCTCAGTGCCAAGGAAGCACAGGATGTAATTATGGAAGTTGTTTTCCCTAATGAAGTGGGAGCCAGAATACTAACATCAGAATCGCAATTAACGATAACCAAAGAGAAGAAAGAAGAACTCCAGAATTGCAAAATTTCCCCTTTGATGGTTGCATACATGTTAGAGAGAGAACTTGTCCGCAAAACGAGATTTCTCCCAGTTGCTGGTGGAACAAGCAGTGTGTACATTGAAGTTTTGCACTTAACACAGGGAACATGCTGGGAACAGATGTACACTCCAGGTGGAGAAGTGAGGAATGATGATGTTGATCAAAGCCTAATTATTGCTGCTAGGAACATAGTGAGAAGAGCTGCAGTATCAGCAGATCCACTAGCATCTTTATTGGAAATGTGCCACAGCACACAGATTGGTGGAACAAGGATGGTGGACATTCTTAGGCAAAATCCAACAGAAGAGCAAGCTGTGGATATATGCAAGGCAGCAATGGGACTGAGAATCAGCTCATCCTTCAGTTTTGGCGGGTTCACATTTAAGAGAACAAGCGGATCATCAGTCAAGAGAGAGGAAGAAGTGCTTACGGGCAATCTGCAAACATTGAAGCTAAAGGTGCATGAGGGGTTTGAAGAGTTCACAATGGTTGGGAAAAGGGCAACAGCTATACTCAGAAAAGCAACCAGGAGATTGATTCAACTGATAGTGAGTGGAAGAGACGAACAATCGATAGTCGAAGCAATAGTTGTGGCCATGGTATTCTCACAAGAAGATTGTATGATAAAAGCAGTTAGAGGTGATCTGAATTTCGTCAATAGAGCGAATCAGCGGTTGAATCCCATGCATCAACTTTTGAGACATTTTCAGAAAGATGCTAAAGTGCTTTTCCAAAATTGGGGAATTGAACCTATCGACAATGTGATGGGAATGATTGGGATATTACCCGACATGACTCCAAGCACCGAGATGTCAATGAGAGGAGTGAGAGTCAGCAAAATGGGTGTAGATGAATACTCCAATGCGGAAAGAGTAGTGGTGAGCATTGACCGTTTTTTGAGAGTCCGGGACCAAAGAGGAAATGTACTACTGTCTCCAGAGGAGGTCAGTGAAACACAGGGAACAGAGAAACTTACAATAACTTACTCTTCGTCAATGATGTGGGAGATTAATGGCCCTGAGTCAGTGTTGGTCAATACCTATCAGTGGATCATCAGAAACTGGGAGACTGTTAAAATTCAGTGGTCTCAGAACCCTACAATGCTATACAATAAAATGGAATTTGAACCATTTCAGTCTCTAGTTCCCAAGGCCATTAGAGGCCAATACAGTGGGTTTGTTAGAACTCTGTTCCAACAAATGAGGGATGTGCTTGGGACTTTTGACACCACCCAGATAATAAAACTTCTTCCCTTTGCAGCCGCTCCACCAAAGCAAAGTAGAATGCAATTCTCCTCATTGACTGTGAATGTGAGGGGATCAGGAATGAGAATACTTGTGAGGGGTAATTCTCCAGTATTCAATTACAACAAGACCACTAAGAGACTCACAGTTCTCGGAAAGGATGCTGGCACTTTAACTGAAGACCCGGATGAAGGCACAGCTGGAGTGGAATCCGCTGTTCTAAGGGGATTCCTCATTCTGGGCAAAGAAGATAGGAGATATGGGCCAGCATTAAGCATCAATGAACTGAGCAACCTTGCGAAAGGGGAAAAAGCTAATGTGCTAATTGGACAAGGGGACGTAGTGTTGGTAATGAAACGAAAACGGGACTCTAGCATACTTACTGACAGCCAGACAGCGACCAAAAGAATTCGGATGGCCATCAATTAGTGTCGAATAATTTA--------------------
>CY021036|H1N1|A/Baylor/4052/1981|USA|1981
----------------------TCAATATGGAAAGAATAAAAGAGCTAAGGAATCTGATGTCGCAGTCTCGCACTCGCGAGATACTTACAAAAACCACCGTAGACCACATGGCCATAATCAAGAAATACACGTCAGGAAGACAGGAGAAAAACCCGTCACTTAGGATGAAATGGATGATGGCGATGAAATATCCAATTACAGCAAACAAAAGGATAACGGAAATGATTCCTGAGAGAAATGAGCAAGGGCAAACATTATGGAGTAAAATGAATGATGCCGGATCAGACCGAGTGATGGTATCACCCCTGGCTGTGACATGGTGGAATAGAAATGGACCAGTGACAAGTACTGTTCACTATCCAAAAATCTACAAAACTTATTTTGAAAAAGTCGAAAGGTTAAAACATGGAACCTTTGGCCCTGTCCACTTTAGAAACCAAGTCAAAATACGCCGAAGAGTCGACATAAATCCTGGCCATGCAGACCTCAGTGCCAAGGAGGCACAGGATGTAATTATGGAAGTTGTTTTCCCTAATGAAGTGGGAGCCAGAATACTAACATCGGAATCGCAATTAACGATAACCAAAGAGAAGAAAGAAGAACTCCAGAATTGCAAAATTTCCCCTTTGATGGTTGCATACATGTTAGAGAGAGAACTTGTCCGCAAAACGAGATTTCTCCCAGTTGCTGGTGGAACAAGCAGTGTGTACATTGAAGTTTTGCATTTAACACAGGGAACATGCTGGGAACAGATGTACACTCCAGGTGGAGAAGTGAGGAATGATGATGTTGATCAAAGCCTAATTATTGCTGCTAGGAACATAGTGAGAAGAGCTGCAGTATCAGCAGATCCACTAGCATCTTTATTGGAAATGTGCCACAGCACACAGATTGGTGGAACAAGGATGGTGGACATTCTTAGGCAAAATCCAACAGAAGAGCAAGCTGTGGATATATGCAAGGCAGCAATGGGACTGAGAATCAGCTCATCCTTCAGTTTTGGCGGGTTCACATTTAAGAGAACAAGCGGATCATCAGTCAAGAGAGAGGAAGAAGTGCTTACGGGCAACCTGCAAACATTGAAGCTAAAGGTGCATGAGGGATATGAAGAGTTCACAATGGTTGGGAAAAGGGCAACAGCTATACTCAGAAAAGCAACCAGGAGATTGATTCAACTGATAGTGAGTGGAAGAGACGAACAATCGATAGTCGAAGCAATAGTTGTGGCCATGGTATTCTCACAAGAAGATTGTATGATAAAAGCAGTTAGAGGTGATCTGAATTTCGTCAATAGAGCGAATCAGCGGTTGAATCCCATGCATCAACTTTTGAGACATTTTCAGAAGGATGCTAAAGTACTTTTCCAAAATTGGGGAATTGAACCTATCGACAATGTGATGGGGATGATTGGGATATTACCCGACATGACTCCAAGCACTGAGATGTCAATGAGAGGAGTGAGAGTCAGCAAAATGGGTGTAGATGAATACTCCAACGCGGAAAGGGTAGTGGTGAGCATTGACCGTTTTTTGAGAGTCCGGGACCAAAGAGGAAATGTACTACTGTCTCCAGAGGAGGTCAGTGAAACACAGGGAACAGAGAAACTGACAATAACTTACTCTTCGTCAATGATGTGGGAGATTAACGGCCCTGAGTCAGTGTTGGTCAATACCTATCAGTGGATCATCAGAAACTGGGAGACTGTTAAAATTCAGTGGTCTCAGAACCCTACAATGCTATACAATAAAATGGAATTTGAGCCATTTCAGTCTCTAGTTCCTAAGGCCATTAGAGGCCAATACAGTGGGTTTGTTAGAACTCTGTTCCAACAAATGAGGGATGTGCTTGGGACTTTTGACACCACCCAGATAATAAAACTTCTTCCCTTTGCAGCCGCTCCACCAAAGCAAAGTAGAATGCAATTCTCTTCATTGACTGTGAATGTGAGGGGATCAGGAATGAGAATACTTGTAAGGGGTAATTCTCCAGTATTCAATTACAACAAGACCACTAAGAGACTCACAGTTCTCGGAAAGGATGCTGGCACTTTAACTGAAGACCCAGATGAAGGCACAGCTGGAGTGGAATCCGCTGTTCTAAGGGGATTCCTCATTCTGGGCAAAGAAGATAGGAGATATGGGCCAGCATTAAGCATCAATGAACTGAGCAACCTTGCGAAAGGGGAAAAAGCTAATGTGCTAATTGGACAAGGGGACGTAGTGTTGGTAATGAAACGAAAACGGGACTCTAGCATACTTACTGACAGCCAGACAGCGACCAAAAGAATTCGGATGGCCATCAATTAGTGTCGAATAATTTAAAAA----------------
>CY010915|H1N1|A/Memphis/7/1980|USA|1980
------------TCAATTATATTCAATATGGAAAGAATAAAAGAGCTAAGGAATCTGATGTCGCAGTCCCGCACTCGCGAGATACTTACAAAAACCACCGTAGACCACATGGCCATAATCAAGAAATACACATCAGGAAGACAGGAGAAAAACCCGTCACTTAGGATGAAATGGATGATGGCGATGAAATATCCAATTACAGCAGACAAAAGGATAACGGAAATGATTCCTGAGAGAAATGAGCAAGGGCAAACATTATGGAGTAAAATGAATGATGCCGGATCAGACCGAGTGATGATATCACCCCTGGCTGTGACATGGTGGAATAGAAATGGACCAGTGACAAGTACTGTTCACTATCCAAAAATCTACAAAACTTATTTTGAAAAAGTCGAAAGGTTAAAACATGGAACCTTTGGCCCTGTCCACTTTAGAAACCAAGTCAAAATACGCCGAAGAGTCGACATAAATCCTGGCCATGCAGACCTCAGTGCCAAGGAGGCACAGGATGTAATTATGGAAGTTGTTTTCCCTAATGAAGTGGGAGCCAGAATACTAACATCAGAATCGCAATTAACGATAACCAAAGAGAAGAAAGAAGAACTCCAGAATTGCAAAATTTCCCCTTTGATGGTTGCATACATGTTAGAGAGAGAACTTGTCCGCAAAACGAGATTTCTCCCAGTTGCTGGTGGAACAAGCAGTGTGTACATTGAAGTTTTGCATTTAACACAGGGAACATGCTGGGAACAGATGTACACTCCAGGTGGAGAAGTGAGGAATGATGATGTTGATCAAAGCCTAATTATTGCTGCTAGGAACATAGTGAGAAGAGCTGCAGTATCAGCAGATCCACTAGCATCTTTATTGGAAATGTGCCACAGCACACAGATTGGTGGAACAAGGATGGTGGACATTCTTAGGCAAAATCCAACAGAAGAGCAAGCTGTGGATATATGCAAGGCAGCAATGGGACTGAGAATCAGCTCATCCTTCAGTTTTGGCGGGTTCACATTTAAGAGAACAAGCGGATCATCAGTCAAGAGAGAGGAAGAAGTGCTTACGGGCAATCTGCAAACATTGAAGCTAAAGGTGCATGAGGGATATGAAGAGTTCACAATGGTTGGGAAAAGGGCAACAGCTATACTCAGAAAAGCAACCAGGAGATTGATTCAACTGATAGTGAGTGGAAGAGACGAACAATCGATAGTCGAAGCAATAGTTGTGGCCATGGTATTCTCACAAGAAGATTGTATGATAAAAGCAGTTAGAGGTGATCTGAATTTCGTTAATAGAGCGAATCAGCGGTTGAATCCCATGCATCAACTTTTGAGACATTTTCAGAAGGATGCTAAAGTGCTTTTCCAAAATTGGGGAATTGAACCTATCGACAATGTGATGGGAATGATTGGGATATTACCCGACATGACTCCAAGCACCGAGATGTCAATGAGAGGAGTGAGAGTCAGCAAAATGGGTGTAGATGAATACTCCAACGCGGAAAGGGTAGTGGTGAGCATTGACCGTTTTTTGAGAGTCCGGGACCAAAGAGGAAATGTACTACTGTCTCCAGAGGAGGTCAGTGAAACACAGGGAACAGAGAAACTGACAATAACTTACTCTTCGTCAATGATGTGGGAGATTAATGGCCCTGAGTCAGTGTTGGTCAATACCTATCAGTGGATCATCAGAAACTGGGAGACTGTTAAAATTCAGTGGTCTCAGAACCCTACAATGCTATACAATAAAATGGAATTTGAGCCATTTCAGTCTCTAGTTCCTAAGGCCATTAGAGGCCAATACAGTGGGTTTGTTAGAACTCTGTTCCAACAAATGAGGGATGTGCTTGGGACTTTTGACACCACCCAGATAATAAAACTTCTTCCCTTTGCAGCCGCTCCACCAAAGCAAAGTAGAATGCAATTCTCCTCATTGACTGTGAATGTGAGGGGATCAGGAATGAGAATACTTGTAAGGGGTAATTCTCCTGTATTCAATTACAACAAGACCACTAAGAGACTCACAGTTCTCGGAAAGGATGCTGGCACTTTAACTGAAGACCCAGATGAAGGCACAGCTGGAGTGGAATCCGCTGTTCTAAGGGGATTCCTCATTCTGGGCAAAGAAGATAGGAGATATGGGCCAGCATTAAGCATCAATGAACTGAGCAACCTTGCGAAAGGGGAAAAAGCTAATGTGCTAATTGGACAAGGGGACGTAGTGTTGGTAATGAAACGAAAACGGGACTCTAGCATACTTACTGACAGCCAGACAGCGACCAAAAGAATTCGGATGGCCATCAATTAGTGTCGAATAATTTAAAAA----------------
>CY020460|H1N1|A/India/6263/1980|India|1980
-------------------------ATATGGAAAGAATAAAAGAGCTAAGGAATCTGATGTCGCAGTCCCGCACTCGCGAGATACTTACAAAAACCACCGTAGACCACATGGCCATAATCAAGAAATACACATCAGGAAGACAGGAGAAAAACCCGTCACTTAGGATGAAATGGATGATGGCGATGAAATATCCAATTACAGCAGACAAAAGGATAACGGAAATGATTCCTGAGAGAAATGAGCAAGGGCAAACATTATGGAGTAAAATGAATGATGCCGGATCAGACCGAGTGATGATATCACCCCTGGCTGTGACATGGTGGAATAGAAATGGACCAGTGACAAGTACTGTCCACTATCCAAAAATCTACAAAACTTATTTTGAAAAAGTCGAAAGGTTAAAACATGGAACCTTTGGCCCTGTCCACTTTAGAAACCAAGTCAAAATACGCCGAAGAGTCGACATAAATCCTGGCCATGCAGACCTCAGTGCCAAGGAGGCACAGGATGTAATTATGGAAGTTGTTTTCCCTAATGAAGTGGGAGCCAGAATACTAACATCAGAATCGCAATTAACGATAACCAAAGAGAAGAAAGAAGAACTCCAGAATTGCAAAATTTCCCCTTTGATGGTTGCATACATGTTAGAGAGAGAACTTGTCCGCAAAACGAGATTTCTCCCAGTTGCTGGTGGAACAAGCAGTGTGTACATTGAAGTTTTGCATTTAACACAGGGAACATGCTGGGAACAGATGTACACTCCAGGTGGAGAAGTGAGGAATGATGATGTTGATCAAAGCCTAATTATTGCTGCTAGGAACATAGTGAGAAGAGCTGCAGTATCAGCAGATCCACTAGCATCTTTATTGGAAATGTGCCACAGCACACAGATTGGTGGAACAAGGATGGTGGACATTCTTAGGCAAAATCCAACAGAAGAGCAAGCTGTGGATATATGCAAGGCAGCAATGGGACTGAGAATCAGCTCATCCTTCAGTTTTGGCGGGTTCACATTTAAGAGAACAAGCGGATCATCAGTCAAGAGAGAGGAAGAAGTGCTTACGGGCAATCTGCAAACATTGAAGCTAAAGGTGCATGAGGGATATGAAGAGTTCACAATGGTTGGGAAAAGGGCAACAGCTATACTCAGAAAAGCAACCAGGAGATTGATTCAACTGATAGTGAGTGGAAGAGACGAACAATCGATAGTCGAAGCAATAGTTGTGGCCATGGTATTCTCACAAGAAGATTGTATGATAAAAGCAGTTAGAGGTGATCTGAATTTCGTTAATAGAGCGAATCAGCGGTTGAATCCCATGCATCAACTTTTGAGACATTTTCAGAAGGATGCTAAAGTGCTTTTCCAAAATTGGGGAATTGAACCTATCGACAATGTGATGGGAATGATTGGGATATTACCCGACATGACTCCAAGCACCGAGATGTCAATGAGAGGAGTGAGAGTCAGCAAAATGGGTGTAGATGAATACTCCAACGCGGAAAGGGTAGTGGTGAGCATTGACCGTTTTTTGAGAGTCCGGGACCAAAGAGGAAATGTACTACTGTCTCCAGAGGAGGTCAGTGAAACACAGGGAACAGAGAAACTGACAATAACTTACTCTTCGTCAATGATGTGGGAGATTAATGGCCCTGAGTCAGTGTTGGTCAATACCTATCAGTGGATCATCAGAAACTGGGAGACTGTTAAAATTCAGTGGTCTCAGAACCCTACAATGCTATACAATAAAATGGAATTTGAGCCATTTCAGTCTCTAGTTCCTAAGGCCATTAGAGGCCAATACAGTGGGTTTGTTAGAACTCTGTTCCAACAAATGAGGGATGTGCTTGGGACTTTTGACACCACCCAGATAATAAAACTTCTTCCCTTTGCAGCCGCTCCACCAAAGCAAAGTAGAATGCAATTCTCCTCATTGACTGTGAATGTGAGGGGATCAGGAATGAGAATACTTGTAAGGGGTAATTCTCCAGTATTCAATTACAACAAGACCACTAAGAGACTCACAGTTCTCGGAAAGGATGCTGGCACTTTAACTGAAGACCCAGATGAAGGCACAGCTGGAGTGGAATCCGCTGTTCTAAGGGGATTCCTCATTCTGGGCAAAGAAGATAGGAGATATGGGCCAGCATTAAGCATCAATGAACTGAGCAACCTTGCGAAAGGGGAAAAAGCTAATGTGCTAATTGGACAAGGGGACGTAGTGTTGGTAATGAAACGAAAACGGGACTCTAGCATACTTACTGACAGCCAGACAGCGACCAAAAGAATTCGGATGGCCATCAATTAG----------------------------------
>CY147381|H1N1|A/FLW/1951|NA|1951
------------TCAATTATATTCAATATGGAAAGAATAAAAGAGCTAAGGAATCTGATGTCGCAGTCTCGCACTCGCGAGATACTCACAAAAACCACCGTAGACCACATGGCCATAATCAAGAAATACACATCAGGAAGACAGGAGAAAAACCCGTCACTTAGGATGAAATGGATGATGGCGATGAAATATCCAATTACAGCAGACAAAAGGATAACGGAAATGATTCCTGAGAGAAATGAGCAAGGGCAAACATTATGGAGTAAAATGAATGATGCCGGATCAGACCGAGTGATGGTATCACCCCTGGCTGTGACATGGTGGAATAGAAATGGACCAGTGACAAGTACTGTTCATTATCCAAAAATCTACAAAACTTATTTTGAAAAAGTCGAAAGGTTAAAACATGGAACCTTTGGCCCTGTCCACTTTAGAAACCAAGTCAAAATACGCCGAAGAGTCGACATAAATCCTGGCCATGCAGACCTCAGTGCCAAGGAGGCACAGGATGTAATCATGGAAGTTGTTTTCCCTAATGAAGTGGGAGCCAGAATACTAACGTCGGAATCGCAATTAACGATAACCAAAGAGAAGAAAGAAGAACTCCAGAATTGCAAAATTTCTCCTTTGATGGTTGCATACATGCTAGAGAGAGAACTTGTCCGCAAAACGAGATTTCTCCCAGTTGCTGGTGGAACAAGCAGTGTGTACATTGAAGTGTTGCATTTGACGCAGGGAACATGCTGGGAACAGATGTACACTCCAGGTGGAGAAGTGAGGAATGATGATGTTGATCAAAGCTTGATTATTGCTGCTAGGAACATAGTGAGAAGAGCTGCAGTATCAGCAGATCCACTAGCATCTTTATTGGAAATGTGCCACAGCACACAGATTGGTGGAACAAGGATGGTGGACATTCTTAGGCAGAACCCAACAGAAGAGCAAGCTGTGGATATATGCAAGGCTGCAATGGGACTGAGAATTAGCTCATCCTTCAGTTTTGGTGGATTCACATTTAAGAGAACAAGCGGATCATCAGTCAAGAGAGAGGAAGAAGTGCTTACGGGCAATCTTCAAACATTGAAGATAAAGGTGCATGAGGGATATGAAGAGTTCACAATGGTTGGGAAAAGGGCAACAGCTATACTCAGAAAAGCAACCAGGAGATTGATTCAACTGATAGTGAGTGGAAGAGACGAACAGTCGATAGCCGAAGCAATAATTGTGGCCATGGTATTTTCACAAGAGGATTGTATGATAAAAGCAGTTAGAGGTGATCTGAATTTCGTTAATAGAGCGAATCAGCGGTTGAATCCTATGCATCAACTTTTGAGGCATTTTCAGAAGGATGCTAAAGTGCTTTTCCAAAATTGGGGAATTGAACCTATCGACAATGTGATGGGAATGATTGGGATATTACCCGACATGACTCCAAGCACCGAGATGTCAATGAGAGGAGTGAGAGTCAGCAAAATGGGTGTAGATGAATACTCCAACGAGGAGAGGGTAGTGGTGAGCATTGACCGTTTTTTGAGAGTCCGGGACCAACGAGGAAATGTACTACTGTCTCCAGAGGAGGTCAGTGAAACACAGGGAACAGAGAAACTGACAATAACTTACTCATCGTCAATGATGTGGGAGATTAATGGCCCTGAGTCAGTGTTGGTCAATACCTATCAGTGGATCATCAGAAACTGGGAGGCTGTTAAAATTCAGTGGTCTCAGAATCCTACAATGCTATACAATAAAATGGAATTTGAGCCATTTCAGTCTCTAATTCCTAAGGCCATTAGAGGCCAATACAGTGGGTTTGTTAGAACTCTGTTCCAACAAATGAGGGATGTGCTTGGGACTTTTGACACCACCCAGATAATAAAACTCCTTCCCTTTGCAGCCGCTCCACCAAAGCAAAGTAGAATGCAATTCTCCTCATTGACTGTGAATGTGAGGGGATCAGGAATGAGAATACTTGTAAGGGGTAATTCTCCAGTATTCAATTACAACAAGACCACTAAGAGACTCACAGTTCTCGGAAAGGATGCTGGCACTTTAACTGAAGACCCAGATGAAGGCACAGCTGGAGTGGAGTCCGCTGTTCTAAGGGGATTCCTCATTCTGGGCAAAGAAGATAGGAGATATGGGCCAGCATTAAGCATCAATGAACTGAGCAACCTTGCGAAAGGGGAAAAGGCTAATGTGCTAATTGGACAAGGGGACGTAGTGTTGGTAATGAAACGAAAACGGGACTCTAGCATACTTACTGACAGCCAGACAGCGACCAAAAGAATTCGGATGGCCATCAATTAGTGTCGAATAATTTAAAAACGA-------------
>CY019978|H1N1|A/Roma/1949|Italy|1949
-------------------------ATATGGAAAGAATAAAAGAGCTAAGGAATCTGATGTCGCAGTCTCGCACTCGCGAGATACTCACAAAAACCACCGTAGACCACATGGCCATAATCAAGAAATACACATCAGGAAGACAGGAGAAAAACCCGTCACTTAGGATGAAATGGATGATGGCGATGAAATATCCAATTACAGCAGACAAAAGGATAACGGAAATGATTCCTGAGAGAAATGAGCAAGGGCAAACATTATGGAGTAAAATGAATGATGCCGGATCAGACCGAGTGATGGTATCACCCCTGGCTGTGACATGGTGGAATAGAAATGGACCAGTGACAAGTACTGTTCATTATCCAAAAATCTACAAAACTTATTTTGAAAAAGTCGAAAGGTTAAAACATGGAACCTTTGGCCCTGTCCACTTTAGAAACCAAGTCAAAATACGCCGAAGAGTCGACATAAATCCTGGCCATGCAGACCTCAGTGCCAAGGAGGCACAGGATGTAATCATGGAAGTTGTTTTCCCTAATGAAGTGGGAGCCAGAATACTAACGTCGGAATCGCAATTAACGATAACCAAAGAGAAGAAAGAAGAACTCCAGGATTGCAAAATTTCTCCTTTGATGGTTGCATACATGTTAGAGAGAGAACTTGTCCGCAAAACGAGATTTCTCCCAGTTGCTGGTGGAACAAGCAGTGTGTACATTGAAGTGTTGCATTTGACGCAGGGAACATGCTGGGAACAGATGTACACTCCAGGTGGAGAAGTGAGGAATGATGATGTTGATCAAAGCCTAATTATTGCTGCTAGGAACATAGTGAGAAGAGCTGCAGTATCAGCAGATCCACTAGCATCTTTATTGGAAATGTGCCACAGCACACAGATTGGTGGAACAAGGATGGTGGACATTCTTAGGCAGAACCCAACAGAAGAGCAAGCTGTGGATATATGCAAGGCTGCAATGGGACTGAGAATCAGCTCATCCTTCAGTTTTGGCGGGTTCACATTTAAGAGAACAAGCGGATCATCAGTCAAGAGAGAGGAAGAAGTGCTTACGGGCAATCTTCAAACATTGAAGATAAAGGTGCATGAGGGATATGAAGAGTTCACAATGGTTGGGAAAAGGGCAACAGCTATACTCAGAAAAGCAACCAGGAGATTGATTCAGCTGATAGTGAGTGGAAGAGACGAACAGTCGATAGCCGAAGCAATAATTGTGGCCATGGTATTCTCACAAGAAGATTGTATGATAAAAGCAGTTAGAGGTGATCTGAATTTCGTTAATAGAGCGAATCAGCGGTTGAATCCTATGCATCAACTTTTGAGACATTTTCAGAAGGATGCGAAAGTGCTTTTTCAAAATTGGGGAATTGAACCTATCGACAATGTGATGGGAATGATTGGGATATTACCCGACATGACTCCAAGCACCGAGATGTCAATGAGAGGAGTGAGAGTCAGCAAAATGGGTGTAGATGAATACTCCAACGCGGAGAGGGTAGTGGTGAGCATTGACCGTTTTTTGAGAGTCCGGGACCAACGAGGAAATGTACTACTGTCTCCAGAGGAGGTCAGTGAAACACAGGGAACAGAGAAACTGACAATAACTTACTCATCGTCAATGATGTGGGAGATTAATGGCCCTGAGTCAGTGTTGGTCAATACCTATCAGTGGATCATCAGAAACTGGGAGACTGTTAAAATTCAGTGGTCTCAGAATCCTACAATGCTATACAATAAAATGGAATTTGGGCCATTTCAGTCTCTAGTTCCTAAGGCCATTAGAGGCCAATACAGTGGGTTTGTTAGAACTCTGTTCCAACAAATGAGGGATGTGCTTGGGACTTTTGACACCACCCAGATAATAAAACTTCTTCCCTTTGCAGCCGCTCCACCAAAGCAAAGTAGAATGCAATTCTCCTCATTGACTGTGAATGTGAGGGGATCAGGAATGAGAATACTTGTAAGGGGTAATTCTCCAGTATTCAATTACAACAAGACCACTAAGAGACTCACAGTTCTCGGAAAGGATGCTGGCACTTTAACTGAAGACCCAGATGAAGGCACAGCTGGAGTGGAGTCCGCTGTTCTAAGGGGATTCCTCATTCTGGGCAAAGAAGATAGGAGATATGGGCCAGCATTAAGCATCAATGAACTGAGCAACCTTGCGAAAGGGGAAAAGGCTAATGTGCTAATTGGACAAGGGGACGTAGTGTTGGTAATGAAACGAAAACGGGACTCTAGCATACTTACTGACAGCCAGACAGCGACCAAAAGAATTCGGATGGCCATCAATTAGTGTCGAATAA------------------------
>CY019954|H1N1|A/Albany/4835/1948|USA|1948
---------------------TTCAATATGGAAAGAATAAAAGAGCTAAGGAATCTGATGTCGCAATCTCGCACTCGCGAGATACTCACAAAAACCACCGTAGACCACATGGCCATAATCAAGAAATACACATCAGGAAGACAGGAGAAAAACCCGTCACTTAGGATGAAATGGATGATGGCGATGAAATATCCAATTACAGCAGACAAAAGGATAACGGAAATGATTCCTGAGAGAAATGAGCAAGGGCAAACATTATGGAGTAAAATGAATGATGCCGGATCAGACCGAGTGATGGTATCACCTCTGGCTGTGACATGGTGGAATAGAAATGGACCAGTGACAAGTACTGTTCATTATCCAAAAATCTACAAAACTTATTTTGAAAAAGTCGAAAGGTTAAAACATGGAACCTTTGGCCCTGTCCACTTTAGAAACCAAGTCAAAATACGCCGAAGAGTCGACATAAATCCTGGCCATGCAGACCTCAGTGCCAAGGAGGCACAGGATGTAATCATGGAAGTTGTTTTCCCTAATGAAGTGGGAGCCAGAATACTAACGTCGGAATCGCAATTAACGATAACCAAAGAGAAGAAAGAAGAACTCCAGGATTGCAAAATTTCTCCTTTGATGGTTGCATACATGTTAGAGAGAGAACTTGTCCGCAAAACGAGATTTCTCCCAGTTGCTGGTGGAACAAGCAGTGTGTACATTGAAGTGTTGCATTTGACGCAGGGAACATGCTGGGAACAGATGTACACTCCAGGTGGAGAAGTGAGGAATGATGATGTTGATCAAAGCCTAATTATTGCTGCTAGGAACATAGTGAGAAGAGCTGCAGTATCAGCAGATCCACTAGCATCTTTATTGGAGATGTGCCACAGCACACAGATTGGTGGAACAAGGATGGTGGACATTCTTAGGCAGAACCCAACAGAAGAGCAAGCTGTGGATATATGCAAGGCTGCAATGGGACTGAGAATCAGCTCATCCTTCAGTTTTGGCGGGTTCACATTTAAGAGAACAAGCGGATCATCAGTCAAGAGAGAGGAAGAAGTGCTTACGGGCAATCTTCAAACATTGAAGATAAAGGTGCATGAGGGATATGAAGAGTTCACAATGGTTGGGAAAAGGGCAACAGCTATACTCAGAAAAGCAACCAGGAGATTGATTCAGCTGATAGTGAGTGGAAGAGACGAACAGTCGATAGCCGAAGCAATAATTGTGGCCATGGTATTCTCACAAGAAGATTGTATGATAAAAGCAGTTAGAGGTGATCTGAATTTCGTTAATAGAGCGAATCAGCGGTTGAATCCTATGCATCAACTTTTAAGACATTTTCAGAAGGATGCGAAAGTGCTTTTTCAAAATTGGGGAATTGAACCTATCGACAATGTGATGGGAATGATTGGGATATTACCCGACATGACTCCAAGCACCGAGATGTCAATGAGAGGAGTGAGAGTCAGCAAAATGGGTGTAGATGAATACTCCAACGCGGAGAGGGTAGTGGTGAGCATTGACCGTTTTTTGAGAGTCCGGGACCAACGAGGAAATGTACTACTGTCTCCAGAGGAGGTCAGTGAAACACAGGGAACAGAGAAACTGACAATAACTTACTCATCGTCAATGATGTGGGAGATTAATGGCCCTGAGTCAGTGTTGGTCAATACCTATCAGTGGATCATCAGAAACTGGGAGACTGTTAAAATTCAGTGGTCTCAGAATCCTACAATGCTATACAATAAAATGGAATTTGAGCCATTTCAGTCTCTAGTTCCTAAGGCCATTAGAGGCCAATACAGTGGGTTTGTTAGAACTCTGTTCCAACAAATGAGGGATGTGCTTGGGACTTTTGACACCACCCAGATAATAAAACTTCTTCCCTTTGCAGCCGCTCCACCAAAGCAAAGTAGAATGCAATTCTCCTCATTGACTGTGAATGTGAGGGGATCAGGAATGAGAATACTTGTAAGGGGTAATTCTCCAGTATTCAATTACAACAAGACCACTAAGAGACTCACAGTTCTCGGAAAGGATGCTGGCACTTTAACTGAAGACCCAGATGAAGGCACAGCTGGAGTGGAGTCCGCTGTTCTAAGGGGATTCCTCATTCTGGGCAAAGAAGATAGGAGATATGGGCCAGCATTAAGCATCAATGAACTGAGCAACCTTGCGAAAGGGGAAAAGGCTAATGTGCTAATTGGGCAAGGGGACGTAGTGTTGGTAATGAAACGAAAACGGGACTCTAGCATACTTACTGACAGCCAGACAGCGACCAAAAGAATTCGGATGGCCATCAATTAG----------------------------------
>CY020580|H1N1|A/Tientsin/78/1977|China|1977
--------------------ATTCAATATGGAAAGAATAAAAGAGCTAAGGAATCTGATGTCGCAGTCTCGCACTCGCGAGATACTCACAAAAACCACCGTAGACCACATGGCCATAATCAAGAAATACACATCAGGAAGACAGGAGAAAAACCCGTCACTTAGGATGAAATGGATGATGGCGATGAAATATCCAATTACAGCAGACAAAAGGATAACGGAAATGATTCCTGAGAGAAATGAGCAAGGGCAAACATTATGGAGTAAAATGAATGATGCCGGATCAGACCGAGTGATGGTATCACCCCTGGCTGTGACATGGTGGAATAGAAATGGACCAGTGACAAGTACTGTTCATTATCCAAAAATCTACAAAACTTATTTTGAAAAAGTCGAAAGGTTAAAACATGGAACCTTTGGCCCTGTCCACTTTAGAAACCAAGTCAAAATACGCCGAAGAGTCGACATAAATCCTGGCCATGCAGACCTCAGTGCCAAGGAGGCACAGGATGTAATTATGGAAGTTGTTTTCCCTAATGAAGTGGGAGCCAGAATACTAACGTCGGAATCGCAATTAACGATAACCAAAGAGAAGAAAGAAGAACTCCAGAATTGCAAAATTTCTCCTTTGATGGTTGCATACATGTTAGAGAGAGAACTTGTCCGCAAAACGAGATTTCTCCCAGTTGCTGGTGGAACAAGCAGTGTGTACATTGAAGTTTTGCATTTGACGCAGGGAACATGCTGGGAACAGATGTACACTCCAGGTGGAGAAGTGATGAATGATGATGTTGATCAAAGCCTAATTATTGCTGCTAGGAACATAGTGAGAAGAGCTGCAGTATCAGCAGATCCACTAGCATCTTTATTGGAAATGTGCCACAGCACACAGATTGGTGGAACAAGGATGGTGGACATTCTTAGGCAGAACCCAACAGAAGAGCAAGCTGTGGATATATGCAAGGCTGCAATGGGATTGAGAATCAGCTCATCCTTCAGTTTTGGCGGGTTCACATTTAAGAGAACAAGCGGATCATCAGTCAAGAGAGAGGAAGAAGTGCTTACGGGCAATCTTCAAACATTGAAGATAAAGGTGCATGAGGGATATGAAGAGTTCACAATGGTTGGGAAAAGGGCAACAGCTATACTCAGAAAAGCAACCAGGAGATTGGTTCAACTGATAGTGAGTGGAAGAGACGAACAATCGATAGTCGAAGCAATAGTTGTGGCCATGGTATTCTCACAAGAAGATTGTATGATAAAAGCAGTTAGAGGTGATTTGAATTTCGTTAATAGAGCGAATCAGCGGTTGAATCCCATGCATCAACTTTTGAGACATTTTCAGAAGGATGCTAAAGTGCTTTTCCAAAATTGGGGAATTGAACCTATCGACAATGTGATGGGAATGATTGGGATATTACCCGACATGACTCCAAGCACCGAGATGTCAATGAGAGGAGTGAGAGTCAGCAAAATGGGTGTAGATGAATACTCCAACGCGGAGAGGGTAGTGGTGAGCATTGACCGTTTTTTGAGAGTCCGGGACCAACGAGGAAATGTACTACTGTCTCCAGAGGAGGTCAGTGAAACACAGGGAACAGAGAAACTGACAATAACTTACTCATCGTCAATGATGTGGGAGATTAATGGCCCTGAGTCAGTGTTGGTCAATACCTATCAGTGGATCATCAGAAACTGGGAGACTGTTAAAATTCAGTGGTCTCAGAATCCTACAATGCTATACAATAAAATGGAATTTGAGCCATTTCAGTCTCTAGTTCCTAAGGCCATTAGAGGCCAATACAGTGGGTTTGTTAGAACTCTGTTCCAACAAATGAGGGATGTGCTTGGGACTTTTGACACCACCCAGATAATAAAACTTCTTCCCTTTGCAGCCGCTCCACCAAAGCAAAGTAGAATGCAATTCTCCTCATTGACTGTGAATGTGAGGGGATCAGGAATGAGAATACTTGTAAGAGGTAATTCTCCAGTATTCAATTACAACAAGACCACTAAGAGACTCACAGTTCTCGGAAAGGATGCTGGCACTTTAACTGAAGACCCAGATGAAGGCACAGCTGGAGTGGAGTCCGCTGTTCTAAGGGGATTCCTCATTCTGGGCAAAGAAGATAGGAGATATGGGCCAGCATTAAGCATCAATGAACTGAGCAACCTTGCGAAAGGGGAAAAGGCTAATGTGCTAATTGGACAAGGGGACGTGGTGTTGGTAATGAAACGAAAACGGGACTCTAGCATACTTACTGACAGCCAGACAGCGACCAAAAGAATTCGGATGGCCATCAATTAGTGTCGAATAA------------------------
>CY020188|H1N1|A/Maryland/2/1980|USA|1980
-------------------------ATATGGAAAGAATAAAAGAGCTAAGGAATCTGATGTCGCAGTCTCGCACTCGCGAGATACTCACAAAAACCACCGTAGACCACATGGCCATAATCAAGAAATACACATCAGGAAGACAGGAGAAAAACCCGTCACTTAGGATGAAATGGATGATGGCGATGAAATATCCAATTACAGCAGACAAAAGGATAACGGAAATGATTCCTGAGAGAAATGAGCAAGGGCAAACATTATGGAGTAAAATGAATGATGCCGGATCAGACCGAGTGATGGTATCACCCCTGGCTGTGACATGGTGGAATAGAAATGGACCAGTGACAAGTACTGTTCATTATCCAAAAATCTACAAAACTTATTTTGAAAAAGTCGAAAGGTTAAAACATGGAACCTTTGGCCCTGTCCACTTTAGAAACCAAGTCAAAATACGCCGAAGAGTAGACATAAATCCTGGCCATGCAGACCTCAGTGCCAAGGAGGCACAGGATGTAATTATGGAAGTTGTTTTCCCTAATGAAGTGGGAGCCAGAATACTAACGTCGGAATCGCAATTAACGATAACCAAAGAGAAGAAAGAAGAACTCCAGAATTGCAAAATTTCTCCTTTGATGGTTGCATACATGTTAGAGAGAGAACTTGTCCGCAAAACGAGATTTCTCCCAGTTGCTGGTGGAACAAGCAGTGTGTACATTGAAGTTTTGCATTTAACACAGGGAACATGCTGGGAACAGATGTACACTCCAGGTGGAGAAGTGAGGAATGATGATGTTGATCAAAGCCTAATTATTGCTGCTAGGAACATAGTGAGAAGAGCTGCAGTATCAGCAGATCCACTAGCATCTTTATTGGAAATGTGCCACAGCACACAGATTGGTGGAACAAGGATGGTGGACATTCTTAGGCAGAACCCAACAGAAGAGCAAGCTGTGGATATATGCAAGGCTGCAATGGGACTGAGAATCAGCTCATCCTTCAGTTTTGGCGGGTTCACATTTAAGAGAACAAGCGGATCATCGGTCAAGAGAGAGGAAGAAGTGCTTACGGGCAATCTGCAAACATTGAAGATAAAGATGCATGAGGGATATGAAGAGTTCACAATGGTTGGGAAAAGGGCAACAGCTATACTAAGAAAAGCAACCAGGAGATTGATTCAACTGATAGTGAGTGGAAGAGACGAACAATCGATAGTCGAAGCAATAGTTGTGGCCATGGTATTCTCACAAGAAGATTGTATGATAAAAGCAGTTAGAGGTGATCTGAATTTCGTTAATAGAGCGAATCAGCGGTTGAATCCCATGCATCAACTTTTGAGACATTTTCAGAAGGATGCTAAAGTGCTTTTCCAAAATTGGGGAATTGAGCCTATCGACAATGTGATGGGAATGATTGGGATATTACCCGACATGACTCCAAGCACCGAGATGTCAATGAGAGGAGTGAGAGTCAGCAAAATGGGTGTAGATGAATACTCCAACACGGAGAGGGTAGTGGTGAGCATTGACCGTTTTTTGAGAGTCCGGGACCAACGAGGAAATGTACTACTGTCTCCAGAGGAGGTCAGTGAAACACAGGGAACAGAGAAACTGACAATAACTTACTCTTCGTCAATGATGTGGGAGATTAATGGCCCTGAGTCAGTGTTGGTCAATACCTATCAGTGGATCATCAGAAACTGGGAGACTGTTAAAATTCAATGGTCTCAGAACCCTACAATGCTATACAATAAAATGGAATTTGAGCCATTTCAGTCTCTAGTTCCTAAGGCCATTAGAGGCCAATACAGTGGGTTTGTTAGAACTCTGTTCCAACAAATGAGGGATGTGCTTGGGACTTTTGACACCACCCAGATAATAAAACTTCTTCCCTTTGCAGCCGCTCCACCAAAGCAAAGTAGAATGCAATTCTCCTCATTGACTGTGAATGTGAGGGGATCAGGAATGAGAATACTTGTAAGGGGTAATTCTCCAGTATTCAATTACAACAAGACCACTAAGAGACTAACAGTTCTCGGAAAGGATGCTGGCACTTTAACTGAAGACCCAGATGAAGGCACAGCTGGAGTAGAGTCCGCTGTTCTAAGGGGATTCCTCATTCTGGGCAAAGAAGATAGGAGATATGGGCCAGCATTAAGCATCAATGAACTGAGCAACCTTGCGAAAGGGGAAAAAGCTAATGTGCTAATTGGACAAGGGGACGTAGTGTTGGTAATGAAACGAAAACGGGACTCTAGCATACTTACTGACAGCCAGACAGCGACCAAAAGAATTCGGATGGCCATCAATTAGTGTCGAATAATTTAA-------------------
>CY019970|H1N1|A/Arizona/14/1978|USA|1978
--------------------------TATGGAAAGAATAAAAGAGCTAAGGAGTCTGATGTCGCAGTCTCGCACTCGCGAGATACTCACAAAAACTACCGTAGACCACATGGCCATAATCAAGAAATACACATCAGGAAGACAGGAGAAAAACCCGTCACTTAGGATGAAATGGATGATGGCGATGAAATATCCAATTACAGCAGACAAAAGGATAACGGAAATGATTCCTGAGAGAAATGAGCAAGGGCAAACATTATGGAGTAAAATGAATGATGCCGGATCAGACCGAGTGATGGTATCACCCCTGGCTGTGACATGGTGGAATAGAAATGGACCAGTGACAAGTACTGTTCATTATCCAAAAATCTACAAAACTTATTTTGAAAAAGTCGAAAGGTTAAAACATGGAACCTTTGGCCCTGTCCACTTTAGAAACCAAGTAAAAATACGCCGAAGAGTCGACATAAATCCTGGCCATGCAGACCTCAGTGTCAAGGAGGCACAGGATGTAATTATGGAAGTTGTTTTCCCTAATGAAGTGGGAGCCAGAATACTAACGTCGGAATCGCAATTAACGATAACCAAAGAGAAGAAAGAAGAACTCCAGAATTGCAAAATTTCTCCTTTGATGGTTGCATACATGTTAGAGAGAGAACTTGTCCGCAAAACGAGATTTCTCCCAGTTGCTGGTGGAACAAGCAGTGTGTACATTGAAGTTTTGCATTTAACACAGGGAACATGCTGGGAACAGATGTACACTCCAGGTGGAGAAGTGAGGAATGATGATGTTGATCAAAGCCTAATTATTGCTGCTAGGAACATAGTGAGAAGAGCTGCAGTATCAGCAGATCCACTAGCATCTTTATTGGAAATGTGCCACAGCACACAGATTGGTGGAACAAGGATGGTGGACATTCTTAGGCAGAACCCAACAGAAGAGCAAGCTGTGGATATATGCAAGGCTGCAATGGGACTGAGAATCAGCTCATCCTTCAGTTTTGGCGGGTTCACATTTAAGAGAACAAGCGGATCATCAGTCAAGAGAGAGGAAGAAGTGCTTACGGGCAATCTTCAAACATTGAAGATAAAGGTGCATGAGGGATATGAAGAGTTCACAATGGTTGGGAAAAGGGCAACAGCTATACTCAGAAAAGCAACCAGGAGATTGATTCAACTGATAGTGAGTGGAAGAGACGAACAATCGATAGTCGAAGCAATAGTTGTGGCCATGGTATTCTCACAAGAAGATTGTATGATAAAAGCAGTTAGAGGTGATCTGAATTTCGTTAATAGAGCGAATCAGCGGTTGAATCCCATGCATCAACTTTTGAGACATTTTCAGAAGGATGCTAAAGTGCTTTTCCAAAATTGGGGAATTGAACCTATCGACAATGTGATGGGAATGATTGGGATATTACCCGACATGACTCCAAGCACCGAGATGTCAATGAGAGGAGTGAGAGTCAGCAAAATGGGTGTAGATGAATACTCCAACGCGGAGAGGGTAGTGGTGAGCATTGACCGTTTTTTGAGAGTCCGGGACCAACGAGGAAATGTACTACTGTCTCCAGAGGAGGTCAGTGAAACACAGGGAACAGAGAAACTGACAATAACTTACTCTTCGTCAATGATGTGGGAGATTAATGGCCCTGAGTCAGTGTTGGTCAATACCTATCAGTGGATCATCAGAAACTGGGAGACTGTTAAAATTCAGTGGTCTCAGAACCCTACAATGCTATACAATAAAATGGAATTTGAGCCATTTCAGTCTCTAGTTCCTAAGGCCATTAGAGGCCAATACAGTGGATTTGTTAGAACTCTGTTCCAACAAATGAGGGATGTGCTTGGGACTTTTGACACCACCCAGATAATAAAACTTCTTCCCTTTGCAGCCGCTCCACCAAAGCAAAGTAGAATGCAATTCTCCTCATTGACTGTGAATGTGAGGGGATCAGGAATGAGAATACTTGTAAGGGGTAATTCTCCAGTATTCAATTACAACAAGACCACTAAGAGACTCACAGTTCTCGGAAAGGATGCTGGCACTTTAACTGAAGACCCAGATGAAGGCACAGCTGGAGTGGAGTCCGCTGTTCTAAGGGGATTCCTCATTCTGGGCAAAGAAGATAGGAGATATGGGCCAGCATTAAGCATCAATGAACTGAGCAACCTTGCGAAAGGGGAAAAAGCTAATGTGCTAATTGGACAAGGGGACGTAGTGTTGGTAATGAAACGAAAACGGGACTCTAGCATACTTACTGACAGCCAGACAGCGACCAAAAGAATTCGGATGGCCATCAATTAGTGTCGAATAA------------------------
>CY020180|H1N1|A/Lackland/7/1978|USA|1978
------------------------AATATGGAAAGAATAAAAGAGCTAAGGAATCTGATGTCGCAGTCTCGCACTCGCGAGATACTCACAAAAACCACCGTAGACCACATGGCCATAATCAAGAAATACACATCAGGAAGACAGGAGAAAAACCCGTCACTTAGGATGAAATGGATGATGGCGATGAAATATCCAATTACAGCAGACAAAAGGATAACGGAAATGATTCCTGAGAGAAATGAGCAAGGGCAAACATTATGGAGTAAAATGAATGATGCCGGATCAGACCGAGTGATGGTATCACCCCTGGCTGTGACATGGTGGAATAGAAATGGACCAGTGACAAGTACTGTTCATTATCCAAAAATCTACAAAACTTATTTTGAAAAAGTCGAAAGGTTAAAACATGGAACCTTTGGCCCTGTCCACTTTAGAAACCAAGTCAAAATACGCCGAAGAGTCGACATAAATCCTGGCCATGCAGACCTCAGTGCCAAGGAGGCACAGGATGTAATTATGGAAGTTGTTTTCCCTAATGAAGTGGGAGCCAGAATACTAACGTCGGAATCGCAATTAACGATAACCAAAGAGAAGAAAGAAGAACTCCAGAATTGCAAAATTTCTCCTTTGATGGTTGCATACATGTTAGAGAGAGAACTTGTCCGCAAAACGAGATTTCTCCCAGTTGCTGGTGGAACAAGCAGTGTGTACATTGAAGTTTTGCATTTAACACAGGGAACATGCTGGGAACAGATGTACACTCCAGGTGGAGAAGTGAGGAATGATGATGTTGATCAAAGCCTAATTATTGCTGCTAGGAACATAGTGAGAAGAGCTGCAGTATCAGCAGATCCACTAGCATCTTTATTGGAAATGTGCCACAGCACACAGATTGGTGGAACAAGGATGGTGGACATTCTTAGGCAGAACCCAACAGAAGAGCAAGCTGTGGATATATGCAAGGCTGCAATGGGACTGAGAATCAGCTCATCCTTCAGTTTTGGCGGGTTCACATTTAAGAGAACAAGCGGATCATCAGTCAAGAGAGAGGAAGAAGTGCTTACGGGCAATCTTCAAACATTGAAGATAAAGGTGCATGAGGGATATGAAGAGTTCACAATGGTTGGGAAAAGGGCAACAGCTATACTCAAAAAAGCAACCAGGAGATTGATTCAACTGATAGTGAGTGGAAGAGACGAACAATCGATAGTCGAAGCAATAGTTGTGGCCATGGTATTCTCACAAGAAGATTGTATGATAAAAGCAGTTAGAGGTGATCTGAATTTCGTTAATAGAGCGAATCAGCGGTTGAATCCCATGCATCAACTTTTGAGACATTTTCAGAAGGATGCTAAAGTGCTTTTCCAAAATTGGGGAATTGAACCTATCGACAATGTGATGGGAATGATTGGGATATTACCCGACATGACTCCAAGCACCGAGATGTCAATGAGAGGAGTGAGAGTCAGCAAAATGGGTGTAGATGAATACTCCAACGCGGAGAGGGTAGTGGTGAGCATTGACCGTTTTTTGAGAGTCCGGGACCAACGAGGAAATGTACTACTGTCTCCAGAGGAGGTCAGTGAAACACAGGGAACAGAGAAACTGACAATAACTTACTTTTCGTCAATGATGTGGGAGATTAATGGCCCTGAGTCAGTGTTGGTCAATACCTATCAGTGGATCATCAGAAACTGGGAGACTGTTAAAATTCAGTGGTCTCAGAACCCTACAATGCTATACAATAAAATGGAATTTGAGCCATTTCAGTCTCTAGTTCCTAAGGCCATTAGAGGCCAATACAGTGGGTTTGTTAGAACTCTGTTCCAACAAATGAGGGATGTGCTTGGGACTTTTGACACCACCCAGATAATAAAACTTCTTCCCTTTGCAGCCGCTCCACCAAAGCAAAGTAGAATGCAATTCTCCTCATTGACTGTGAATGTGAGGGGATCAGGAATGAGAATACTTGTAAGGGGTAATTCTCCAGTATTCAATTACAACAAGACCACTAAGAGACTCACAGTTCTCGGAAAGGATGCTGGCACTTTAACTGAAGACCCAGATGAAGGCACAGCTGGAGTGGAGTCCGCTGTTCTAAGGGGATTCCTCATTCTGGGCAAAGAAGATAGGAGATATGGGCCAGCATTAAGCATCAATGAACTGAGCAACCTTGCGAAAGGGGAAAAAGCTAATGTGCTAATTGGACAAGGGGACGTAGTGTTGGTAATGAAACGAAAACGGGACTCTAGCATACTTACTGACAGCCAGACAGCGACCAAAAGAATTCGGATGGCCATCAATTAA----------------------------------
>CY010891|H1N1|A/Memphis/13/1978|USA|1978
---------------------TTCAATATGGAAAGAATAAAAGAGCTAAGGAATCTGATGTCGCAGTCTCGCACTCGCGAGATACTCACAAAAACCACCGTAGACCACATGGCCATAATCAAGAAATACACATCAGGAAGACAGGAGAAAAACCCGTCACTTAGGATGAAATGGATGATGGCGATGAAATATCCAATTACAGCAGACAAAAGGATAACGGAAATGATTCCTGAGAGAAATGAGCAAGGGCAAACATTATGGAGTAAAATGAATGATGCCGGATCAGACCGAGTGATGGTATCACCCCTGGCTGTGACATGGTGGAATAGAAATGGACCAGTGACAAGTACTGTTCATTATCCAAAAATCTACAAAACTTATTTTGAAAAAGTCGAAAGGTTAAAACATGGAACCTTTGGCCCTGTCCACTTTAGAAACCAAGTCAAAATACGCCGAAGAGTCGACATAAATCCTGGCCATGCAGACCTCAGTGCCAAGGAGGCACAGGATGTAATTATGGAAGTTGTTTTCCCTAATGAAGTGGGAGCCAGAATACTAACGTCGGAATCGCAATTAACGATAACCAAAGAGAAGAAAGAAGAACTCCAGAATTGCAAAATTTCTCCTTTGATGGTTGCATACATGTTAGAGAGAGAACTTGTCCGCAAAACGAGATTTCTCCCAGTTGCTGGTGGAACAAGCAGTGTGTACATTGAAGTTTTGCATTTAACACAGGGAACATGCTGGGAACAGATGTACACTCCAGGTGGAGAAGTGAGGAATGATGATGTTGATCAAAGCCTAATTATTGCTGCTAGGAACATAGTGAGAAGAGCTGCGGTATCAGCAGATCCACTAGCATCTTTATTGGAAATGTGCCACAGCACACAGATTGGTGGAACAAGGATGGTGGACATTCTTAGGCAGAACCCAACAGAAGAGCAAGCTGTGGATATATGCAAGGCTGCAATGGGACTGAGAATCAGCTCATCCTTCAGTTTTGGCGGGTTCACATTTAAGAGAACAAGCGGATCATCAGTCAAGAGAGAGGAAGAAGTGCTTACGGGCAATCTTCAAACATTGAAGATAAAGGTGCATGAGGGATATGAAGAGTTCACAATGGTTGGGAAAAGGGCAACAGCTATACTCAGAAAAGCAACCAGGAGATTGATTCAACTGATAGTGAGTGGAAGAGACGAACAATCGATAGTCGAAGCAATAGTTGTGGCCATGGTATTCTCACAAGAAGATTGTATGATAAAAGCAGTTAGAGGTGATCTGAATTTCGTTAATAGAGCGAATCAGCGGTTGAATCCCATGCATCAACTTTTGAGACATTTTCAGAAGGATGCTAAAGTGCTTTTCCAAAATTGGGGAATTGAACCTATCGACAATGTGATGGGAATGATTGGGATATTACCCGACATGACTCCAAGCACCGAGATGTCAATGAGAGGAGTGAGAGTCAGCAAAATGGGTGTAGATGAATACTCCAACGCGGAGAGGGTAGTGGTGAGCATTGACCGTTTTTTGAGAGTCCGGGACCAACGAGGAAATGTACTACTATCTCCAGAGGAGGTCAGTGAAACACAGGGAACAGAGAAACTGACAATAACTTACTCTTCGTCAATGATGTGGGAGATTAATGGCCCTGAGTCAGTGTTGGTCAATACCTATCAGTGGATCATCAGAAACTGGGAGACTGTTAAAATTCAGTGGTCTCAGAACCCTACAATGCTATACAATAAAATGGAATTTGAGCCATTTCAGTCTCTAGTTCCTAAGGCCATTAGAGGCCAATACAGTGGGTTTGTTAGAACTCTGTTCCAACAAATGAGGGATGTGCTTGGGACTTTTGACACCACCCAGATAATAAAACTTCTTCCCTTTGCAGCCGCTCCACCAAAGCAAAGTAGAATGCAATTCTCCTCATTGACTGTGAATGTGAGGGGATCAGGAATGAGAATACTTGTAAGGGGTAATTCTCCAGTATTCAATTACAACAAGACCACTAAGAGACTCACAATTCTCGGAAAGGATGCTGGCACTTTAACTGAAGACCCAGATGAAGGCACAGCTGGAGTGGAGTCCGCTGTTCTAAGGGGATTCCTCATTCTGGGCAAAGAAGATAGGAGATATGGGCCAGCATTAAGCATCAATGAACTGAGCAACCTTGCGAAAGGGGAAAAAGCTAATGTGCTAATTGGACAAGGGGACGTAGTGTTGGTAATGAAACGAAAACGGGACTCTAGCATACTTACTGACAGCCAGACAGCGACCAAAAGAATTCGGATGGCCATCAATTAGTGTCGAATAAT-----------------------
>CY020300|H1N1|A/Brazil/11/1978|Brazil|1978
------------------------AATATGGAAAGAATAAAAGAGCTAAGGAATCTGATGTCGCAGTCTCGCACTCGCGAGATACTCACAAAAACCACCGTAGACCACATGGCCATAATCAAGAAATACACATCAGGAAGACAGGAGAAAAACCCGTCACTTAGGATGAAATGGATGATGGCGATGAAATATCCAATTACAGCAGACAAAAGGATAACGGAAATGATTCCTGAGAGAAATGAGCAAGGGCAAACATTATGGAGTAAAATGAATGATGCCGGATCAGACCGAGTGATGGTATCACCCCTGGCTGTGACATGGTGGAATAGAAATGGACCAGTGACAAGTACTGTTCATTATCCAAAAATCTACAAAACTTATTTTGAAAAAGTCGAAAGGTTAAAACATGGAACCTTTGGCCCTGTCCACTTTAGAAACCAAGTCAAAATACGCCGAAGAGTCGACATAAATCCTGGCCATGCAGACCTCAGTGCCAAGGAGGCACAGGATGTAATTATGGAAGTTGTTTTCCCTAATGAAGTGGGAGCCAGAATACTAACGTCGGAATCGCAATTAACGATAACCAAAGAGAAGAAAGAAGAACTCCAGAATTGCAAAATTTCTCCTTTGTTGGTTGCATACATGTTAGAGAGAGAACTTGTCCGCAAAACGAGATTTCTCCCAGTTGCTGGTGGAACAAGCAGTGTGTACATTGAAGTTTTGCATTTAACACAGGGAACATGCTGGGAACAGATGTACACTCCAGGTGGAGAAGTGAGGAATGATGATGTTGATCAAAGCCTAATTATTGCTGCTAGGAACATAGTGAGAAGAGCTGCAGTATCAGCAGATCCACTAGCATCTTTATTGGAAATGTGCCACAGCACACAGATTGGTGGAACAAGGATGGTGGACATTCTTAGGCAGAACCCAACAGAAGAGCAAGCTGTGGATATATGCAAGGCTGCAATGGGACTGAGAATCAGCTCATCCTTCAGTTTTGGCGGGTTCACATTTAAGAGAACAAGCGGATCATCAGTCAAGAGAGAGGAAGAAGTGCTTACGGGCAATCTTCAAACATTGAAGATAAAGGTGCATGAGGGATATGAAGAGTTCACAATGGTTGGGAAAAGGGCAACAGCTATACTCAGAAAAGCAACCAGGAGATTGATTCAACTGATAGTGAGTGGAAGAGACGAACAATCGATAGTCGAAGCAATAGTTGTGGCCATGGTATTCTCACAAGAAGATTGTATGATAAAAGCAGTTAGAGGTGATCTGAATTTCGTTAATAGAGCGAATCAGCGGTTGAATCCCATGCATCAACTTTTGAGGCATTTTCAGAAGGATGCTAAAGTGCTTTTCCAAAATTGGGGAATTGAACCTATCGACAATGTGATGGGAATGATTGGGATATTACCCGACATGACTCCAAGCACCGAGATGTCAATGAGAGGAGTGAGAGTCAGCAAAATGGGTGTAGATGAATACTCCAACGCGGAGAGGGTAGTGGTGAGCATTGACCGTTTTTTGAGAGTCCGGGACCAACGAGGAAATGTACTACTGTCTCCAGAGGAGGTCAGTGAAACACAGGGAACAGAGAAACTGACAATAACTTACTCTTCGTCAATGATGTGGGAGATTAATGGCCCTGAGTCAGTGTTGGTCAATACCTATCAGTGGATCATCAGAAACTGGGAGACTGTTAAAATTCAGTGGTCTCAGAACCCTACAATGCTATACAATAAAATGGAATTTGAGCCATTTCAGTCTCTAGTTCCTAAGGCCATTAGAGGCCAATACAGTGGGTTTGTTAGAACTCTGTTCCAACAAATGAGGGATGTGCTTGGGACTTTTGACACCACCCAGATAATAAAACTTCTTCCCTTTGCAGCCGCTCCACCAAAGCAAAGTAGAATGCAATTCTCCTCACTGACTGTGAATGTGAGGGGATCAGGAATGAGAATACTTGTAAGGGGTAATTCTCCAGTATTCAATTACAACAAGACCACTAAGAGACTCACAGTTCTCGGAAAGGATGCTGGCACTTTAACTGAAGACCCAGATGAAGGCACAGCTGGAGTGGAGTCCGCTGTTCTAAGGGGATTCCTCATTCTGGGCAAAGAAGATAGGAGATATGGGCCAGCATTAAGCATCAATGAACTGAGCAACCTTGCGAAAGGGGAAAAAGCTAATGTGCTAATTGGACAAGGGGACGTAGTGTTGGTAATGAAACGAAAACGGGACTCTAGCATACTTACTGACAGCCAGACAGCGACCAAAAGAATTCGGATGGCCATCAATTAGTGTCGAATAATTTA--------------------
>DQ508894|H1N1|A/USSR/90/1977|Russia|1977
---------------------------ATGGAAAGAATAAAAGAGCTAAGGAATCTGATGTCGCAGTCTCGCACTCGCGAGATACTCACAAAAACCACCGTAGACCACATGGCCATAATCAAGAAATACACATCAGGAAGACAGGAGAAAAACCCGTCACTTAGGATGAAATGGATGATGGCGATGAAATATCCAATTACAGCAGACAAAAGGATAACGGAAATGATTCCTGAGAGAAATGAGCAAGGGCAAACATTATGGAGTAAAATGAATGATGCCGGATCAGACCGAGTGATGGTATCACCCCTGGCTGTGACATGGTGGAATAGAAATGGACCAGTGACAAGTACTGTTCATTATCCAAAAATCTACAAAACTTATTTTGAAAAAGTCGAAAGGTTAAAACATGGAACCTTTGGCCCTGTCCACTTTAGAAACCAAGTCAAAATACGCCGAAGAGTCGACATAAATCCTGGCCATGCAGACCTCAGTGCCAAGGAGGCACAGGATGTAATTATGGAAGTTGTTTTCCCTAATGAAGTGGGAGCCAGAATACTAACGTCGGAATCGCAATTAACGATAACCAAAGAGAAGAAAGAAGAACTCCAGAATTGCAAAATTTCTCCTTTGATGGTTGCATACATGTTAGAGAGAGAACTTGTCCGCAAAACGAGATTTCTCCCAGTTGCTGGTGGAACAAGCAGTGTGTACATTGAAGTTTTGCATTTAACACAGGGAACATGCTGGGAACAGATGTACACTCCAGGTGGAGAAGTGAGGAATGATGATGTTGATCAAAGCCTAATTATTGCTGCTAGGAACATAGTGAGAAGAGCTGCAGTATCAGCAGATCCACTAGCATCTTTATTGGAAATGTGCCACAGCACACAGATTGGTGGAACAAGGATGGTGGACATTCTTAGGCAGAACCCAACAGAAGAGCAAGCTGTGGATATATGCAAGGCTGCAATGGGACTGAGAATCAGCTCATCCTTCAGTTTTGGCGGGTTCACATTTAAGAGAACAAGCGGATCATCAGTCAAGAGAGAGGAAGAAGTGCTTACGGGCAATCTTCAAACATTGAAGATAAAGGTGCATGAGGGATATGAAGAGTTCACAATGGTTGGGAAAAGGGCAACAGCGATACTCAGAAAAGCAACCAGGAGATTGATTCAACTGATAGTGAGTGGAAGAGACGAACAATCGATAGTCGAAGCAATAGTTGTGGCCATGGTATTCTCACAAGAAGATTGTATGATAAAAGCAGTTAGAGGTGATCTGAATTTCGTTAATAGAGCGAATCAGCGGTTGAATCCCATGCATCAACTTTTGAGACATTTTCAGAAGGATGCTAAAGTGCTTTTCCAAAATTGGGGAATTGAACCTATCGACAATGTGATGGGAATGATTGGGATATTACCCGACATGACTCCAAGCACCGAGATGTCAATGAGAGGAGTGAGAGTCAGCAAAATGGGTGTAGATGAATACTCCAACGCGGAGAGGGTAGTGGTGAGCATTGACCGTTTTTTGAGAGTCCGGGACCAACGAGGAAATGTACTACTGTCTCCAGAGGAGGTCAGTGAAACACAGGGAACAGAGAAACTGACAATAACTTACTCTTCGTCAATGATGTGGGAGATTAATGGCCCTGAGTCAGTGTTGGTCAATACCTATCAGTGGATCATCAGAAACTGGGAGACTGTTAAAATTCAGTGGTCTCAGAACCCTACAATGCTATACAATAAAATGGAATTTGAGCCATTTCAGTCTCTAGTTCCTAAGGCCATTAGAGGCCAATACAGTGGGTTTGTTAGAACTCTGTTCCAACAAATGAGGGATGTGCTTGGGACTTTTGACACCACCCAGATAATAAAACTTCTTCCCTTTGCAGCCGCTCCACCAAAGCAAAGTAGAATGCAATTCTCCTCATTGACTGTGAATGTGAGGGGATCAGGAATGAGAATACTTGTAAGGGGTAATTCTCCAGTATTCAATTACAACAAGACCACTAAGAGACTCACAGTTCTCGGAAAGGATGCTGGCACTTTAACTGAAGACCCAGATGAAGGCACAGCTGGAGTGGAGTCCGCTGTTCTAAGGGGATTCCTCATTCTGGGCAAAGAAGATAGGAGATATGGGCCAGCATTAAGCATCAATGAACTGAGCAACCTTGCGAAAGGGGAAAAAGCTAATGTGCTAATTGGACAAGGGGACGTAGTGTTGGTAATGAAACGAAAACGGGACTCTAGCATACTTACTGACAGCCAGACAGCGACCAAAAGAATTCGGATGGCCATCATTTAA----------------------------------
>CY021804|H1N1|A/Albany/20/1978|USA|1978
-------------------------ATATGGAAAGAATAAAAGAGCTAAGGAATCTGATGTCGCAGTCTCGCACTCGCGAGATACTCACAAAAACCACCGTAGACCACATGGCCATAATCAAGAAATACACATCAGGAAGACAGGAGAAAAACCCGTCACTTAGGATGAAATGGATGATGGCGATGAAATATCCAATTACAGCAGACAAAAGGATAACGGAAATGATTCCTGAGAGAAATGAGCAAGGGCAAACATTATGGAGTAAAATGAATGATGCCGGATCAGACCGAGTGATGGTATCACCCCTGGCTGTGACATGGTGGAATAGAAATGGACCAGTGACAAGTACTGTTCATTATCCAAAAATCTACAAAACTTATTTTGAAAAAGTCGAAAGGTTAAAACATGGAACCTTTGGCCCTGTCCACTTTAGAAACCAAGTCAAAATACGCCGAAGAGTCGACATAAATCCTGGCCATGCAGACCTCAGTGCCAAGGAGGCACAGGATGTAATTATGGAAGTTGTTTTCCCTAATGAAGTGGGAGCCAGAATACTAACGTCGGAATCGCAATTAACGATAACCAAAGAGAAGAAAGAAGAACTCCAGAATTGCAAAATTTCTCCTTTGATGGTTGCATACATGTTAGAGAGAGAACTTGTCCGCAAAACGAGATTTCTCCCAGTTGCTGGTGGAACAAGCAGTGTGTACATTGAAGTTTTGCATTTAACACAGGGAACATGCTGGGAACAGATGTACACTCCAGGTGGAGAAGTGAGGAATGATGATGTTGATCAAAGCCTAATTATTGCTGCTAGGAACATAGTGAGAAGAGCTGCAGTATCAGCAGATCCACTAGCATCTTTATTGGAAATGTGCCACAGCACACAGATTGGTGGAACAAGGATGGTGGACATTCTTAGGCAGAACCCAACAGAAGAGCAAGCTGTGGATATATGCAAGGCTGCAATGGGACTGAGAATCAGCTCATCCTTCAGTTTTGGCGGGTTCACATTTAAGAGAACAAGCGGATCATCAGTCAAGAGAGAGGAAGAAGTGCTTACGGGCAATCTTCAAACATTGAAGATAAAGGTGCATGAGGGATATGAAGAGTTCACAATGGTTGGGAAAAGGGCAACAGCTATACTCAAAAAAGCAACCAGGAGATTGATTCAACTGATAGTGAGTGGAAGAGACGAACAATCGATAGTCGAAGCAATAGTTGTGGCCATGGTATTCTCACAAGAAGATTGTATGATAAAAGCAGTTAGAGGTGATCTGAATTTCGTTAATAGAGCGAATCAGCGGTTGAATCCCATGCATCAACTTTTGAGACATTTTCAGAAGGATGCTAAAGTGCTTTTCCAAAATTGGGGAATTGAACCTATCGACAATGTGATGGGAATGATTGGGATATTACCCGACATGACTCCAAGCACCGAGATGTCAATGAGAGGAGTGAGAGTCAGCAAAATGGGTGTAGATGAATACTCCAACGCAGAGAGGGTAGTGGTGAGCATTGACCGTTTTTTGAGAGTCCGGGACCAACGAGGAAATGTACTACTGTCTCCAGAGGAGGTCAGTGAAACACAGGGAACAGAGAAACTGACAATAACTTACTCTTCGTCAATGATGTGGGAGATTAATGGCCCTGAGTCAGTGTTGGTCAATACCTATCAGTGGATCATCAGAAACTGGGAGACTGTTAAAATTCAGTGGTCTCAGAACCCTACAATGCTATACAATAAAATGGAATTTGAGCCATTTCAGTCTCTAGTTCCTAAGGCCATTAGAGGCCAATACAGTGGGTTTGTTAGAACTCTGTTCCAACAAATGAGGGATGTGCTTGGGACTTTTGACACCACCCAGATAATAAAACTTCTTCCCTTTGCAGCCGCTCCACCAAAGCAAAGTAGAATGCAATTCTCCTCATTGACTGTGAATGTGAGGGGATCAGGAATGAGAATACTTGTAAGGGGTAATTCTCCAGTATTCAATTACAACAAGACCACTAAGAGACTCACAGTTCTCGGAAAGGATGCTGGCACTTTAACTGAAGACCCAGATGAAGGCACAGCTGGAGTGGAGTCCGCTGTTCTAAGGGGATTCCTCATTCTGGGCAAAGAAGATAGGAGATATGGGCCAGCATTAAGCATCAATGAACTGAGCAACCTTGCGAAAGGGGAAAAAGCTAATGTGCTAATTGGACAAGGGGACGTAGTGTTGGTAATGAAACGAAAACGGGACTCTAGCATACTTACTGACAGCCAGACAGCGACCAAAAGAATTCGGATGGCCATCAATTAGTGTCGAATAATTTA--------------------
>CY010883|H1N1|A/Memphis/11/1978|USA|1978
------------TCAATTATATTCAATATGGAAAGAATAAAAGAGCTAAGGAATCTGATGTCGCAGTCTCGCACTCGCGAGATACTCACAAAAACCACCGTAGACCACATGGCCATAATCAAGAAATACACATCAGGAAGACAGGAGAAAAACCCATCACTTAGGATGAAATGGATGATGGCGATGAAATATCCAATTACAGCAGACAAAAGGATAACGGAAATGATTCCTGAGAGAAATGAGCAAGGGCAAACATTATGGAGTAAAATGAATGATGCCGGATCAGACCGAGTGATGGTATCACCCCTGGCTGTGACATGGTGGAATAGAAATGGACCAGTGACAAGTACTGTTCATTATCCAAAAATCTACAAAACTTATTTTGAAAAAGTCGAAAGGTTAAAACATGGAACCTTTGGCCCTGTCCACTTTAGAAACCAAGTCAAAATACGCCGAAGAGTCGACATAAATCCTGGCCATGCAGACCTCAGTGCCAAGGAGGCACAGGATGTAATTATGGAAGTTGTTTTCCCTAATGAAGTGGGAGCCAGAATACTAACGTCGGAATCGCAATTAACGATAACCAAAGAGAAGAAAGAAGAACTCCAGAATTGCAAAATTTCTCCTTTGATGGTTGCATACATGTTAGAGAGAGAACTTGTCCGCAAAACGAGATTTCTCCCAGTTGCTGGTGGAACAAGCAGTGTGTACATTGAAGTTTTGCATTTAACACAGGGAACATGCTGGGAACAGATGTACACTCCAGGTGGAGAAGTGAGGAATGATGATGTTGATCAAAGCCTAATTATTGCTGCTAGGAACATAGTGAGAAGAGCTGCAGTATCAGCAGATCCACTAGCATCTTTATTGGAAATGTGCCACAGCACACAGATTGGTGGAACAAGGATGGTGGACATTCTTAGGCAGAACCCAACAGAAGAGCAAGCTGTGGATATATGCAAGGCTGCAATGGGACTGAGAATCAGCTCATCCTTCAGTTTTGGCGGGTTCACATTTAAGAGAACAAGCGGATCATCAGTCAAGAGAGAGGAAGAAGTGCTTACGGGCAATCTTCAAACATTGAAGATAAAGGTGCATGAGGGGTATGAAGAGTTCACAATGGTTGGGAAAAGGGCAACAGCGATACTCAGAAAAGCAACCAGGAGATTGATTCAACTGATAGTGAGTGGAAGAGACGAACAATCGATAGTCGAAGCAATAGTTGTGGCCATGGTATTCTCACAAGAAGATTGTATGATAAAAGCAGTTAGAGGTGATCTGAATTTCGTTAATAGAGCGAATCAGCGGTTGAATCCCATGCATCAACTTTTGAGACATTTTCAGAAGGATGCTAAAGTGCTTTTCCAAAATTGGGGAATTGAACCTATCGACAATGTGATGGGAATGATTGGGATATTACCCGACATGACTCCAAGCACCGAGATGTCAATGAGAGGAGTGAGAGTCAGCAAAATGGGTGTAGATGAATACTCCAACGCGGAGAGGGTAGTGGTGAGCATTGACCGTTTTTTGAGAGTCCGGGACCAACGAGGAAATGTACTACTGTCTCCAGAGGAGGTCAGTGAAACACAGGGAACAGAGAAACTGACAATAACTTACTCTTCGTCAATGATGTGGGAGATTAATGGCCCTGAGTCAGTGTTGGTCAATACCTATCAGTGGATCATCAGAAACTGGGAGACTGTTAAAATTCAGTGGTCTCAGAACCCTACAATGCTATACAATAAAATGGAATTTGAGCCATTTCAGTCTCTAGTTCCTAAGGCCATTAGAGGCCAATACAGTGGGTTTGTTAGAACTCTGTTCCAACAAATGAGGGATGTGCTTGGGACTTTTGACACCACCCAGATAATAAAACTTCTTCCCTTTGCAGCCGCTCCACCAAAGCAAAGTAGAATGCAATTCTCCTCATTGACTGTGAATGTGAGGGGATCAGGAATGAGAATACTTGTAAGGGGTAATTCTCCAGTATTCAATTACAACAAGACCACTAAGAGACTCACAGTTCTCGGAAAGGATGCTGGCACTTTAACTGAAGACCCAGATGAAGGCACAGCTGGAGTGGAGTCCGCTGTTCTAAGGGGATTCCTCATTCTGGGCAAAGAAGATAGGAGATATGGGCCAGCATTAAGCATCAATGAACTGAGCAACCTTGCGAAAGGGGAAAAAGCTAATGTGCTAATTGGACAAGGGGACGTAGTGTTGGTAATGAAACGAAAACGGGACTCTAGCATACTTACTGACAGCCAGACAGCGACCAAAAGAATTCGGATGGCCATCAATTAGTGTCGAATAATTTAAAAA----------------
>CY020172|H1N1|A/Lackland/3/1978|USA|1978
-------------------------ATATGGAAAGAATAAAAGAGCTAAGGAATCTGATGTCGCAGTCTCGCACTCGCGAGATACTCACAAAAACCACCGTAGACCACATGGCCATAATCAAGAAATACACATCAGGAAGACAGGAGAAAAACCCGTCACTTAGGATGAAATGGATGATGGCGATGAAATATCCAATTACAGCAGACAAAAGGATAACGGAAATGATTCCTGAGAGAAATGAGCAAGGGCAAACATTATGGAGTAAAATGAATGATGCCGGATCAGACCGAGTGATGGTATCACCCCTGGCTGTGACATGGTGGAATAGAAATGGACCAGTGACAAGTACTGTTCATTATCCAAAAATCTACAAAACTTATTTTGAAAAAGTCGAAAGGTTAAAACATGGAACCTTTGGCCCTGTCCACTTTAGAAACCAAGTCAAAATACGCCGAAGAGTCGACATAAATCCTGGCCATGCAGACCTCAGTGCCAAGGAGGCACAGGATGTAATTATGGAAGTTGTTTTCCCTAATGAAGTGGGAGCCAGAATACTAACGTCGGAATCGCAATTAACGATAACCAAAGAGAAGAAAGAAGAACTCCAGAATTGCAAAATTTCTCCTTTGATGGTTGCATACATGTTAGAGAGAGAACTTGTCCGCAAAACGAGATTTCTCCCAGTTGCTGGTGGAACAAGCAGTGTGTACATTGAAGTTTTGCATTTAACACAGGGAACATGCTGGGAACAGATGTACACTCCAGGTGGAGAAGTGAGGAATGATGATGTTGATCAAAGCCTAATTATTGCTGCTAGGAACATAGTGAGAAGAGCTGCAGTATCAGCAGATCCACTAGCATCTTTATTGGAAATGTGCCACAGCACACAGATTGGTGGAACAAGGATGGTGGACATTCTTAGGCAGAACCCAACAGAAGAGCAAGCTGTGGATATATGCAAGGCTGCAATGGGACTGAGAATCAGCTCATCCTTCAGTTTTGGCGGGTTCACATTTAAGAGAACAAGCGGATCATCAGTCAAGAGAGAGGAAGAAGTGCTTACGGGCAATCTTCAAACATTGAAGATAAAGGTGCATGAGGGATATGAAGAGTTCACAATGGTTGGGAAAAGGGCAACAGCTATACTCAGAAAAGCAACCAGGAGATTGATTCAACTGATAGTGAGTGGAAGAGACGAACAATCGATAGTCGAAGCAATAGTTGTGGCCATGGTATTCTCACAAGAAGATTGTATGATAAAAGCAGTTAGAGGTGATCTGAATTTCGTTAATAGAGCGAATCAGCGGTTGAATCCCATGCATCAACTTTTGAGACATTTTCAGAAGGATGCTAAAGTGCTTTTCCAAAATTGGGGAATTGAACCTATCGACAATGTGATGGGAATGATTGGGATATTACCCGACATGACTCCAAGCACCGAGATGTCAATGAGAGGAGTGAGAGTCAGCAAAATGGGTGTAGATGAATACTCCAACGCGGAGAGGGTAGTGGTGAGCATTGACCGTTTTTTGAGAGTCCGGGACCAACGAGGAAATGTACTACTGTCTCCAGAGGAGGTCAGTGAAACACAGGGAACAGAGAAACTGACAATAACTTACTCTTCGTCAATGATGTGGGAGATTAATGGCCCTGAGTCAGTGTTGGTCAATACCTATCAGTGGATCATCAGAAACTGGGAGACTGTTAAAATTCAGTGGTCTCAGAACCCTACAATGCTATACAATAAAATGGAATTTGAGCCATTTCAGTCTCTAGTTCCTAAGGCCATTAGAGGCCAATACAGTGGGTTTGTTAGAACTCTGTTCCAACAAATGAGGGATGTGCTTGGGACTTTTGACACCACCCAGATAATAAAACTTCTTCCCTTTGCAGCCGCTCCACCAAAGCAAAGTAGAATGCAATTCTCCTCATTGACTGTGAATGTGAGGGGATCAGGAATGAGAATACTTGTAAGGGGTAATTCTCCAGTATTCAATTACAACAAGACCACTAAGAGACTCACAGTTCTCGGAAAGGATGCTGGCACTTTAACTGAAGACCCAGATGAAGGCACAGCTGGAGTGGAGTCCGCTGTTCTAAGGGGATTCCTCATTCTGGGCAAAGAAGATAGGAGATATGGGCCAGCATTAAGCATCAATGAACTGAGCAACCTTGCGAAGGGGGAAAAAGCTAATGTGCTAATTGGACAAGGGGACGTAGTGTTGGTAATGAAACGAAAACGGGACTCTAGCATACTTACTGACAGCCAGACAGCGACCAAAAGAATTCGGATGGCCATCAATTAGTGTCGAATAATTTAA-------------------
>CY009299|H1N1|A/Hong_Kong/117/77|Hong_Kong|1977
------------TCAATTATATTCAATATGGAAAGAATAAAAGAGCTAAGGAATCTGATGTCGCAGTCTCGCACTCGCGAGATACTCACAAAAACCACCGTAGACCACATGGCCATAATCAAGAAATACACATCAGGAAGACAGGAGAAAAACCCGTCACTTAGGATGAAATGGATGATGGCGATGAAATATCCAATTACAGCAGACAAAAGGATAACGGAAATGATTCCTGAGAGAAATGAGCAAGGGCAAACATTATGGAGTAAAATGAATGATGCCGGATCAGACCGAGTGATGGTATCACCCCTGGCTGTGACATGGTGGAATAGAAATGGACCAGTGACAAGTACTGTTCATTATCCAAAAATCTACAAAACTTATTTTGAAAAAGTCGAAAGGTTAAAACATGGAACCTTTGGCCCTGTCCACTTTAGAAACCAAGTCAAAATACGCCGAAGAGTCGACATAAATCCTGGCCATGCAGACCTCAGTGCCAAGGAGGCACAGGATGTAATTATGGAAGTTGTTTTCCCTAATGAAGTGGGAGCCAGAATACTAACGTCGGAATCGCAATTAACGATAACCAAAGAGAAGAAAGAAGAACTCCAGAATTGCAAAATTTCTCCTTTGATGGTTGCATACATGTTAGAGAGAGAACTTGTCCGCAAAACGAGATTTCTCCCAGTTGCTGGTGGAACAAGCAGTGTGTACATTGAAGTTTTGCATTTAACACAGGGAACATGCTGGGAACAGATGTACACTCCAGGTGGAGAAGTGAGGAATGATGATGTTGATCAAAGCCTAATTATTGCTGCTAGGAACATAGTGAGAAGAGCTGCAGTATCAGCAGATCCACTAGCATCTTTATTGGAAATGTGCCACAGCACACAGATTGGTGGAACAAGGATGGTGGACATTCTTAGGCAGAACCCAACAGAAGAGCAAGCTGTGGATATATGCAAGGCTGCAATGGGACTGAGAATCAGCTCATCCTTCAGTTTTGGCGGGTTCACATTTAAGAGAACAAGCGGATCATCAGTCAAGAGAGAGGAAGAAGTGCTTACGGGCAATCTTCAAACATTGAAGATAAAGGTGCATGAGGGATATGAAGAGTTCACAATGGTTGGGAAAAGGGCAACAGCTATACTCAGAAAAGCAACCAGGAGATTGATTCAACTGATAGTGAGTGGAAGAGACGAACAATCGATAGTCGAAGCAATAGTTGTGGCCATGGTATTCTCACAAGAAGATTGTATGATAAAAGCAGTTAGAGGTGATCTGAATTTCGTTAATAGAGCGAATCAGCGGTTGAATCCCATGCATCAACTTTTGAGACATTTTCAGAAGGATGCTAAAGTGCTTTTCCAAAATTGGGGAATTGAACCTATCGACAATGTGATGGGAATGATTGGGATATTACCCGACATGACTCCAAGCACCGAGATGTCAATGAGAGGAGTGAGAGTCAGCAAAATGGGTGTAGATGAATACTCCAACGCGGAGAGGGTAGTGGTGAGCATTGACCGTTTTTTGAGAGTCCGGGACCAACGAGGAAATGTACTACTGTCTCCAGAGGAGGTCAGTGAAACACAGGGAACAGAGAAACTGACAATAACTTACTCTTCGTCAATGATGTGGGAGATTAATGGCCCTGAGTCAGTGTTGGTCAATACCTATCAGTGGATCATCAGAAACTGGGAGACTGTTAAAATTCAGTGGTCTCAGAACCCTACAATGCTATACAATAAAATGGAATTTGAGCCATTTCAGTCTCTAGTTCCTAAGGCCATTAGAGGCCAATACAGTGGGTTTGTTAGAACTCTGTTCCAACAAATGAGGGATGTGCTTGGGACTTTTGACACCACCCAGATAATAAAACTTCTTCCCTTTGCAGCCGCTCCACCAAAGCAAAGTAGAATGCAATTCTCCTCATTGACTGTGAATGTGAGGGGATCAGGAATGAGAATACTTGTAAGGGGTAATTCTCCAGTATTCAATTACAACAAGACCACTAAGAGACTCACAGTTCTCGGAAAGGATGCTGGCACTTTAACTGAAGACCCAGATGAAGGCACAGCTGGAGTGGAGTCCGCTGTTCTAAGGGGATTCCTCATTCTGGGCAAAGAAGATAGGAGATATGGGCCAGCATTAAGCATCAATGAACTGAGCAACCTTGCGAAAGGGGAAAAAGCTAATGTGCTAATTGGACAAGGGGACGTAGTGTTGGTAATGAAACGAAAACGGGACTCTAGCATACTTACTGACAGCCAGACAGCGACCAAAAGAATTCGGATGGCCATCAATTAGTGTCGAATAATTTAAAAA----------------
>CY121885|H1N1|A/USSR/90/1977|Russia|1977
---------------------TTCAATATGGAAAGAATAAAAGAGCTAAGGAATCTGATGTCGCAGTCTCGCACTCGCGAGATACTCACAAAAACCACCGTAGACCACATGGCCATAATCAAGAAATACACATCAGGAAGACAGGAGAAAAACCCGTCACTTAGGATGAAATGGATGATGGCGATGAAATATCCAATTACAGCAGACAAAAGGATAACGGAAATGATTCCTGAGAGAAATGAGCAAGGGCAAACATTATGGAGTAAAATGAATGATGCCGGATCAGACCGAGTGATGGTATCACCCCTGGCTGTGACATGGTGGAATAGAAATGGACCAGTGACAAGTACTGTTCATTATCCAAAAATCTACAAAACTTATTTTGAAAAAGTCGAAAGGTTAAAACATGGAACCTTTGGCCCTGTCCACTTTAGAAACCAAGTCAAAATACGCCGAAGAGTCGACATAAATCCTGGCCATGCAGACCTCAGTGCCAAGGAGGCACAGGATGTAATTATGGAAGTTGTTTTCCCTAATGAAGTGGGAGCCAGAATACTAACGTCGGAATCGCAATTAACGATAACCAAAGAGAAGAAAGAAGAACTCCAGAATTGCAAAATTTCTCCTTTGATGGTTGCATACATGTTAGAGAGAGAACTTGTCCGCAAAACGAGATTTCTCCCAGTTGCTGGTGGAACAAGCAGTGTGTACATTGAAGTTTTGCATTTAACACAGGGAACATGCTGGGAACAGATGTACACTCCAGGTGGAGAAGTGAGGAATGATGATGTTGATCAAAGCCTAATTATTGCTGCTAGGAACATAGTGAGAAGAGCTGCAGTATCAGCAGATCCACTAGCATCTTTATTGGAAATGTGCCACAGCACACAGATTGGTGGAACAAGGATGGTGGACATTCTTAGGCAGAACCCAACAGAAGAGCAAGCTGTGGATATATGCAAGGCTGCAATGGGACTGAGAATCAGCTCATCCTTCAGTTTTGGCGGGTTCACATTTAAGAGAACAAGCGGATCATCAGTCAAGAGAGAGGAAGAAGTGCTTACGGGCAATCTTCAAACATTGAAGATAAAGGTGCATGAGGGATATGAAGAGTTCACAATGGTTGGGAAAAGGGCAACAGCGATACTCAGAAAAGCAACCAGGAGATTGATTCAACTGATAGTGAGTGGAAGAGACGAACAATCGATAGTCGAAGCAATAGTTGTGGCCATGGTATTCTCACAAGAAGATTGTATGATAAAAGCAGTTAGAGGTGATCTGAATTTCGTTAATAGAGCGAATCAGCGGTTGAATCCCATGCATCAACTTTTGAGACATTTTCAGAAGGATGCTAAAGTGCTTTTCCAAAATTGGGGAATTGAACCTATCGACAATGTGATGGGAATGATTGGGATATTACCCGACATGACTCCAAGCACCGAGATGTCAATGAGAGGAGTGAGAGTCAGCAAAATGGGTGTAGATGAATACTCCAACGCGGAGAGGGTAGTGGTGAGCATTGACCGTTTTTTGAGAGTCCGGGACCAACGAGGAAATGTACTACTGTCTCCAGAGGAGGTCAGTGAAACACAGGGAACAGAGAAACTGACAATAACTTACTCTTCGTCAATGATGTGGGAGATTAATGGCCCTGAGTCAGTGTTGGTCAATACCTATCAGTGGATCATCAGAAACTGGGAGACTGTTAAAATTCAGTGGTCTCAGAACCCTACAATGCTATACAATAAAATGGAATTTGAGCCATTTCAGTCTCTAGTTCCTAAGGCCATTAGAGGCCAATACAGTGGGTTTGTTAGAACTCTGTTCCAACAAATGAGGGATGTGCTTGGGACTTTTGACACCACCCAGATAATAAAACTTCTTCCCTTTGCAGCCGCTCCACCAAAGCAAAGTAGAATGCAATTCTCCTCATTGACTGTGAATGTGAGGGGATCAGGAATGAGAATACTTGTAAGGGGTAATTCTCCAGTATTCAATTACAACAAGACCACTAAGAGACTCACAGTTCTCGGAAAGGATGCTGGCACTTTAACTGAAGACCCAGATGAAGGCACAGCTGGAGTGGAGTCCGCTGTTCTAAGGGGATTCCTCATTCTGGGCAAAGAAGATAGGAGATATGGGCCAGCATTAAGCATCAATGAACTGAGCAACCTTGCGAAAGGGGAAAAAGCTAATGTGCTAATTGGACAAGGGGACGTAGTGTTGGTAATGAAACGAAAACGGGACTCTAGCATACTTACTGACAGCCAGACAGCGACCAAAAGAATTCGGATGGCCATCAATTAGTGTCGAATAAT-----------------------
>CY010907|H1N1|A/Memphis/17/1978|USA|1978
------------------------AATATGGAAAGAATAAAAGAGCTAAGGAATCTGATGTCGCAGTCTCGCACTCGCGAGATACTCACAAAAACCACCGTAGACCACATGGCCATAATCAAGAAATACACATCAGGAAGACAGGAGAAAAACCCGTCACTTAGGATGAAATGGATGATGGCGATGAAATATCCAATTACAGCAGACAAAAGGATAACGGAAATGATTCCTGAGAGAAATGAGCAAGGGCAAACATTATGGAGTAAAATGAATGATGCCGGATCAGACCGAGTGATGGTATCACCCCTGGCTGTGACATGGTGGAATAGAAATGGACCAGTGACAAGTACTGTTCATTATCCAAAAATCTACAAAACTTATTTTGAAAAAGTCGAAAGGTTAAAACATGGAACCTTTGGCCCTGTCCACTTTAGAAACCAAGTCAAAATACGCCGAAGAGTCGACATAAATCCTGGCCATGCAGACCTCAGTGCCAAGGAGGCACAGGATGTAATTATGGAAGTTGTTTTCCCTAATGAAGTGGGAGCCAGAATACTAACGTCGGAATCGCAATTAACGATAACCAAAGAGAAGAAAGAAGAACTCCAGAATTGCAAAATTTCTCCTTTGATGGTTGCATACATGTTAGAGAGAGAACTTGTCCGCAAAACGAGATTTCTCCCAGTTGCTGGTGGAACAAGCAGTGTGTACATTGAAGTTTTGCATTTAACACAGGGAACATGCTGGGAACAGATGTACACTCCAGGTGGAGAAGTGAGGAATGATGATGTTGATCAAAGCCTAATTATTGCTGCTAGGAACATAGTGAGAAGAGCTGCAGTATCAGCAGATCCACTAGCATCTTTATTGGAAATGTGCCACAGCACACAGATTGGTGGAACAAGGATGGTGGACATTCTTAGGCAGAACCCAACAGAAGAGCAAGCTGTGGATATATGCAAGGCTGCAATGGGACTGAGAATCAGCTCATCCTTCAGTTTTGGCGGGTTCACATTTAAGAGAACAAGCGGATCATCAGTCAAGAGAGAGGAAGAAGTGCTTACGGGCAATCTTCAAACATTGAAGATAAAGGTGCATGAGGGATATGAAGAGTTCACAATGGTTGGGAAAAGGGCAACAGCGATACTCAGAAAAGCAACCAGGAGATTGATTCAACTGATAGTGAGTGGAAGAGACGAACAATCGATAGTCGAAGCAATAGTTGTGGCCATGGTATTCTCACAAGAAGATTGTATGATAAAAGCAGTTAGAGGTGATCTGAATTTCGTTAATAGAGCGAATCAGCGGTTGAATCCCATGCATCAACTTTTGAGACATTTTCAGAAGGATGCTAAAGTGCTTTTCCAAAATTGGGGAATTGAACCTATCGACAATGTGATGGGAATGATTGGGATATTACCCGACATGACTCCAAGCACCGAGATGTCAATGAGAGGAGTGAGAGTCAGCAAAATGGGTGTAGATGAATACTCCAACGCGGAGAGGGTAGTGGTGAGCATTGACCGTTTTTTGAGAGTCCGGGACCAACGAGGAAATGTACTACTGTCTCCAGAGGAGGTCAGTGAAACACAGGGAACAGAGAAACTGACAATAACTTACTCTTCGTCAATGATGTGGGAGATTAATGGCCCTGAGTCAGTGTTGGTCAATACCTATCAGTGGATCATCAGAAACTGGGAGACTGTTAAAATTCAGTGGTCTCAGAACCCTACAATGCTATACAATAAAATGGAATTTGAGCCATTTCAGTCTCTAGTTCCTAAGGCCATTAGAGGCCAATACAGTGGGTTTGTTAGAACTCTGTTCCAACAAATGAGGGATGTGCTTGGGACTTTTGACACCACCCAGATAATAAAACTTCTTCCCTTTGCAGCCGCTCCACCAAAGCAAAGTAGAATGCAATTCTCCTCATTGACTGTGAATGTGAGGGGATCAGGAATGAGAATACTTGTAAGGGGTAATTCTCCAGTATTCAATTACAACAAGACCACTAAGAGACTCACAGTTCTCGGAAAGGATGCTGGCACTTTAACTGAAGACCCAGATGAAGGCACAGCTGGAGTGGAGTCCGCTGTTCTAAGGGGATTCCTCATTCTGGGCAAAGAAGATAGGAGATATGGGCCAGCATTAAGCATCAATGAACTGAGCAACCTTGCGAAAGGGGAAAAAGCTAATGTGCTAATTGGACAAGGGGACGTAGTGTTGGTAATGAAACGAAAACGGGACTCTAGCATACTTACTGACAGCCAGACAGCGACCAAAAGAATTCGGATGGCCATCAATTAGTGTCGAATAAT-----------------------
>CY009291|H1N1|A/USSR/92/77|Russia|1977
------------TCAATTATATTCAATATGGAAAGAATAAAAGAGCTAAGGAATCTGATGTCGCAGTCTCGCACTCGCGAGATACTCACAAAAACCACCGTAGACCACATGGCCATAATCAAGAAATACACATCAGGAAGACAGGAGAAAAACCCGTCACTTAGGATGAAATGGATGATGGCGATGAAATATCCAATTACAGCAGACAAAAGGATAACGGAAATGATTCCTGAGAGAAATGAGCAAGGGCAAACATTATGGAGTAAAATGAATGATGCCGGATCAGACCGAGTGATGGTATCACCCCTGGCTGTGACATGGTGGAATAGAAATGGACCAGTGACAAGTACTGTTCATTATCCAAAAATCTACAAAACTTATTTTGAAAAAGTCGAAAGGTTAAAACATGGAACCTTTGGCCCTGTCCACTTTAGAAACCAAGTCAAAATACGCCGAAGAGTCGACATAAATCCTGGCCATGCAGACCTCAGTGCCAAGGAGGCACAGGATGTAATTATGGAAGTTGTTTTCCCTAATGAAGTGGGAGCCAGAATACTAACGTCGGAATCGCAATTAACGATAACCAAAGAGAAGAAAGAAGAACTCCAGAATTGCAAAATTTCTCCTTTGATGGTTGCATACATGTTAGAGAGAGAACTTGTCCGCAAAACGAGATTTCTCCCAGTTGCTGGTGGAACAAGCAGTGTGTACATTGAAGTTTTGCATTTAACACAGGGAACATGCTGGGAACAGATGTACACTCCAGGTGGAGAAGTGAGGAATGATGATGTTGATCAAAGCCTAATTATTGCTGCTAGGAACATAGTGAGAAGAGCTGCAGTATCAGCAGATCCACTAGCATCTTTATTGGAAATGTGCCACAGCACACAGATTGGTGGAACAAGGATGGTGGACATTCTTAGGCAGAACCCAACAGAAGAGCAAGCTGTGGATATATGCAAGGCTGCAATGGGACTGAGAATCAGCTCATCCTTCAGTTTTGGCGGGTTCACATTTAAGAGAACAAGCGGATCATCAGTCAAGAGAGAGGAAGAAGTGCTTACGGGCAATCTTCAAACATTGAAGATAAAGGTGCATGAGGGATATGAAGAGTTCACAATGGTTGGGAAAAGGGCAACAGCGATACTCAGAAAAGCAACCAGGAGATTGATTCAACTGATAGTGAGTGGAAGAGACGAACAATCGATAGTCGAAGCAATAGTTGTGGCCATGGTATTCTCACAAGAAGATTGTATGATAAAAGCAGTTAGAGGTGATCTGAATTTCGTTAATAGAGCGAATCAGCGGTTGAATCCCATGCATCAACTTTTGAGACATTTTCAGAAGGATGCTAAAGTGCTTTTCCAAAATTGGGGAATTGAACCTATCGACAATGTGATGGGAATGATTGGGATATTACCCGACATGACTCCAAGCACCGAGATGTCAATGAGAGGAGTGAGAGTCAGCAAAATGGGTGTAGATGAATACTCCAACGCGGAGAGGGTAGTGGTGAGCATTGACCGTTTTTTGAGAGTCCGGGACCAACGAGGAAATGTACTACTGTCTCCAGAGGAGGTCAGTGAAACACAGGGAACAGAGAAACTGACAATAACTTACTCTTCGTCAATGATGTGGGAGATTAATGGCCCTGAGTCAGTGTTGGTCAATACCTATCAGTGGATCATCAGAAACTGGGAGACTGTTAAAATTCAGTGGTCTCAGAACCCTACAATGCTATACAATAAAATGGAATTTGAGCCATTTCAGTCTCTAGTTCCTAAGGCCATTAGAGGCCAATACAGTGGGTTTGTTAGAACTCTGTTCCAACAAATGAGGGATGTGCTTGGGACTTTTGACACCACCCAGATAATAAAACTTCTTCCCTTTGCAGCCGCTCCACCAAAGCAAAGTAGAATGCAATTCTCCTCATTGACTGTGAATGTGAGGGGATCAGGAATGAGAATACTTGTAAGGGGTAATTCTCCAGTATTCAATTACAACAAGACCACTAAGAGACTCACAGTTCTCGGAAAGGATGCTGGCACTTTAACTGAAGACCCAGATGAAGGCACAGCTGGAGTGGAGTCCGCTGTTCTAAGGGGATTCCTCATTCTGGGCAAAGAAGATAGGAGATATGGGCCAGCATTAAGCATCAATGAACTGAGCAACCTTGCGAAAGGGGAAAAAGCTAATGTGCTAATTGGACAAGGGGACGTAGTGTTGGTAATGAAACGAAAACGGGACTCTAGCATACTTACTGACAGCCAGACAGCGACCAAAAGAATTCGGATGGCCATCAATTAGTGTCGAATAATTTAAAAA----------------
>CY125676|H1N1|A/England/192/2000|United_Kingdom|2000
----AAAGCAGGTCAATTATATTCAATATGGAAAGAATAAAAGAGCTAAGGAATCTGATGTCACAATCTCGCACTCGCGAGATACTTACCAAAACTACTGTAGACCACATGGCCATAATCAAGAAATACACATCAGGAAGACAGGAGAAAAACCCATCACTTAGGATGAAATGGATGATGGCAATGAAATACCCAATTACAGCTGATAAAAGGATAACGGAAATGATCCCTGAAAGAAATGAGCAAGGACAGACATTATGGAGTAAAGTGAATGATGCCGGATCAGACCGAGTGATGATATCACCCCTGGCTGTGACATGGTGGAACAGAAATGGACCAGTGGCAAGTACTATTCACTATCCAAAAATCTACAAAACTTACTTTGAAAAGGTTGAAAGGTTAAAACATGGAACCTTTGGCCCTGTACACTTTAGAAACCAAGTTAAAATACGCCGAAGAGTCGACATAAATCCTGGACATGCAGACCTCAGCGCCAAGGAGGCACAGGATGTAATTATGGAAGTTGTTTTCCCAAATGAAGTGGGAGCCAGAATACTAACATCAGAATCGCAATTAACGATAACCAAGGAGAAAAAAGAAGAACTCCAGAATTGCAAAATTTCCCCTTTGATGGTTGCATACATGTTAGAGAGGGAACTTGTCCGCAAAACAAGATTTCTCCCGGTTGCTGGTGGAACAAGCAGTGTGTACATTGAAGTTTTGCATTTAACACAGGGGACATGCTGGGAGCAGATGTACACTCCAGGTGGGGAGGTGAGGAATGATGATGTTGATCAAAGCCTAATTATTGCTGCTAGGAACATAGTGAGAAGAGCTGCAGTATCAGCAGATCCACTAGCATCTTTATTAGAAATGTGCCATAGCACACAGATTGGTGGAACAAGGATGGTGGATATTCTCAGGCAAAATCCAACAGAAGAACAAGCTGTGGACATATGCAAAGCAGCAATGGGGCTGAGAATCAGTTCATCCTTCAGTTTTGGCGGATTCACATTTAAGAGAACAAGTGGATCATCAGTCAAAAGGGAGGAAGAAGTGCTCACGGGCAATCTGCAAACATTGAAGCTAACTGTGCATGAGGGATATGAAGAGTTCACAATGGTTGGGAAAAGGGCAACAGCTATACTCAGAAAAGCAACCAGGAGATTGATTCAACTAATAGTGAGTGGAAGAGACGAACAGTCAATAGTCGAAGCAATAGTTGTAGCAATGGTATTCTCACAAGAAGATTGCATGGTAAAAGCAGTTAGAGGTGATCTGAATTTCGTTAATAGAGCGAATCAGCGGTTGAATCCCATGCATCAACTTTTGAGACATTTTCAGAAGGATGCTAAAGTACTTTTCTTAAATTGGGGAATTGAACCTATTGACAATGTGATGGGAATGATTGGGATATTACCTGATATGACTCCAAGTACCGAGATGTCAATGAGAGGAGTGAGAGTCAGCAAAATGGGTGTAGATGAATATTCCAATGCTGAAAGGGTAGTGGTGAGCATTGACCGTTTTTTGAGAGTCCGGGACCAAAGAGGAAATGTACTACTGTCTCCAGAGGAAGTCAGTGAAACACAGGGAACAGAGAAACTGACAATAACTTACTCTTCATCAATGATGTGGGAGATTAATGGCCCTGAGTCAGTGTTGATCAATACCTATCAGTGGATCATCAGAAACTGGGAGACTGTTAAAATTCAGTGGTCTCAGAACCCTACGATGCTATACAATAAAATGGAATTTGAACCATTTCAGTCTCTAGTCCCCAAGGCCATTAGAGGCCAATACAGTGGGTTTGTTAGAACTCTATTTCAACAAATGAGGGATGTGCTTGGGACCTTTGACACAATTCAGATAATAAAACTTCTTCCCTTTGCAGCCGCTCCACCAAAGCAAAGTAGAATGCAATTCTCGTCATTAACTGTGAATGTGAGGGGATCAGGAATGAGAATACTTGTAAGGGGTAATTCTCCAGTATTCAACTACAACAAGACCACTAAGAGACTCACAGTCCTCGGAAAGGATGCTGGCACTTTAACTGAAGACCCAGATGAAGGCACAGCTGGAGTGGAATCTGCTGTTCTAAGGGGATTCCTCATTCTAGGCAAAGAAGATAGAAGATATGGGCCAGCATTAAGCATCAATGAATTGAGCAACCTTGCGAAAGGGGAAAAAGCTAATGTGCTAATTGGGCAAGGGGACGTAGTGTTGGTAATGAAACGAAAACGGGACTCTAGCATACTTACTGACAGCCAGACAGCGACCAAAAGGATTCGGATGGCCATCAATTAATTTCGAATAATTTAAAAACGACCTTGTTTCTACT
>CY119113|H1N1|A/Malaysia/14210/1997|Malaysia|11/11/1997
--------------AATTATATTCAATATGGAAAGAATAAAAGAGCTAAGGAATCTGATGTCACAATCTCGCACTCGCGAGATACTTACAAAAACTACTGTAGACCACATGGCCATAATCAAGAAATACACATCAGGAAGACAGGAGAAAAACCCATCACTTAGGATGAAATGGATGATGGCAATGAAATACCCAATTACAGCAGACAAAAGGATAACGGAAATGATTCCTGAAAGAAATGAGCAAGGACAGACATTATGGAGTAAAGTGAATGATGCCGGATCAGACCGAGTGATGATATCACCCCTGGCTGTGACATGGTGGAACAGAAACGGACCAGTGGCAAGTACTATTCACTATCCAAAAATCTACAAAACTTACTTTGAAAAGGTTGAAAGGTTAAAACATGGAACCTTTGGCCCTGTACACTTTAGAAACCAAGTCAAAATACGCCGAAGAGTCGACATAAATCCTGGTCATGCAGACCTCAGCGCCAAGGAGGCACAGGATGTAATTATGGAAGTTGTTTTCCCTAATGAAGTAGGAGCCAGAATACTAACATCAGAATCGCAATTAACGATAACCAAAGAGAAAAAAGAAGAACTCCAGAATTGCAAAATTTCCCCTTTGATGGTTGCATACATGTTAGAGAGGGAACTTGTTCGCAAAACGAGATTTCTCCCGGTTGCTGGTGGAACAAGCAGTGTGTACATTGAAGTTTTGCATTTAACACAGGGGACATGCTGGGAACAGATGTACACTCCAGGTGGGGAGGTGAGGAATGATGATGTTGATCAAAGCCTAATTATTGCTGCTAGGAACATAGTGAGAAGAGCTGCAGTATCAGCAGATCCACTAGCATCATTATTAGAAATGTGCCATAGCACACAGATTGGTGGAACAAGGATGGTGGATATTCTCAGGCAAAATCCAACAGAAGAACAAGCTGTGGATATATGCAAAGCAGCAATGGGGCTGAGAATCAGTTCATCCTTCAGTTTTGGCGGATTCACATTTAAGAGAACAAGTGGATCATCAGTCAAAAGGGAGGAAGAAGTGCTCACGGGCAATCTGCAAACATTGAAGCTAACTGTGCATGAGGGATATGAAGAGTTCACAATGGTTGGGAAAAGGGCAACAGCTATACTCAGAAAAGCAACCAGGAGATTGATTCAGCTAATAGTGAGTGGAAGAGACGAACAGTCGATAGTCGAAGCAATAGTTGTAGCAATGGTATTCTCACAAGAAGATTGCATGGTAAAAGCAGTTAGAGGTGATCTGAATTTCGTTAATAGAGCGAATCAGCGGTTGAATCCCATGCATCAACTTTTGAGACATTTTCAGAAGGATGCTAAAGTACTTTTCTTAAATTGGGGAATTGAACCTATCGACAATGTGATGGGGATGATTGGGATATTACCTGATATGACTCCAAGTACCGAGATGTCAATGAGAGGAGTGAGAGTCAGCAAAATGGGTGTAGATGAATACTCCAATGCTGAAAGGGTAGTGGTGAGCATTGACCGTTTTTTGAGAGTCCGGGACCAAAGAGGAAATGTACTACTGTCTCCAGAGGAAGTCAGTGAAACACAGGGAACAGAGAAACTAACAATAACTTACTCTTCATCAATGATGTGGGAGATTAATGGCCCTGAGTCAGTGTTGATCAATACCTATCAGTGGATCATCAGAAACTGGGAGACTGTTAAAATTCAGTGGTCTCAGAACCCTACAATGCTATACAATAAAATGGAATTCGAGCCATTTCAGTCTCTAGTCCCTAAGGCCATTAGAGGCCAATACAGTGGGTTTGTTAGAACTCTATTCCAACAAATGAGGGATGTGCTTGGGACCTTTGACACAACTCAGATAATAAAACTTCTTCCCTTTGCAGCCGCTCCACCAAAGCAAAGTAGAATGCAATTCTCATCATTGACTGTGAATGTGAGGGGATCAGGAATGAGAATACTTGTAAGGGGTAATTCTCCAGTATTCAACTACAACAAGACCACTAAGAGACTCACAGTCCTCGGAAAGGATGCTGGCACTTTAATTGAAGACCCAGATGAAGGCACAGCTGGAGTGGAATCTGCTGTTCTAAGGGGATTCCTCATTCTAGGCAAAGAAGATAGAAGATATGGGCCAGCATTAAGCATCAATGAATTGAGCAACCTTGCGAAAGGGGAAAAAGCTAATGTGCTAATTGGGCAAGGGGACGTAGTGTTGGTAATGAAACGAAAACGGGACTCTAGCATACTTACTGACAGCCAGACAGCGACCAAAAGAATTCGGATGGCCATCAATTAATTTCGAATAATTTAAAAACG--------------
>CY016570|H1N1|A/New_South_Wales/30/2000|Australia|2000
------------------------AATATGGAAAGAATAAAAGAGCTAAGGAATCTGATGTCACAATCTCGCACTCGCGAGATACTTACAAAAACTACTGTAGACCACATGGCCATAATCAAAAAATACACATCAGGAAGACAGGAGAAAAACCCATCACTTAGGATGAAATGGATGATGGCAATGAAATACCCAATTACAGCAGACAAAAGGATAACGGAAATGATTCCTGAAAGAAATGAGCAAGGACAGACATTATGGAGTAAAGTGAATGATGCCGGGTCAGACCGAGTGATGATATCACCCCTGGCTGTGACGTGGTGGAACAGAAATGGACCAGTGGCAAGTACTATTCACTATCCAAAAATCTACAAAACTTACTTTGAAAAGGTTGAAAGGTTAAAACATGGAACCTTTGGCCCTGTACACTTTAGAAATCAAGTCAAAATACGCCGAAGAGTCGACATAAATCCTGGTCATGCAGACCTCAGCGCCAAGGAGGCACAGGATGTAATTATGGAAGTTGTTTTCCCTAATGAAGTGGGAGCCAAAATACTAACATCAGAATCGCAACTAACGATAACCAAAGAGAAAAAAGAAGAACTCCAGAATTGCAAAATTTCCCCTTTGATGGTTGCATACATGTTAGAGAGGGAACTTGTCCGCAAAACGAGATTTCTCCCGGTTGCTGGTGGAACAAGCAGTGTGTACATTGAAGTTTTGCATTTAACACAGGGGACATGCTGGGAACAGATGTACACTCCAGGTGGGGAGGTGAGGAATGATGATGTTGATCAAAGCCTAATTATTGCTGCTAGGAACATAGTGAGAAGAGCTGCAGTATCAGCAGATCCACTAGCATCTTTATTAGAAATGTGCCATAGCACACAGATTGGTGGAACAAGGATGGTGGATATTCTCAGGCAAAACCCAACAGAAGAACAAGCTGTGGATATATGCAAAGCAGCAATGGGGCTGAGAATCAGTTCATCCTTCAGTTTTGGTGGATTCACATTTAAGAGAACAAGTGGATCATCAGTCAAAAGGGAGGAAGAAGTGCTCACGGGTAATCTGCAAACATTGAAGCTAACTGTGCATGAGGGATATGAAGAGTTCACAATGGTTGGGAAAAGGGCAACAGCTATACTCAGAAAAGCAACCAGGAGATTGATTCAACTAATAGTGAGTGGAAGAGACGAACAGTCGATAGTCGAAGCATTAGTTGTAGCAATGGTATTCTCACAAGAAGATTGCATGGTAAAAGCAGTTAGAGGTGATCTGAATTTCGTCAATAGAGCGAATCAGCGGTTGAATCCCATGCATCAACTTTTGAGACATTTTCAGAAGGATGCTAAAGTACTTTTCTTAAATTGGGGAATTGAACCTATCGACAATGTGATGGGAATGATTGGGATATTACCTGATATGACTCCAAGTACCGAGATGTCAATGAGAGGAGTGAGAGTCAGCAAAATGGGTGTAGATGAATACTCCAATGCTGAAAGGGTAGTGGTGAGCATTGACCGTTTTTTGAGAGTCCGGGACCAAAGAGGAAATGTACTACTGTCTCCAGAGGAAGTCAGTGAAACACAGGGAACAGAGAAACTGACAATAACTTACTCTTCATCAATGATGTGGGAGATTAATGGCCCTGAGTCAGTGTTGATCAATACCTATCAGTGGATCATCAGAAACTGGGAGACTGTTAAAATTCAGTGGTCTCAGAACCCTACAATGCTATACAATAAAATGGAATTCGAGCCATTTCAGTCTCTAGTCCCTAAGGCCATTAGAGGCCAATACAGTGGGTTTGTTAGAACTCTATTCCAACAAATGAGGGATGTGCTTGGGACCTTTGACACAACTCAGATAATAAAACTTCTTCCCTTTGCAGCCGCTCCACCAAGGCAAAGTAGAATGCAATTCTCATCATTGACTGTGAATGTGAGGGGATCAGGAATGAGAATACTTGTAAGGGGTAATTCTCCAGTATTCAACTACAACAAGACCACTAAGAGACTCACAGTCCTCGGAAAGGATGCTGGCATTTTAACTGAAGACCCAGATGAAGGCACAGCTGGAGTGGAATCTGCTGTTTTAAGGGGATTCCTCATTCTAGGCAAAGAAGATAGAAGATATGGGCCAGCATTAAGCATCAATGAATTGAGCAACCTTGCGAAAGGGGAAAAAGCTAATGTGCTAATTGGGCAAGGGGACGTAGTGTTGGTAATGAAACGAAAACGGGACTCTAGCATACTTACTGACAGCCAGACAGCGACCAAAAGAATTCGGATGGCCATCAATTAATTTCGAATAATTTAA-------------------
>CY010107|H1N1|A/Canterbury/27/2000|New_Zealand|08/14/2000
------------TCAATTATATTCAATATGGAAAGAATAAAAGAGCTAAGGAATCTGATGTCACAATCTCGCACTCGCGAGATACTTACAAAAACTACTGTAGACCACATGGCCATAATCAAAAAATACACATCAGGAAGACAGGAGAAAAACCCATCACTTAGGATGAAATGGATGATGGCAATGAAATACCCAATTACAGCAGACAAAAGGATAACGGAAATGATTCCTGAAAGAAATGAGCAAGGACAGACATTATGGAGTAAAGTGAATGATGCCGGGTCAGACCGAGTGATGATATCACCCCTGGCTGTGACGTGGTGGAACAGAAATGGACCAGTGGCAAGTACTATTCACTATCCAAAAATCTACAAAACTTACTTTGAAAAGGTTGAAAGGTTAAAACATGGAACCTTTGGCCCTGTACACTTTAGAAATCAAGTCAAAATACGCCGAAGAGTCGACATAAATCCTGGTCATGCAGACCTCAGCGCCAAGGAGGCACAGGATGTAATTATGGAAGTTGTTTTCCCTAATGAAGTGGGAGCCAGAATACTAACATCAGAATCGCAACTAACGATAACCAAAGAGAAAAAAGAAGAACTCCAGAATTGCAAAATTTCCCCTTTGATGGTTGCATACATGTTAGAGAGGGAACTTGTCCGCAAAACGAGATTTCTCCCGGTTGCTGGTGGAACAAGCAGTGTGTACATTGAAGTTTTGCATTTAACACAGGGGACATGCTGGGAACAGATGTACACTCCAGGTGGGGAGGTGAGGAATGATGATGTTGATCAAAGCCTAATTATTGCTGCTAGGAACATAGTGAGAAGAGCTGCAGTATCAGCAGATCCACTAGCATCTTTATTAGAAATGTGCCATAGCACACAGATTGGTGGAACAAGGATGGTGGATATTCTCAGGCAAAACCCAACAGAAGAACAAGCTGTGGATATATGCAAAGCAGCAATGGGGCTGAGAATCAGTTCATCCTTCAGTTTTGGTGGATTCACATTTAAGAGAACAAGTGGATCATCAGTCAAAAGGGAGGAAGAAGTGCTCACGGGTAATCTGCAAACATTGAAGCTAACTGTGCATGAGGGGTATGAAGAGTTCACAATGGTTGGGAAAAGGGCAACAGCTATACTCAGAAAAGCAACCAGGAGATTGATTCAACTAATAGTGAGTGGAAGAGACGAACAGTCGATAGTCGAAGCAATAGTTGTAGCAATGGTATTCTCACAAGAAGATTGCATGGTAAAAGCAGTTAGAGGTGATCTGAATTTCGTCAATAGAGCGAATCAGCGGTTGAATCCCATGCATCAACTTTTGAGACATTTTCAGAAGGATGCTAAAGTACTTTTCTTAAATTGGGGAATTGAACCTATCGACAATGTGATGGGAATGATTGGGATATTACCTGATATGACTCCAAGTACCGAGATGTCAATGAGAGGAGTGAGAGTCAGCAAAATGGGTGTAGATGAATACTCCAATGCTGAAAGGGTAGTGGTGAGCATTGACCGTTTTTTGAGAGTCCGGGACCAAAGAGGAAATGTACTACTGTCTCCAGAGGAAGTCAGTGAAACACAGGGAACAGAGAAACTGACAATAACTTACTCTTCATCAATGATGTGGGAGATTAATGGCCCTGAGTCAGTGTTGATCAATACCTATCAGTGGATCATCAGAAACTGGGAGACTGTTAAAATTCAGTGGTCTCAGAACCCTACAATGCTATACAATAAAATGGAATTCGAGCCATTTCAGTCTCTAGTCCCTAAGGCCATTAGAGGCCAATACAGTGGGTTTGTTAGAACTCTATTCCAACAAATGAGGGATGTGCTTGGGACCTTTGACACAACTCAGATAATAAAACTTCTTCCCTTTGCAGCCGCTCCACCAAGGCAAAGTAGAATGCAATTCTCATCATTGACTGTGAATGTGAGGGGATCAGGAATGAGAATACTTGTAAGGGGTAATTCTCCAGTATTCAACTACAACAAGACCACTAAGAGACTCACAGTCCTCGGAAAGGATGCTGGCATTTTAACTGAAGACCCAGATGAAGGCACAGCTGGAGTGGAATCTGCTGTTTTAAGGGGATTCCTCATTCTAGGCAAAGAAGATAGAAGATATGGGCCAGCATTAAGCATCAATGAATTGAGCAACCTTGCGAAAGGGGAAAAAGCTAATGTGCTAATTGGGCAAGGGGACGTAGTGTTGGTAATGAAACGAAAACGGGACTCTAGCATACTTACTGACAGCCAGACAGCGACCAAAAGAATTCGGATGGCCATCAACTAATTTCGAATAATTTAAAAA----------------
>CY016267|H1N1|A/New_South_Wales/26/2000|Australia|2000
------------------------AATATGGAAAGAATAAAAGAGCTAAGGAATCTGATGTCACAATCTCGCACTCGCGAGATACTTACAAAAACCACTGTAGACCACATGGCCATAATCAAAAAATACACATCAGGAAGACAGGAGAAAAACCCATCACTTAGGATGAAATGGATGATGGCAATGAAATACCCAATTACAGCAGACAAAAGGATAACGGAAATGATTCCTGAAAGAAATGAGCAAGGACAGACATTATGGAGTAAAGTGAATGATGCCGGGTCAGACCGAGTGATGATATCACCCCTGGCTGTGACATGGTGGAATAGAAATGGACCAGTGGCAAGTACTATTCACTATCCAAAAATCTACAAAACTTACTTTGAAAAGGTTGAAAGGTTAAAACATGGAACCTTTGGCCCTGTACACTTTAGAAACCAAGTCAAAATACGCCGAAGAGTCGACATAAATCCTGGTCATGCAGACCTCAGCGCCAAGGAGGCACAGGATGTAATTATGGAAGTTGTTTTCCCTAATGAAGTGGGAGCCAGAATACTAACATCAGAATCGCAATTAACGATAACCAAAGAGAAAAAAGAAGAACTCCAGAATTGCAAAATTTCCCCTTTGATGGTTGCATACATGTTAGAGAGGGAACTTGTCCGCAAAACGAGATTTCTCCCGGTTGCTGGTGGAACAAGCAGTGTGTACATTGAAGTTTTGCATTTAACACAGGGGACATGCTGGGAACAGATGTACACTCCAGGTGGAGAGGTGAGGAATGATGATGTTGATCAAAGCCTAATTATTGCTGCTAGGAACATAGTGAGAAGAGCTGCAGTATCAGCAGATCCACTAGCATCTTTATTAGAAATGTGCCATAGCACACAGATTGGTGGAACAAGGATGGTGGATATTCTCAGGCAAAACCCAACAGAAGAACAAGCTGTGGATATATGCAAAGCAGCAATGGGGCTGAGAATCAGTTCATCCTTCAGTTTTGGCGGATTCACATTCAAGAGAACAAGTGGATCATCAGTCAAAAGGGAGGAAGAAGTGCTCACGGGCAATCTGCAAACATTGAAGCTAACTGTGCATGAGGGATATGAAGAGTTCACAATGGTTGGTAAAAGGGCAACAGCTATACTCAGAAAAGCAACCAGGAGATTGATTCAACTAATAGTGAGTGGACGAGACGAACAGTCGATAGTCGAAGCAATAGTTGTAGCAATGGTATTCTCACAAGAAGATTGCATGGTAAAAGCAGTTAGAGGTGATCTGAATTTCGTCAATAGAGCGAATCAGCGGTTGAATCCCATGCATCAACTTTTGAGACATTTTCAGAAGGATGCTAAAGTACTTTTCTTAAATTGGGGAATTGAACCTATCGACAATGTGATGGGAATGATTGGGATATTACCTGATATGACTCCAAGTACCGAGATGTCAATGAGAGGAGTGAGAGTCAGTAAAATGGGTGTAGATGAATACTCCAATGCTGAAAGGGTAGTGGTGAGCATTGATCGTTTTTTGAGAGTCCGGGACCAAAGAGGAAATGTACTACTGTCTCCAGAGGAAGTCAGTGAAACACAGGGAACAGAGAAACTGACAATAACTTACTCTTCATCAATGATGTGGGAGATTAATGGCCCTGAGTCAGTGTTGATCAATACCTATCAGTGGATCATCAGAAACTGGGAGACTGTTAAAATTCAGTGGTCTCAGAACCCTACAATGCTATACAATAAAATGGAATTCGAGCCATTTCAGTCTCTAGTCCCTAAGGCCATTAGAGGCCAATACAGTGGGTTTGTTAGAACTCTATTCCAACAAATGAGGGATGTGCTTGGGACCTTTGACACAACTCAGATAATAAAACTTCTACCTTTTGCAGCCGCTCCACCAAAGCAAAGTAGAATGCAATTCTCATCATTGACTGTGAATGTGAGAGGATCAGGAATGAGAATACTTGTAAGGGGTAATTCTCCAGTATTCAACTACAACAAGACCACTAAGAGACTCACAGTCCTCGGAAAGGATGCTGGCACTTTAACTGAAGACCCAGATGAAGGCACAGCTGGAGTGGAATCTGCTGTTTTAAGGGGATTCCTCATTCTAGGCAAAGAAGATAGAAGATATGGGCCAGCATTAAGCATCAATGAATTGAGCAACCTTGCGAAAGGGGAAAAAGCTAATGTGCTAATTGGGCAAGGGGACGTAGTGTTGGTGATGAAACGAAAACGGGACTCTAGCATACTTACTGACAGCCAGACAGCGACCAAAAGAATTCGGATGGCCATCAATTAA----------------------------------
>CY022164|H1N1|A/Auckland/580/2000|New_Zealand|09/06/2000
---------------------------ATGGAAAGAATAAAAGAGCTAAGGAATCTGATGTCACAATCTCGCACTCGCGAGATACTTACAAAAACTACTGTAGACCACATGGCCATAATCAAAAAATACACATCAGGAAGACAGGAGAAAAACCCATCACTTAGGATGAAATGGATGATGGCAATGAAATACCCAATTACAGCAGACAAAAGGATAACGGAAATGATTCCTGAAAGAAATGAGCAAGGACAGACATTATGGAGTAAAGTGAATGATGCCGGGTCAGACCGAGTGATGATATCACCCCTAGCTGTGACATGGTGGAACAGAAATGGACCAGTGGCAAGTACTATTCACTATCCAAAAATCTACAAAACTTACTTTGAAAAGGTTGAAAGGTTAAAACATGGAACCTTTGGCCCTGTACACTTTAGAAACCAAGTCAAAATACGCCGAAGAGTCGACATAAATCCTGGTCATGCAGACCTCAGCGCCAAGGAGGCACAGGATGTAATTATGGAAGTTGTTTTCCCTAATGAAGTGGGAGCCAGAATACTAACATCAGAATCGCAATTAACGATAACCAAAGAGAAAAAAGAAGAACTCCAGAGTTGCAAAATTTCCCCTTTGATGGTTGCATACATGTTAGAGAGGGAACTTGTCCGCAAAACGAGATTTCTCCCGGTTGCTGGTGGAACAAGCAGTGTGTACATTGAAGTTTTGCATTTAACACAGGGGACATGCTGGGAACAGATGTACACTCCAGGTGGGGAGGTGAGGAATGATGATGTTGATCAAAGCCTAATTATTGCTGCTAGGAACATAGTGAGAAGAGCTGCAGTATCAGCAGATCCACTAGCATCTTTATTAGAAATGTGCCATAGCACACAGATTGGTGGAACAAAGATGGTGGATATTCTCAGGCAAAACCCAACAGAAGAACAAGCTGTGGATATATGCAAAGCAGCAATGGGGCTGAGAATCAGTTCATCCTTCAGTTTTGGCGGATTCACATTTAAGAGAACAAGTGGATCATCAGTCAAAAGGGAGGAAGAAGTGCTCACGGGCAATCTGCAAACATTGAAGCTAACTGTGCATGAGGGATATGAAGAGTTCACAATGGTTGGGAAAAGGGCAACAGCTATGCTCAGAAAAGCAACCAGGAGATTGATTCAACTAATAGTGAGTGGACGAGACGAACAGTCGATAGTCGAAGCAATAGTTGTAGCAATGGTATTCTCACAAGAAGATTGCATGGTAAAAGCAGTTAGAGGTGATCTGAATTTCGTCAATAGAGCGAATCAGCGGTTGAATCCCATGCATCAACTTTTGAGACATTTTCAGAAGGATGCTAAAATACTTTTCTTAAATTGGGGAATTGAACCTATCGACAATGTGATGGGAATGATTGGGATATTACCTGATATGACTCCAAGTACCGAGATGTCAATGAGAGGAGTGAGAGTCAGCAAAATGGGTGTAGATGAATACTCCAATGCTGAAAGGGTAGTGGTGAGCATTGACCGTTTTTTGAGAGTCCGGGACCAAAGAGGAAATGTACTACTGTCTCCAGAGGAAGTCAGTGAAACACAGGGAACAGAGAAACTGACAATAACTTACTCTTCATCAATGATGTGGGAGATTAATGGCCCTGAGTCAGTGTTGATCAATACCTATCAGTGGATCATCAGAAACTGGGAGACTGTTAAAATTCAGTGGTCTCAGAACCCTACAATGCTATACAATAAAATGGAATTCGAGCCATTCCAGTCTCTAGTCCCTAAGGCCATTAGAGGCCAATACAGTGGGTTTGTTAGAACTCTATTCCAACAAATGAGGGATGTGCTTGGGACCTTTGACACAACTCAGATAATAAAACTTCTTCCCTTTGCAGCCGCTCCACCAAAGCAAAGTAGAATGCAATTCTCATCATTGACTGTGAATGTGAGGGGATCAGGAATGAGAATACTTGTAAGGGGTAATTCTCCAGTATTCAACTACAACAAGACCACTAAGAGACTCACAGTCCTCGGAAAGGATGCTGGCACTTTAACTGAAGACCCAGATGAAGGCACAGCTGGAGTGGAATCTGCTGTTTTAAGGGGATTCCTCATTCTAGGCAAAGAAGATAGAAGATATGGGCCAGCATTAAGCATCAATGAATTGAGCAACCTTGCGAAAGGGGAAAAAGCTAATGTGCTAATTGGGCAAGGGGACGTAGTGTTGGTAATGAAACGAAAACGGGACTCTAGCATACTTACTGACAGCCAGACAGCGACCAAAAGAATTCGGATGGCCATCAATTAATTTCGAATAATTTA--------------------
>CY125115|H1N1|A/Bangkok/163/2000|Thailand|2000
------------TCAATTATATTCAATATGGAAAGAATAAAAGAGCTAAGGAATCTGATGTCACAATCTCGCACTCGCGAGATACTTACAAAAACTACTGTAGACCACATGGCCATAATCAAAAAATACACATCAGGAAGACAGGAGAAAAACCCATCACTTAGGATGAAATGGATGATGGCAATGAAATACCCAATTACAGCAGACAAAAGGATAACGGAAATGATTCCTGAAAGAAATGAGCAAGGACAGACATTATGGAGTAAAGTGAATGATGCCGGGTCAGACCGAGTGATGATATCACCCCTGGCTGTGACATGGTGGAACAGAAATGGACCAGTGGCAAGTACTATTCACTATCCAAAAATCTACAAAACTTACTTTGAAAAGGTTGAAAGGTTAAAACATGGAACCTTTGGCCCTGTACACTTTAGAAACCAAGTCAAAATACGCCGAAGAGTCGACATAAATCCTGGTCATGCAGACCTCAGCGCCAAGGAGGCACAGGATGTAATTATGGAAGTTGTTTTCCCTAATGAAGTGGGAGCCAGAATACTAACATCAGAATCGCAATTAACGATAACCAAAGAGAAAAAAGAAGAACTCCAGAATTGCAAAATTTCCCCTTTGATGGTTGCATACATGTTAGAGAGGGAACTTGTCCGCAAAACGAGATTTCTCCCGGTTGCTGGTGGAACAAGCAGTGTGTACATTGAAGTTTTGCATTTAACACAGGGGACATGCTGGGAACAGATGTACACTCCAGGTGGGGAGGTGAGGAATGATGATGTTGATCAAAGCCTAATTATTGCTGCTAGGAACATAGTGAGAAGAGCTGCAGTATCAGCAGATCCACTAGCATCTTTATTAGAAATGTGCCATAGCACACAGATTGGTGGAACAAGGATGGTGGATATTCTCAGGCAAAACCCAACAGAAGAACAAGCTGTGGATATATGCAAAGCAGCAATGGGGCTGAGAATCAGTTCATCCTTCAGTTTTGGCGGATTCACATTTAAGAGAACAAGTGGATCATCAGTCAAAAGGGAGGAAGAAGTGCTCACGGGCAATCTGCAAACATTGAAGCTAACTGTGCATGAGGGATATGAAGAGTTCACAATGGTTGGGAAAAGGGCAACAGCTATACTCAGAAAAGCAACCAGGAGATTGATTCAACTAATAGTGAGTGGACGAGACGAACAGTCGATAGTCGAAGCAATAGTTGTAGCAATGGTATTCTCACAAGAAGATTGCATGGTAAAAGCAGTTAGAGGTGATCTGAATTTCGTCAATAGAGCGAATCAGCGGTTGAATCCCATGCATCAACTTTTGAGACATTTTCAGAAGGATGCTAAAGTACTTTTCTTAAATTGGGGAATTGAACCTATCGACAATGTGATGGGAATGATTGGGATATTACCTGATATGACTCCAAGTACCGAGATGTCAATGAGAGGAGTGAGAGTCAGCAAAATGGGTGTAGATGAATACTCCAATGCTGAAAGGGTAGTGGTGAGCATTGACCGTTTTTTGAGAGTCCGGGACCAAAGAGGAAATGTACTACTGTCTCCAGAGGAAGTCAGTGAAACACAGGGAACAGAGAAACTGACAATAACTTACTCTTCATCAATGATGTGGGAGATTAATGGCCCTGAGTCAGTGTTGATCAATACCTATCAGTGGATCATCAGAAACTGGGAGACTGTTAAAATTCAGTGGTCTCAGAACCCTACAATGCTATACAATAAAATGGAATTCGAGCCATTTCAGTCTCTAGTCCCTAAGGCCATTAGAGGCCAATACAGTGGGTTTGTTAGAACTCTATTCCAACAAATGAGGGATGTGCTTGGGACCTTTGACACAACTCAGATAATAAAACTTCTTCCCTTTGCAGCCGCTCCACCAAAGCAAAGTAGAATGCAATTCTCATCATTGACTGTGAATGTGAGGGGATCAGGAATGAGAATACTTGTAAGGGGTAATTCTCCAGTATTCAACTACAACAAGACCACTAAGAGACTCACAGTCCTCGGAAAGGATGCTGGCACTTTAACTGAAGACCCAGATGAAGGCACAGCTGGAGTGGAATCTGCTGTTTTAAGGGGATTCCTCATTCTAGGCAAAGAAGATAGAAGATATGGGCCAGCATTAAGCATCAATGAATTGAGCAACCTTGCGAAAGGGGAAAAAGCTAATGTGCTAATTGGGCAAGGGGACGTAGTGTTGGTAATGAAACGAAAACGGGACTCTAGCATACTTACTGACAGCCAGACAGCGACCAAAAGAATTCGGATGGCCATCAATTAATTTCGAATAATTTAAAAACGA-------------
>CY125123|H1N1|A/Brazil/74200/2000|Brazil|2000
------------TCAATTATATTCAATATGGAAAGAATAAAAGAGCTAAGGAATCTGATGTCACAATCTCGCACTCGCGAGATACTTACAAAAACTACTGTAGACCACATGGCCATAATCAAAAAATACACATCAGGAAGACAGGAGAAAAACCCATCACTTAGGATGAAATGGATGATGGCAATGAAATACCCAATTACAGCAGACAAAAGGATAACGGAAATGATTCCTGAAAGAAATGAGCAAGGACAGACATTATGGAGTAAAGTGAATGATGCCGGGTCAGACCGAGTGATGATATCACCCCTGGCTGTGACATGGTGGAATAGAAATGGACCAGTGGCAAGTACTATTCACTATCCAAAAATCTACAAAACTTACTTTGAAAAGGTTGAAAGGTTAAAACATGGAACCTTTGGCCCTGTACACTTTAGAAACCAAGTCAAAATACGCCGAAGAGTCGACATAAATCCTGGTCATGCAGACCTCAGCGCCAAGGAGGCACAGGATGTAATTATGGAAGTTGTTTTCCCTAATGAAGTGGGAGCCAGAATACTAACATCAGAATCGCAATTAACGATAACCAAAGAGAAAAAAGAAGAACTCCAGAATTGCAAAATTTCCCCTTTGATGGTTGCATACATGTTAGAGAGGGAACTTGTCCGCAAAACGAGATTTCTCCCGGTTGCTGGTGGAACAAGCAGTGTGTACATTGAAGTTTTGCATTTAACACAGGGGACATGCTGGGAACAGATGTACACTCCAGGTGGAGAGGTGAGGAATGATGATGTTGATCAAAGCCTAATTATTGCTGCTAGGAACATAGTGAGAAGAGCTGCAGTATCAGCAGATCCACTAGCATCTTTATTAGAAATGTGCCATAGCACACAGATTGGTGGAACAAGGATGGTGGATATTCTCAGGCAAAACCCAACAGAAGAACAAGCTGTGGATATATGCAAAGCAGCAATGGGGCTGAGAATCAGTTCATCCTTCAGTTTTGGCGGATTCACATTTAAGAGAACAAGTGGATCATCAGTCAAAAGGGAGGAAGAAGTGCTCACGGGCAATCTGCAAACGTTGAAGCTAACTGTGCATGAGGGATATGAAGAGTTCACAATGGTTGGGAAAAGGGCAACAGCTATACTCAGAAAAGCAACCAGGAGATTGATTCAACTAATAGTGAGTGGACGAGACGAACAGTCGATAGTCGAAGCAATAGTTGTAGCAATGGTATTCTCACAAGAAGATTGCATGGTAAAAGCAGTTAGAGGTGATCTGAATTTCGTCAATAGAGCGAATCAGCGGTTGAATCCCATGCATCAACTTTTGAGACATTTTCAGAAGGATGCTAAAGTACTTTTCTTAAATTGGGGAATTGAACCTATCGACAATGTGATGGGAATGATTGGGATATTACCTGATATGACTCCAAGTACCGAGATGTCAATGAGAGGAGTGAGAGTCAGCAAAATGGGTGTAGATGAATACTCCAATGCTGAAAGGGTAGTGGTGAGCATTGACCGTTTTTTGAGAGTCCGGGACCAAAGAGGAAATGTACTACTGTCTCCAGAGGAAGTCAGTGAAACACAGGGAACAGAGAAACTGACAATAACTTACTCTTCATCAATGATGTGGGAGATTAATGGCCCTGAGTCAGTGTTGATCAATACCTATCAGTGGATCATCAGAAACTGGGAGACTGTTAAAATTCAGTGGTCTCAGAACCCTACAATGCTATACAATAAAATGGAATTCGAGCCATTTCAGTCTCTAGTCCCTAAGGCCATTAGAGGCCAATACAGTGGGTTTGTTAGAACTCTATTCCAACAAATGAGGGATGTGCTTGGGACCTTTGACACAACTCAGATAATAAAACTTCTTCCCTTTGCAGCCGCTCCACCAAAGCAAAGTAGAATGCAATTCTCATCATTGACTGTGAATGTGAGAGGATCAGGAATGAGAATACTTGTAAGGGGTAATTCTCCAGTATTCAACTACAACAAGACCACTAAGAGACTCACAGTCCTCGGAAAGGATGCTGGCACTTTAACTGAAGACCCAGATGAAGGCACAGCTGGAGTGGAATCTGCTGTTTTAAGGGGATTCCTCATTCTAGGCAAAGAAGATAGAAGATATGGGCCAGCATTAAGCATCAATGAATTGAGCAACCTTGCGAAAGGGGAAAAAGCTAATGTGCTAATTGGGCAAGGGGACGTAGTGTTGGTGATGAAACGAAAACGGGACTCTAGCATACTTACTGACAGCCAGACAGCGACCAAAAGAATTCGGATGGCCATCAATTAATTTCGAATAATTTAAAAACGA-------------
>CY125131|H1N1|A/Fujian/156/2000|China|2000
------------TCAATTATATTCAATATGGAAAGAATAAAAGAGCTAAGGAATCTGATGTCACAATCTCGCACTCGCGAGATACTTACAAAAACTACTGTAGACCACATGGCCATAATCAAGAAATACACATCAGGAAGACAGGAGAAAAACCCATCACTTAGGATGAAATGGATGATGGCAATGAAATACCCAATTACAGCTGATAAAAGGATAACGGAAATGATTCCTGAAAGAAATGAGCAAGGACAGACGTTATGGAGTAAAGTGAATGATGCCGGATCAGACCGAGTGATGATATCACCCCTGGCTGTGACATGGTGGAACAGAAATGGACCAGTGGCAAGTACTATTCACTATCCAAAAATCTACAAAACTTACTTTGAAAAGGTTGAAAGGTTAAAACATGGGACCTTTGGCCCTGTACACTTTAGAAACCAAGTCAAAATACGCCGAAGAGTCGACATAAATCCTGGTCATGCAGACCTCAGCGCCAAGGAGGCACAGGATGTAATTATGGAAGTTGTTTTCCCTAATGAAGTGGGAGCCAGAATACTAACATCAGAATCGCAATTAACGATAACCAAGGAGAAAAAAGAAGAACTCCAGAATTGCAAAATTTCCCCTTTGATGGTTGCATACATGTTAGAGAGGGAACTTGTCCGCAAAACAAGATTTCTCCCGGTTGCTGGTGGAACAAGCAGTGTGTACATTGAAGTTTTGCATTTAACACAGGGGACATGCTGGGAGCAGATGTACACTCCAGGTGGGGAGGTGAGGAATGATGATGTTGATCAAAGCCTAATTATTGCTGCTAGGAACATAGTGAGAAGAGCTGCAGTATCAGCAGATCCACTAGCATCTTTATTAGAAATGTGCCATAGCACACAGATTGGTGGAACAAGGATGGTGGATATTCTCAGGCAAAATCCAACAGAAGAACAAGCTGTGGATATATGCAAAGCAGCAATGGGGCTGAGAATCAGTTCATCCTTCAGTTTTGGCGGATTCACATTTAAGAGAACAAGTGGATCATCAGTCAAAAGGGAGGAAGAAGTGCTCACGGGCAATCTGCAAACATTGAAGCTAACTGTGCATGAGGGATATGAAGAGTTCACAATGGTTGGGAAAAGGGCAACAGCCATACTCAGAAAAGCAACCAGGAGATTGATTCAACTAATAGTAAGTGGAAGAGACGAACAGTCAATAGTCGAAGCAATAGTTGTAGCAATGGTATTCTCACAAGAAGATTGCATGGTAAAAGCAGTTAGAGGTGATCTGAATTTCGTTAATAGAGCGAATCAGCGGTTGAATCCCATGCATCAACTTTTGAGACATTTTCAGAAGGATGCTAAAGTACTTTTCTTAAATTGGGGAATTGAACCTATCGACAATGTGATGGGAATGATTGGGATATTACCTGACATGACTCCAAGTACCGAGATGTCAATGAGAGGAGTGAGAGTCAGCAAAATGGGTGTAGATGAATACTCCAATGCTGAAAGGGTAGTGGTGAGCATTGACCGTTTTTTGAGAGTCCGGGACCAAAGAGGAAATGTACTACTGTCTCCAGAGGAAGTCAGTGAAACACAGGGAACAGAGAAACTGACAATAACTTACTCTTCATCAATGATGTGGGAGATTAATGGCCCTGAGTCAGTGTTGATCAATACCTATCAGTGGATCATCAGAAACTGGGAGACTGTTAAAATTCAGTGGTCTCAGAACCCTACGATGCTATACAATAAAATGGAATTTGAACCATTTCAGTCTCTAGTCCCTAAGGCCATTAGAGGCCAATACAGTGGGTTTGTTAGAACTCTATTTCAACAAATGAGGGATGTGCTTGGGACCTTTGACACAACTCAGATAATAAAACTTCTTCCCTTTGCAGCCGCTCCACCAAAGCAAAGTAGAATGCAATTCTCGTCATTAACTGTGAATGTGAGGGGATCAGGAATGAGAATACTTGTAAGGGGTAATTCTCCAGTATTCAACTACAACAAGACCACTAAGAGACTCACAGTCCTCGGAAAGGATGCTGGCACTTTAACTGAAGACCCAGATGAAGGCACAGCTGGAGTGGAATCTGCTGTTCTAAGGGGTTTCCTCATTCTAGGCAAAGAAGATAGAAGATATGGGCCAGCATTAAGCATCAATGAATTGAGCAACCTTGCGAAAGGGGAAAAAGCTAATGTGCTAATTGGACAAGGGGACGTAGTGTTGGTAATGAAACGAAAACGGGACTCTAGCATACTTACTGACAGCCAGACAGCGACCAAAAGAATTCGGATGGCCATCAATTAATTTCGAATAATTTAAAAA----------------
>CY011591|H1N1|A/Dunedin/2/2000|New_Zealand|02/11/2000
------------------------AATATGGAAAGAATAAAAGAGCTAAGGAATCTGATGTCACAATCTCGCACTCGCGAGATACTTACAAAAACTACTGTAGACCACATGGCCATAATCAAGAAATACACATCAGGAAGACAGGAGAAAAACCCATCACTTAGGATGAAATGGATGATGGCAATGAAATACCCAATTACAGCTGATAAAAGGATAACGGAAATGATTCCTGAAAGAAATGAGCAAGGACAGACATTATGGAGTAAAGTGAATGATGCCGGATCAGACCGAGTGATGATATCACCCCTGGCTGTGACATGGTGGAACAGAAATGGACCAGTGGCAAGTACTATTCACTATCCAAAAATCTACAAAACTTACTTTGAAAAGGTTGAAAGGTTAAAACATGGAACCTTTGGCCCTGTACACTTTAGAAACCAAGTCAAAATACGCCGAAGAGTCGACATAAATCCTGGTCATGCAGACCTCAGCGCCAAGGAGGCACAGGATGTAATTATGGAAGTTGTTTTCCCTAATGAAGTGGGAGCCAGAATACTAACATCAGAATCGCAATTAACGATAACCAAGGAGAAAAAAGAAGAACTCCAGAATTGCAAAATTTCCCCTTTGATGGTTGCATACATGTTAGAGAGGGAACTTGTCCGCAAAACAAGATTTCTCCCGGTTGCTGGTGGAACAAGCAGTGTGTACATTGAAGTTTTGCATTTAACACAGGGGACATGCTGGGAGCAGATGTACACTCCAGGTGGGGATGTGAGGAATGATGATGTTGATCAAAGCCTAATTATTGCTGCTAGGAACATAGTGAGAAGAGCTGCAGTATCAGCAGATCCACTAGCATCTTTATTAGAAATGTGCCATAGCACACAGATTGGTGGAACAAGGATGGTGGATATTCTCAGGCAAAATCCAACAGAAGAACAAGCTGTTGATATATGCAAAGCAGCAATGGGGCTGAGAATCAGTTCATCCTTCAGTTTTGGCGGATTCACATTTAAGAGAACAAGTGGATCATCAGTCAAAAGGGAGGAAGAAGTGCTCACGGGCAATCTGCAAACATTGAAGCTAACTGTGCATGAGGGATATGAAGAGTTCACAATGGTTGGGAAAAGGGCAACAGCTATACTCAGAAAAGCAACCAGGAGATTGATTCAACTAATAGTGAGTGGAAGAGACGAACAGTCAATAGTCGAAGCAATAGTTGTAGCAATGGTATTCTCACAAGAAGATTGCATGGTAAAAGCAGTTAGAGGTGATCTGAATTTCGTTAATAGAGCGAATCAGCGGTTGAATCCCATGCATCAACTTTTGAGACATTTTCAGAAGGATGCTAAAGTACTTTTCTTAAATTGGGGAATTGAACCTATCGACAATGTGATGGGAATGATTGGGATATTACCTGATATGACTCCAAGTACCGAGATGTCAATGAGAGGAGTGAGAGTCAGCAAAATGGGTGTAGATGAATACTCCAATGCTGAAAGGGTAGTGGTGAGCATTGACCGTTTTTTGAGAGTCCGGGACCAAAGAGGAAATGTACTACTGTCTCCAGAGGAAGTCAGTGAAACACAGGGAACAGAGAAACTGACAATAACTTACTCTTCATCAATGATGTGGGAGATTAATGGCCCTGAGTCAGTGTTGATCAATACCTATCAGTGGATCATCAGAAACTGGGAGACTGTTAAAATTCAGTGGTCTCAGAACCCTACGATGCTATACAATAAAATGGAATTTGAACCATTTCAGTCTCTAGTCCCTAAGGCCATTAGAGGCCAATACAGTGGGTTTGTTAGAACTCTATTTCAACAAATGAGGGATGTGCTTGGGACCTTTGACACAACTCAGATAATAAAACTTCTTCCCTTTGCAGCCGCTCCACCAAAGCAAAGTAGAATGCAATTCTCGTCATTAACTGTGAATGTGAGGGGATCAGGAATGAGAATACTTGTAAGGGGTAATTCTCCAGTATTCAACTACAACAAGACCACTAAGAGACTCACAGTCCTCGGAAAGGATGCTGGCACTTTAACTGAAGACCCAGATGAAGGCACAGCTGGAGTGGAATCTGCTGTTCTAAGGGGATTCCTCATTCTAGGCAAAGAAGATAGAAGATATGGGCCAGCATTAAGCATCAATGAATTGAGCAACCTTGCGAAAGGGGAAAAAGCTAATGTGCTAATTGGGCAAGGGGACGTAGTGTTGGTAATGAAACGAAAACGGGACTCTAGCATACTTACTGACAGCCAGACAGCGACCAAAAGAATTCGGATGGCCATCAATTAAT---------------------------------
>CY012303|H1N1|A/Wellington/7/2000|New_Zealand|2000
------------------------AATATGGAAAGAATAAAAGAGCTAAGGAATCTGATGTCACAATCTCGCACTCGCGAGATACTTACAAAAACTACTGTAGACCACATGGCCATAATCAAGAAATACACATCAGGAAGACAGGAGAAAAACCCATCACTTAGGATGAAATGGATGATGGCAATGAAATACCCAATTACAGCTGATAAAAGGATAACGGAAATGATTCCTGAAAGAAATGAGCAAGGACAGACATTATGGAGTAAAGTGAATGATGCCGGATCAGACCGAGTGATGATATCACCCCTGGCTGTGACATGGTGGAACAGAAATGGACCAGTGGCAAGTACTATTCACTATCCAAAAATCTACAAAACTTACTTTGAAAAGGTTGAAAGGTTAAAACATGGAACCTTTGGCCCTGTACACTTTAGAAACCAAGTCAAAATACGTCGAAGAGTCGACATAAATCCTGGTCATGCAGACCTCAGCGCCAAGGAGGCACAGGATGTAATTATGGAAGTTGTTTTCCCTAATGAAGTGGGAGCCAGAATACTAACATCAGAATCGCAATTAACGATAACCAAGGAGAAAAAAGAAGAACTCCAGAATTGCAAAATTTCCCCTTTGATGGTTGCATACATGTTAGAGAGGGAACTTGTCCGCAAAACAAGATTTCTCCCGGTTGCTGGTGGAACAAGCAGTGTGTACATTGAAGTTTTGCATTTAACACAGGGGACATGCTGGGAGCAGATGTACACTCCAGGTGGGGAGGTGAAGAATGATGATGTTGATCAAAGCCTAATTATTGCTGCTAGGAACATAGTGAGAAGAGCTGCAGTATCAGCAGATCCACTAGCATCTTTATTAGAAATGTGCCATAGCACACAGATTGGTGGAACAAGGATGGTGGATATTCTCAGGCAAAATCCAACAGAAGAACAAGCTGTGGATATATGCAAAGCAGCAATGGGGCTGAGAATCAGTTCATCCTTCAGTTTTGGCGGATTCACATTTAAGAGAACAAGTGGATCATCAGTCAAAAGGGAGGAAGAAGTGCTCACGGGCAATCTGCAAACATTGAAGCTAACTGTGCATGAGGGATATGAAGAGTTCACAATGGTTGGGAAAAGGGCAACAGCTATACTCAGAAAAGCAACCAGGAGATTGATTCAACTAATAGTGAGTGGAAGAGACGAACAGTCAATAGTCGAAGCAATAGTTGTAGCAATGGTATTCTCACAAGAAGATTGCATGATAAAAGCAGTTAGAGGTGATCTGAATTTCGTTAATAGAGCGAATCAGCGGTTGAATCCCATGCATCAACTTTTGAGACATTTTCAGAAGGATGCTAAAGTACTTTTCTTAAATTGGGGAATTGAACCTATCGACAATGTGATGGGAATGATTGGGATATTACCTGATATGACTCCAAGTACCGAGATGTCAATGAGAGGAGTGAGAGTCAGCAAAATGGGTGTAGATGAATACTCCAATGCTGAAAGGGTAGTGGTGAGCATTGACCGTTTTTTGAGAGTCCGGGACCAAAGAGGAAATGTACTACTGTCTCCAGAGGAAGTCAGTGAAACACAGGGAACAGAGAAACTGACAATAACTTACTCTTCATCAATGATGTGGGAGATTAATGGCCCTGAGTCAGTGTTGATCAATACCTATCAGTGGATCATCAGAAACTGGGAGACTGTTAAAATTCAGTGGTCTCAGAACCCTACGATGCTATACAATAAAATGGAATTTGAACCATTTCAGTCTCTAGTCCCTAAGGCCATTAGAGGCCAATACAGTGGGTTTGTTAGAACTCTATTTCAACAAATGAGGGATGTGCTTGGGACCTTTGACACAACTCAGATAATAAAACTTCTTCCCTTTGCAGCCGCTCCACCAAAGCAAAGTAGAATGCAATTCTCGTCATTAACTGTGAATGTGAGGGGATCAGGAATGAGAATACTTGTAAGGGGTAATTCTCCAGTATTCAACTACAACAAGACCACCAAGAGACTCACAGTCCTCGGAAAGGATGCTGGCACTTTAACTGAAGACCCAGATGAAGGCACAGCTGGAGTGGAATCTGCTGTTCTAAGGGGATTCCTCATTCTAGGCAAAGAAGATAGAAGATATGGGCCAGCATTAAGCATCAATGAATTGAGCAACCTTGCGAAAGGGGAAAAAGCTAATGTGCTAATTGGACAAGGGGACGTAGTGTTGGTAATGAAACGAAAACGGGACTCTAGCATACTTACTGACAGCCAGACAGCGACCAAAAGAATTCGGATGGCCATCAATTAA----------------------------------
>DQ415285|H1N1|A/TW/4845/99|Taiwan|1999
---------------------------ATGGTAAGAATAAAAGAGCTAAGGAATCTGATGTCACAATCTCGCACTCGCGAGATACTTACAAAAACTACTGTAGACCACATGGCCATAATCAAGAAATACACATCAGGAAGACAGGAGAAAAACCCATCACTTAGGATGAAATGGATGATGGCAATGAAATACCCAATTACAGCAGACAAAAGGATAACGGAAATGATTCCTGAAAGAAATGAGCAAGGACAGACATTATGGAGTAAAGTGAATGATGCCGGATCAGACCGAGTGATGATATCACCCCTGGCTGTGACATGGTGGAACAGAAATGGACCAGTGGCAAGTACTATTCACTATCCAAAAATCTACAAAACTTACTTTGAAAAGGTTGAAAGATTAAAACATGGAACCTTTGGCCCTGTACACTTTAGAAACCAAGTCAAAATACGCCGAAGAGTCGACATAAATCCTGGTCATGCAGACCTCAGCGCCAAGGAGGCACAGGATGTAATTATGGAAGTTGTTTTCCCTAATGAAGTGGGAGCCAGAATACTAACATCAGAATCGCAATTAACGATAACCAAGGAGAAAAAAGAAGAACTCCAGAATTGCAAAATTTCCCCTTTGATGGTTGCATACATGTTAGAGAGGGAACTTGTCCGCAAAACGAGATTTCTCCCGGTTGCTGGTGGAACAAGCAGTGTGTACATTGAAGTTTTGCATTTAACACAGGGGACATGCTGGGAGCAGATGTACACTCCAGGTGGGGAGGTGAGAAATGATGATGTTGATCAAAGCCTAATTATTGCTGCTAGGAACATAGTGAGAAGAGCTGCAGTATCAGCAGATCCACTAGCATCTTTATTAGAAATGTGCCATAGCACACAGATTGGTGGAACAAGGATGGTGGATATTCTCAGGCAAAATCCAACAGAAGAACAAGCTGTGGATATATGCAAAGCAGCAATGGGACTGAGAATCAGTTCATCCTTCAGTTTTGGCGGATTCACATTTAAGAGAACAAGTGGATCATCAGTCAAAAGGGAGGAAGAAGTGCTCACGGGCAATCTGCAAACATTGAAGCTAACTGTGCATGAGGGATATGAAGAGTTCACAATGGTTGGGAAAAGGGCAACAGCTATACTCAGAAAAGCAACCAGGAGATTGATTCAACTAATAGTGAGTGGAAGAGACGAACAGTCAATAGTCGAAGCAATAGTTGTAGCAATGGTATTCTCACAAGAAGATTGCATGGTAAAAGCAGTTAGAGGTGATCTGAATTTCGTTAATAGAGCGAATCAGCGGTTGAATCCCATGCATCAACTTTTGAGACATTTTCAGAAGGATGCTAAAGTACTTTTTTTAAATTGGGGAATTGAACCTATCGACAATGTGATGGGAATGATTGGGATATTACCTGATATGACTCCAAGTACCGAGATGTCAATGAGAGGAGTGAGAGTCAGCAAAATGGGTGTAGATGAATACTCCAATACTGAAAGGGTAGTGGTGAGCATTGACCGTTTTTTGAGAGTCCGGGACCAAAGAGGAAATGTACTACTGTCTCCAGAGGAAGTCAGTGAAACACAGGGAACAGAGAAACTGACAATAACTTACTCTTCATCAATGATGTGGGAGATTAATGGCCCTGAGTCAGTGTTGATCAATACCTATCAGTGGATCATCAGAAATTGGGAGACTGTTAAAATTCAGTGGTCTCAGAACCCTACAATGCTATACAATAAAATGGAATTCGAGCCATTTCAGTCTCTAGTCCCTAAGGCCATTAGAGGCCAATACAGTGGGTTTGTTAGAACTCTATTTCAACAAATGAGGGATGTGCTTGGGACCTTTGACACAACTCAGATAATAAAACTTCTTCCCTTTGCAGCCGCTCCACCAAAGCAAAGTAGAATGCAATTCTCATCATTGACTGTGAATGTGAGGGGATCAGGAATGAGAATACTTGTAAGGGGTAATTCTCCAGTATTCAACTACAACAAGACCACTAAGAGACTCACAGTCCTCGGAAAGGATGCTGGCACTTTAACTGAAGACCCAGATGAAGGCACAGCTGGAGTGGAATCTGCTGTTCTAAGGGGATTCCTCATTCTAGGCAAAGAAGATAGAAGATATGGGCCAGCATTAAGCATCAATGAATTGAGCAACCTTGCGAAAGGGGAAAAAGCTAATGTGCTAATTGGGCAAGGGGACGTAGTGTTGGTAATGAAACGAAAACGGGACTCTAGCATACTTACTGACAGCCAGACAGCGACCAAAAGAATTCGGATGGCCATCAATTAA----------------------------------
>CY040145|H1N1|A/Taiwan/5072/1999|Taiwan|12/31/1999
---------------------------ATGGAAAGAATAAAAGAGCTAAGGAATCTGATGTCACAATCTCGCACTCGCGAGATACTTACAAAAACTACTGTAGACCACATGGCCATAATCAAGAAATACACATCAGGAAGACAGGAGAAAAACCCATCACTTAGGATGAAATGGATGATGGCAATGAAATACCCAATTACAGCAGACAAAAGGATAACGGAAATGATTCCTGAAAGAAATGAGCAAGGACAGACATTATGGAGTAAAGTGAATGATGCCGGATCAGACCGAGTGATGATATCACCCCTGGCTGTGACATGGTGGAACAGAAATGGACCAGTGGCAAGTACTATTCACTATCCAAAAATCTACAAAACTTACTTTGAAAAGGTTGAAAGATTAAAACATGGAACCTTTGGCCCTGTACACTTTAGAAACCAAGTCAAAATACGCCGAAGAGTCGACATAAATCCTGGTCATGCAGACCTCAGCGCCAAGGAGGCACAGGATGTAATTATGGAAGTTGTTTTCCCTAATGAAGTGGGAGCCAGAATACTAACATCAGAATCGCAATTAACGATAACCAAGGAGAAAAAAGAAGAACTCCAGAATTGCAAAATTTCCCCTTTGATGGTTGCATACATGTTAGAGAGGGAACTTGTCCGCAAAACGAGATTTCTCCCGGTTGCTGGTGGAACAAGCAGTGTGTACATTGAAGTTTTGCATTTAACACAGGGGACATGCTGGGAGCAGATGTACACTCCAGGTGGGGAGGTGAGAAATGATGATGTTGATCAAAGCCTAATTATTGCTGCTAGGAACATAGTGAGAAGAGCTGCAGTATCAGCAGATCCACTAGCATCTTTATTAGAAATGTGCCATAGCACACAGATTGGTGGAACAAGGATGGTGGATATTCTCAGGCAAAATCCAACAGAAGAACAAGCTGTGGATATATGCAAAGCAGCAATGGGACTGAGAATCAGTTCATCCTTCAGTTTTGGCGGATTCACATTTAAGAGAACAAGTGGATCATCAGTCAAAAGGGAGGAAGAAGTGCTCACGGGCAATCTGCAAACATTGAAGCTAACTGTGCATGAGGGATATGAAGAGTTCACAATGGTTGGGAAAAGGGCAACAGCTATACTCAGAAAAGCAACCAGGAGATTGATTCAACTAATAGTGAGTGGAAGAGACGAACAGTCAATAGTCGAAGCAATAGTTGTAGCAATGGTATTCTCACAAGAAGATTGCATGGTAAAAGCAGTTAGAGGTGATCTGAATTTCGTTAATAGAGCGAATCAGCGGTTGAATCCCATGCATCAACTTTTGAGACATTTTCAGAAAGATGCTAAAGTACTTTTTTTAAATTGGGGAATTGAACCTATCGACAATGTGATGGGAATGATTGGGATATTACCTGATATGACTCCAAGTACCGAGATGTCAATGAGAGGAGTGAGAGTCAGCAAAATGGGTGTAGATGAATACTCTAATACTGAAAGGGTAGTGGTGAGCATTGACCGTTTTTTGAGAGTCCGGGACCAAAGAGGAAATGTACTACTGTCTCCAGAGGAAGTCAGTGAAACACAGGGAACAGAGAAACTGACAATAACTTACTCTTCATCAATGATGTGGGAGATTAATGGCCCTGAGTCAGTGTTGATCAATACCTATCAGTGGATCATCAGAAATTGGGAGACTGTTAAAATTCAGTGGTCTCAGAACCCTACAATGCTATACAATAAAATGGAATTCGAGCCATTTCAGTCTCTAGTCCCTAAGGCCATTAGAGGCCAATACAGTGGGTTTGTTAGAACTCTATTTCAACAAATGAGGGATGTGCTTGGGACCTTTGACACAACTCAGATAATAAAACTTCTTCCCTTTGCAGCCGCTCCACCAAAGCAAAGTAGAATGCAATTCTCATCATTGACTGTGAATGTGAGGGGATCAGGAATGAGAATACTTGTAAGGGGTAATTCTCCAGTATTCAACTACAACAAGACCACTAAGAGACTCACAGTCCTCGGAAAGGATGCTGGCACTTTAACTGAAGACCCAGATGAAGGCACAGCTGGAGTGGAATCTGCTGTTCTAAGGGGATTCCTCATTCTAGGCAAAGAAGATAGAAGATATGGGCCAGCATTAAGCATCAATGAATTGAGCAACCTTGCGAAAGGGGAAAAAGCTAATGTGCTAATTGGGCAAGGGGACGTAGTGTTGGTAATGAAACGAAAACGGGACTCTAGCATACTTACTGACAGCCAGACAGCGACCAAAAGAATTCGGATGGCCATCAATTAATTT-------------------------------
>CY021700|H1N1|A/Memphis/15/2000|USA|2000
---------------------TTCAATATGGAAAGAATAAAAGAGCTAAGGAATCTGATGTCACAATCTCGCACTCGCGAGATACTTACAAAAACTACTGTAGACCACATGGCCATAATCAAGAAATACACATCAGGAAGACAGGAGAAAAACCCATCACTTAGGATGAAATGGATGATGGCAATGAAATACCCAATTACAGCAGATAAAAGGATAACGGAAATGATTCCTGAAAGAAATGAGCAAGGACAGACATTATGGAGTAAAGTGAATGATGCCGGATCAGACCGAGTGATGATATCACCCCTGGCTGTGACATGGTGGAACAGAAATGGACCAGTGGCAAGTACTATTCACTATCCAAAAATCTACAAAACTTACTTTGAAAAGGTTGAAAGGTTAAAACATGGAACCTTTGGCCCTGTACACTTTAGAAACCAAGTCAAAATACGCCGAAGAGTCGACATAAATCCTGGTCATGCAGACCTCAGCGCCAAGGAGGCACAGGATGTAATTATGGAAGTTGTTTTCCCTAATGAAGTGGGAGCCAGAATACTAACATCAGAATCGCAATTAACGATAACCAAGGAGAAAAAAGAAGAACTCCAGAATTGCAAAATTTCCCCTTTGATGGTTGCATACATGTTAGAGAGGGAGCTTGTCCGCAAAACGAGATTTCTCCCGGTTGCTGGTGGAACAAGCAGTGTGTACATTGAAGTTTTGCATTTAACACAGGGGACATGCTGGGAGCAGATGTACACTCCAGGTGGGGAGGTGAGGAATGATGATGTTGATCAAAGCCTAATTATTGCTGCTAGGAACATAGTGAGAAGAGCTGCAGTATCAGCAGATCCACTAGCATCTTTATTAGAAATGTGCCATAGCACACAGATTGGTGGAACAAGGATGGTGGATATTCTCAGGCAAAATCCAACAGAAGAACAAGCTGTGGATATATGCAAAGCAGCAATGGGGCTGAGGATCAGTTCATCCTTCAGTTTTGGCGGATTCACATTTAAGAGAACAAGTGGATCATCAGTCAAAAAGGAGGAAGAAGTGCTCACGGGCAATCTGCAAACATTGAAGTTAACTGTGCATGAGGGATATGAGGAGTTCACAATGGTTGGGAAAAGGGCAACAGCTATACTCAGAAAAGCAACCAGGAGATTGATTCAACTAATAGTGAGTGGAAGAGACGAACAGTCAATAGTCGAAGCAATAGTTGTAGCAATGGTATTCTCACAAGAAGATTGCATGGTAAAAGCAGTTAGAGGTGATCTGAATTTCGTTAATAGAGCGAACCAGCGGTTGAATCCCATGCATCAACTTTTGAGACATTTTCAGAAAGATGCTAAAGTACTTTTCTTAAATTGGGGAATTGAACCTATCGACAATGTGATGGGAATGATTGGGATATTACCTGATATGACTCCAAGTACCGAGATGTCAATGAGAGGAGTGAGAGTCAGCAAAATGGGTGTAGATGAATACTCCAATGCTGAAAGGGTAGTGGTGAGCATTGACCGTTTTTTGAGAGTCCGGGACCAAAGAGGAAATGTACTACTGTCTCCAGAGGAAGTCAGTGAAACACAGGGAACAGAGAAACTGACAATAACTTACTCTTCATCAATGATGTGGGAGATTAATGGCCCTGAGTCAGTGTTGATCAATACCTATCAGTGGATCATCAGAAACTGGGAGACTGTTAAAATTCAGTGGTCTCAGAACCCTACAATGCTATACAATAAAATGGAATTCGAGCCATTTCAGTCTCTAGTCCCTAAGGCCATTAGAGGCCAATACAGTGGGTTTGTTAGAACTCTATTTCAACAAATGAGGGATGTGCTTGGGACCTTTGACACAACTCAGATAATAAAACTTCTTCCCTTTGCAGCCGCTCCACCAAAGCAAAGTAGAATGCAATTCTCATCATTGACTGTGAATGTGAGGGGATCAGGAATGAGAATACTTGTAAGGGGTAATTCTCCAGTATTCAACTACAACAAGACCACTAAGAGACTCACAGTCCTCGGAAAGGATGCTGGCACTTTAACTGAAGACCCAGATGAAGGCACAGCTGGAGTGGAATCTGCTGTTCTAAGGGGATTCCTCATTCTAGGCAAAGAAGATAGAAGATATGGGCCAGCATTAAGCATCAATGAATTGAGCAACCTTGCGAAAGGGGAAAAAGCTAATGTGCTAATTGGGCAAGGGGACGTAGTGTTGGTAATGAAACGAAAACGGGACTCTAGCATACTTACTGACAGCCAGACAGCGACCAAAAGAATTCGGATGGCCATCAATTAAT---------------------------------
>CY147325|H1N1|A/New_Caledonia/20_JY2/1999|New_Caledonia|1999
-------------------------ATATGGAAAGAATAAAAGAGCTAAGGAATCTGATGTCACAATCTCGCACTCGCGAGATACTTACAAAAACTACTGTAGACCACATGGCCATAATCAAGAAATACACATCAGGAAGACAGGAGAAAAACCCATCACTTAGAATGAAATGGATGATGGCAATGAAATACCCAATTACAGCAGATAAAAGGATAACGGAAATGATTCCTGAAAGAAATGAGCAAGGACAGACATTATGGAGTAAAGTGAATGATGCCGGATCAGACCGAGTGATGATATCACCCCTGGCTGTGACATGGTGGAACAGAAATGGACCAGTGGCAAGTACTATTCACTATCCAAAAATCTACAAAACTTACTTTGAAAAGGTTGAAAGGTTAAAACATGGAACCTTTGGCCCTGTACACTTTAGAAACCAAGTCAAAATACGCCGAAGAGTCGACATAAATCCTGGTCATGCAGACCTCAGCGCCAAGGAGGCACAGGATGTAATTATGGAAGTTGTTTTCCCTAATGAAGTGGGAGCCAGAATACTAACATCAGAATCGCAATTAACGATAACCAAGGAGAAAAAAGAAGAACTCCAGAATTGCAAAATTTCCCCTTTGATGGTTGCATACATGTTAGAGAGGGAACTTGTCCGCAAAACGAGATTTCTCCCGGTTGCTGGTGGAACAAGCAGTGTGTACATTGAAGTTTTGCATTTAACACAGGGGACATGCTGGGAGCAGATGTACACTCCAGGTGGGGAGGTGAGGAATGATGATGTTGATCAAAGCCTAATTATTGCTGCTAGGAACATAGTGAGAAGAGCTGCAGTATCAGCAGATCCACTAGCATCTTTATTAGAAATGTGCCATAGCACACAGATTGGTGGGACAAGGATGGTGGATATTCTCAGGCAAAATCCAACAGAAGAACAAGCTGTGGATATATGCAAAGCAGCAATGGGGCTGAGAATCAGTTCATCCTTCAGTTTTGGCGGATTCACATTTAAGAGAACAAGTGGATCATCAGTCAAAAGGGAGGAAGAAGTGCTCACGGGCAATCTGCAAACATTGAAGCTAACTGTGCATGAGGGATATGAAGAGTTCACAATGGTTGGGAAAAGGGCAACAGCTATACTCAGAAAAGCAACCAGGAGATTGATTCAACTAATAGTGAGTGGAAGAGACGAACAGTCAATAGTCGAAGCAATAGTTGTAGCAATGGTATTCTCACAAGAAGATTGCATGGTAAAAGCAGTTAGAGGTGATCTGAATTTCGTTAATAGAGCGAATCAGCGGTTGAATCCCATGCATCAACTTTTGAGACATTTTCAGAAGGATGCTAAAGTACTTTTCTTAAATTGGGGAATTGAACCTATCGACAATGTGATGGGAATGATTGGGATATTACCTGATATGACTCCAAGTACCGAGATGTCAATGAGAGGAGTGAGAGTCAGCAAAATGGGTGTAGATGAATACTCCAATGCTGAAAGGGTAGTGGTGAGCATTGACCGTTTTTTGAGAGTCCGGGACCAAAGAGGAAATGTACTACTGTCTCCAGAGGAAGTCAGTGAAACACAGGGAACAGAGAAACTGACAATAACTTACTCTTCATCAATGATGTGGGAGATTAATGGCCCTGAGTCAGTGTTGATCAATACCTATCAGTGGATCATCAGAAACTGGGAGACTGTTAAAATTCAGTGGTCTCAGAACCCTACAATGCTATACAATAAAATGGAATTCGAGCCATTTCAGTCTCTAGTCCCTAAGGCCATTAGAGGCCAATACAGTGGGTTTGTTAGAACTCTATTTCAACAAATGAGGGATGTGCTTGGGACCTTTGACACAACTCAGATAATAAAACTTCTTCCCTTTGCAGCCGCTCCACCAAAGCAAAGTAGAATGCAATTCTCATCATTGACTGTGAATGTGAGGGGATCAGGAATGAGAATACTTGTAAGGGGTAATTCTCCAGTATTCAACTACAACAAGACCACTAAGAGACTCACAGTCCTCGGAAAGGATGCTGGCACTTTAACTGAAGACCCAGATGAAGGCACAGCTGGAGTGGAATCTGCTGTTCTAAGGGGATTCCTCATTCTAGGCAAAGAAGATAGAAGATATGGGCCAGCATTAAGCATCAATGAATTGAGCAACCTTGCGAAAGGGGAAAAAGCTAATGTGCTAATTGGGCAAGGGGACGTAGTGTTGGTAATGAAACGAAAACGGGACTCTAGCATACTTACTGACAGCCAGACAGCGACCAAAAGAATTCGGATGGCCATCAATTAA----------------------------------
>CY016650|H1N1|A/New_South_Wales/18/1999|Australia|1999
------------------------AATATGGAAAGAATAAAAGAGCTAAGGAATCTGATGTCACAATCTCGCACTCGCGAGATACTTACAAAAACTACTGTAGACCACATGGCCATAATCAAGAAATACACATCAGGAAGACAGGAGAAAAACCCATCACTTAGAATGAAATGGATGATGGCAATGAAATACCCAATTACAGCAGATAAAAGGATAACGGAAATGATTCCTGAAAGAAATGAGCAAGGACAGACATTATGGAGTAAAGTGAATGATGCCGGATCAGACCGAGTGATGATATCACCCCTGGCTGTGACATGGTGGAACAGAAATGGACCAGTGGCAAGTACTATTCACTATCCAAAAATCTACAAAACTTACTTTGAAAAGGTTGAAAGGTTAAAACATGGAACCTTTGGCCCTGTACACTTTAGAAACCAAGTCAAAATACGCCGAAGAGTCGACATAAATCCTGGTCATGCAGACCTCAGCGCCAAGGAGGCACAGGATGTAATTATGGAAGTTGTTTTCCCTAATGAAGTGGGAGCCAGAATACTAACATCAGAATCGCAATTAACGATAACCAAGGAGAAAAAAGAAGAACTCCAGAATTGCAAAATTTCCCCTTTGATGGTTGCATACATGTTAGAGAGGGAACTTGTCCGCAAAACGAGATTTCTCCCGGTTGCTGGTGGAACAAGCAGTGTGTACATTGAAGTTTTGCATTTAACACAGGGGACATGCTGGGAGCAGATGTACACTCCAGGTGGGGAGGTGAGGAATGATGATGTTGATCAAAGCCTAATTATTGCTGCTAGGAACATAGTGAGAAGAGCTGCAGTATCAGCAGATCCACTAGCATCTTTATTAGAAATGTGCCATAGCACACAGATTGGTGGGACAAGGATGGTGGATATTCTCAGGCAAAATCCAACAGAAGAACAAGCTGTGGATATATGCAAAGCAGCAATGGGGCTGAGAATCAGTTCATCCTTCAGTTTTGGCGGATTCACATTTAAGAGAACAAGTGGATCATCAATCAAAAGGGAGGAAGAAGTGCTCACGGGCAATCTGCAAACATTGAAGCTAACTGTGCATGAGGGATATGAAGAGTTCACAATGGTTGGGAAAAGGGCAACAGCTATACTCAGAAAAGCAACCAGGAGATTGATTCAACTAATAGTGAGTGGAAGAGACGAACAGTCAATAGTCGAAGCAATAGTTGTAGCAATGGTATTCTCACAAGAAGATTGCATGGTAAAAGCAGTTAGAGGTGATCTGAATTTCGTTAATAGAGCGAATCAGCGGTTGAATCCCATGCATCAACTTTTGAGACATTTTCAGAAGGATGCTAAAGTACTTTTCTTAAATTGGGGAATTGAACCTATCGACAATGTGATGGGAATGATTGGGATATTACCTGATATGACTCCAAGTACCGAGATGTCAATGAGAGGAGTGAGAGTCAGCAAAATGGGTGTAGATGAATACTCCAATGCTGAAAGGGTAGTGGTGAGCATTGACCGTTTTTTGAGAGTCCGGGACCAAAGAGGAAATGTACTACTGTCTCCAGAGGAAGTCAGTGAAACACAGGGAACAGAGAAACTGACAATAACTTACTCTTCATCAATGATGTGGGAGATTAATGGCCCTGAGTCAGTGTTGATCAATACCTATCAGTGGATCATCAGAAACTGGGAGACTGTTAAAATTCAGTGGTCTCAGAACCCTACAATGCTATACAATAAAATGGAATTCGAGCCATTTCAGTCTCTAGTCCCTAAGGCCATTAGAGGCCAATACAGTGGGTTTGTTAGAACTCTATTTCAACAAATGAGGGATGTGCTTGGGACCTTTGACACAACTCAGATAATAAAACTTCTTCCCTTTGCAGCCGCTCCACCAAAGCAAAGTAGAATGCAATTCTCATCATTGACTGTGAATGTGAGGGGGTCAGGAATGAGAATACTTGTAAGGGGTAATTCTCCAGTATTCAACTACAACAAGACCACTAAGAGACTCACAGTCCTCGGAAAGGATGCTGGCACTTTAACTGAAGACCCAGATGAAGGCACAGCTGGAGTGGAATCTGCTGTTCTAAGGGGATTCCTCATTCTAGGCAAAGAAGATAGAAGATATGGGCCAGCATTAAGCATCAATGAATTGAGCAACCTTGCGAAAGGGGAAAAAGCTAATGTGCTAATTGGGCAAGGGGACGTAGTGTTGGTAATGAAACGAAAACGGGACTCTAGCATACTTACTGACAGCCAGACAGCGACCAAAAGAATTCGGATGGCCATCAATTAATTTCGAATAA------------------------
>AF258524|H1N1|A/Hong_Kong/470/97|Hong_Kong|1997
AGCGAAAGCAGGTCAATTATATTCAATATGGAAAGAATAAAAGAGCTAAGGAATCTGATGTCGCAATCTCGCACTCGCGAGATACTTACAAAAACTACTGTAGACCACATGGCCATAATCAAGAAATACACATCAGGAAGACAGGAGAAAAACCCATCACTTAGGATGAAATGGATGATGGCAATGAAATACCCAATTACAGCAGACAAAAAGATAACGGAAATGATTCCTGAAAGAAATGAGCAAGGACAGACATTATGGAGTAAAGTGAATGATGCCGGATCAGACCGAGTGATGATATCACCCCTGGCTGTGACATGGTGGAACAGAAATGGACCAGTGGCAAGTACTATTCACTATCCAAAAATCTACAAAACTTACTTTGAAAAGGTTGAAAGGTTAAAACATGGAACCTTTGGCCCTGTACACTTTAGAAACCAAGTCAAAATACGCCGAAGAGTCGACATAAATCCTGGTCATGCAGACCTCAGCGCCAAGGAGGCACAGGATGTAATTATGGAAGTTGTTTTCCCTAATGAAGTGGGAGCCAGAATACTAACATCGGAATCGCAATTAACGATAACCAAAGAGAAAAAAGAAGAACTCCAGAATTGCAAAATTTCCCCTTTGATGGTTGCATACATGTTAGAGAGGGAACTTGTCCGCAAAACGAGATTTCTCCCGGTTGCTGGTGGAACAAGCAGTGTGTACATTGAAGTTTTGCATTTAACACAGGGGACATGCTGGGAACAGATGTACACTCCAGGTGGGGAGGTGAGGAATGATGATGTTGATCAAAGCCTAATTATTGCTGCTAGGAACATAGTGAGAAGAGCTGCAGTATCAGCAGATCCACTAGCATCTTTATTAGAAATGTGCCATAGCACACAGATTGGTGGAACAAGGATGGTGGACATTCTCAGGCAAAATCCAACAGAAGAACAAGCTGTGGATATATGCAAAGCAGCAATGGGGCTGAGAATCAGTTCATCCTTCAGTTTTGGCGGATTCACATTTAAGAGAACAAGTGGATCATCAGTCAAAAGGGAGGAAGAAGTGCTCACGGGCAATCTGCAAACATTGAAGCTAAATGTGCATGAGGGATATGAAAAGTTCACAATGGTTGGGAAAAGGGCTACAGCTATACTCAGAGGAGCAACCATGAGATTGATTCAACTAATAGTGAGTGGAAGAGACGAACAGTCGATAGTCGAAGCAATAGTTGTAGCAATGGTATTCTCACAAGAAGATTGCATGGTAAAAGCAGTTAGAGGTGATCTGAATTTCGTTAATAGAGCGAATCAGCGGTTGAATCCCATGCATCAACTTTTGAGACATTTTCAGAAGGATGCTAAAGTACTTTTCTTAAATTGGGGAATTGAACCTATCGACAATGTCATGGGAATGATTGGGATATTACCTGATATGACTCCAAGTACCGAGATGTCAATGAGAGGGGTGAGAGTCAGCAAAATGGGTGTAGATGAATACTCCAATGCGGAAAGGGTAGTGGTGAGCATTGACCGGTTTTTGAGAGTCCGGGACCAAAGAGGAAATGTACTACTGTCTCCAGAGGAAGTCAGTGAAACACAGGGAACAGAGAAACTGACAATAACTTACTCTTCGTCAATGATGTGGGAGATTAATGGCCCTGAGTCAGTGTTGATCAATACCTATCAGTGGATCATCAGAAACTGGGAGACTGTTAAAATTCAGTGGTCTCAGAACCCTACAATGCTATACAATAAAATGGAATTCGAGCCATTTCAGTCTCTAGTCCCTAAGGCCATTAGAGGCCAATACAGTGGGTTTGTTAGAACTCTATTCCAACAAATGAGGGATGTGCTTGGGACCTTTGACACCACTCAGATAATAAAACTTCTTCCCTTTGCAGCCGCTCCACCAAAGCAAAGTAGAATGCAATTCTCCTCATTGACTGTGAATGTGAGGGGATCAGGAATGAGAATACTTGTAAGGGGTAATTCTCCAGTATTCAACTACAACAAGACCACTAAGAGACTCACAGTCCTCGGAAAGGATGCTGGCACTTTAACTGAAGACCCAGATGAAGGCACAGCTGGAGTGGAATCTGCTGTTCTAAGGGGATTCCTCATTCTAGGCAAAGAAGATAGAAGATATGGGCCAGCATTAAGCATCAATGAATTGAGCAACCTTGCGAAAGGGGAAAAAGCTAATGTGCTAATTGGACAAGGGGACGTAGTGTTGGTAATGAAACGGAAACGGGACTCTAGCATACTTACTGACAGCCAGACAGCGACCAAAAGAATTCGGATGGCCATCAATTAATTTCGAATAGTTTAAAAACGACCTTGTTTCTACT
>DQ415284|H1N1|A/TW/3355/97|Taiwan|1997
---------------------------ATGGAAAGAATAAAAGAGCTAAGGAATCTGATGTCGCAATCTCGCACTCGCGAGATACTTACAAAAACTACTGTAGACCACATGGCCATAATCAAGAAATACACATCAGGAAGACAGGAGAAAAACCCATCACTTAGGATGAAATGGATGATGGCAATGAAATACCCAATTACAGCAGACAAAAAGATAACGGAAATGATTCCTGAACGAAATGAGCAAGGACAGACATTATGGAGTAAAGTGAATGATGCCGGATCAGACCGAGTGATGATATCACCCCTGGCTGTGACATGGTGGAACAGAAATGGACCAGTGGCAAGTACTATTCACTATCCAAAAATCTACAAAACTTACTTTGAAAAGGTCGAAAGGTTAAAACATGGAACCTTTGGCCCTGTACACTTTAGAAACCAAGTCAAAATACGCCGAAGAGTCGACATAAATCCTGGCCATGCAGACCTCAGCGCCAAGGAGGCACAGGATGTAATTATGGAAGTTGTTTTCCCTAATGAAGTGGGAGCCAGAATACTAACATCGGAATCGCAATTAACGATAACCAAAGAGAAAAAAGAAGAACTCCAGAATTGCAAAATTTCCCCTTTGATGGTTGCATACATGTTAGAGAGGGAACTTGTCCGCAAAACGAGATTTCTCCCGGTTGCTGGTGGAACAAGCAGTGTGTACATTGAAGTTTTGCATTTAACACAGGGGACATGCTGGGAACAGATGTACACTCCAGGTGGGGAGGTGAGGAATGATGATGTTGATCAAAGCCTAATTATTGCTGCTAGGAACATAGTGAGAAGAGCTGCAGTATCAGCAGATCCACTAGCATCTTTATTAGAAATGTGCCATAGCACACAGATTGGTGGAACAAGGATGGTGGACATTCTCAGGCAAAATCCAACAGAAGAACAAGCTGTGGATATATGCAAAGCAGCAATGGGGCTGAGAATCAGTTCATCCTTCAGTTTTGGCGGATTCACATTTAAGAGAACAAGTGGATCATCAGTCAAAAGGGAGGAAGAAGTGCTCACGGGCAATCTGCAAACATTGAAGCTAAATGTGCATGAGGGATATGAAGAGTTCACAATGGTTGGGAAAAGGGCAACAGCTATACTCAGAAAAGCAACCAGGAGATTGATTCAACTAATAGTGAGTGGAAGAGACGAACAGTCGATAGTCGAAGCAATAGTTGTAGCAATGGTATTCTCACAAGAAGATTGCATGATAAAAGCAGTTAGAGGTGATCTGAATTTCGTTAATAGAGCGAATCAGCGGTTGAATCCCATGCATCAACTTTTGAGACATTTTCAGAAGGATGCTAAAGTACTTTTCTTAAATTGGGGAATTGAACCTATCGACAATGTCATGGGAATGATTGGGATATTACCTGATATGACTCCAAGTACCGAGATGTCAATGAGAGGAGTGAGAGTCAGCAAAATGGGTGTAGATGAATACTCCAATGCGGAAAGGGTAGTGGTGAGCATTGACCGGTTTTTGAGAGTCCGGGACCAAAGAGGAAATGTACTACTGTCTCCAGAGGAAGTCAGTGAAACACAGGGAACAGAGAAACTGACAATAACTTACTCTTCGTCAATGATGTGGGAGATTAATGGCCCTGAGTCAGTGTTGATCAATACCTATCAGTGGATCATCAGAAACTGGGAGACTGTTAAAATTCAGTGGTCTCAGAACCCTACAATGCTATACAATAAAATGGAATTCGAGCCATTTCAGTCTCTAGTCCCTAAGGCCATTAGAGGCCAATACAGTGGGTTTGTTAGAACTCTATTCCAACAAATGAGGGATGTGCTTGGGACCTTTGACACCACTCAGATAATAAAACTTCTTCCCTTTGCAGCCGCTCCACCAAAGCAAAGTAGAATGCAATTCTCCTCATTGACTGTGAATGTGAGGGGATCAGGAATGAGAATACTTGTAAGGGGTAATTCTCCAGTATTCAACTACAACAAGACCACTAAGAGACTCACAGTCCTCGGGAAGGATGCTGGCACTTTAACTGAAGACCCAGATGAAGGCACAGCTGGAGTGGAATCTGCTGTTCTAAGGGGATTCCTCATTCTAGGCAAAGAAGATAGAAGATATGGGCCAGCATTAAGCATCAATGAATTGAGCAACCTTGCGAAAGGGGAAAAAGCTAATGTGCTAATTGGACAAGGGGACGTAGTGTTGGTAATGAAACGGAAACGGGACTCTAGCATACTTACTGACAGCCAGACAGCGACCAAAAGAAGTCGGACTGCCATCAATTAA----------------------------------
>CY119129|H1N1|A/Malaysia/15042/1998|Malaysia|01/27/1998
--------------AATTATATTCAATATGGAAAGAATAAAAGAGCTAAGGAATCTGATGTCGCAATCTCGCACTCGCGAGATACTTACAAAAACTACTGTAGACCACATGGCCATAATCAAGAAATACACATCAGGAAGACAGGAGAAAAACCCATCACTTAGGATGAAATGGATGATGGCAATGAAATACCCAATTACAGCAGACAAAAAGATAACGGAAATGATTCCTGAACGAAATGAGCAAGGACAGACATTATGGAGTAAAGTGAATGATGCCGGATCAGACCGAGTGATGATATCACCCCTGGCTGTGACATGGTGGAACAGAAATGGACCAGTGGCAAGTACTATTCACTATCCAAAAATCTACAAAACTTACTTTGAAAAGGTCGAAAGGTTAAAATATGGAACCTTTGGCCCTGTACACTTTAGAAACCAAGTCAAAATACGCCGAAGAGTCGACATAAATCCTGGCCATGCAGACCTCAGCGCCAAGGAGGCACAGGATGTAATTATGGAAGTTGTTTTCCCTAATGAAGTGGGAGCCAGAATACTAACATCGGAATCGCAATTAACGATAACCAAAGAGAAAAAAGAAGAACTCCAGAATTGCAAAATTTCCCCTTTGATGGTTGCATACATGTTAGAGAGGGAACTTGTCCGCAAAACGAGATTTCTCCCGGTTGCTGGTGGAACAAGCAGTGTGTACATTGAAGTTTTGCATTTAACACAGGGGACATGCTGGGAACAGATGTACACTCCAGGTGGGGAGGTGAGGAATGATGATGTTGATCAAAGCCTAATTATTGCTGCTAGGAACATAGTGAGAAGAGCTGCAGTATCAGCAGATCCACTAGCATCTTTATTAGAAATGTGCCATAGCACACAGATTGGTGGAACAAGGATGGTGGACATTCTCAGGCAAAATCCAACAGAAGAACAAGCTGTGGATATATGCAAAGCAGCAATGGGGCTGAGAATCAGTTCATCCTTCAGTTTTGGCGGATTCACATTTAAGAGAACAAGTGGATCATCAGTCAAAAGGGAGGAAGAAGTGCTCACGGGCAATCTGCAAACATTGAAGCTAAATGTGCATGAGGGATATGAAGAGTTCACAATGGTTGGGAAAAGGGCAACAGCTATACTCAGAAAAGCAACCAGGAGATTGATTCAACTAATAGTGAGTGGAAGAGACGAACAGTCGATAGTCGAAGCAATAGTTGTAGCAATGGTATTCACACAAGAAGATTGCATGATAAAAGCAGTTAGAGGTGATCTGAATTTCGTTAATAGAGCGAATCAGCGGTTGAATCCCATGCATCAACTTTTGAGACATTTTCAGAAGGATGCTAAAGTACTTTTCTTAAATTGGGGAATTGAACCTATCGACAATGTCATGGGAATGATTGGGATATTACCTGATATGACTCCAAGTACCGAGATGTCAATGAGAGGGGTGAGAGTCAGCAAAATGGGTGTAGATGAATACTCCAATGCGGAAAGGGTAGTGGTGAGCATTGACCGGTTTTTGAGAGTCCGGGACCAAAGAGGAAATGTACTACTGTCTCCAGAGGAAGTCAGTGAAACACAGGGAACAGAGAAACTGACAATAACTTACTCTTCGTCAATGATGTGGGAGATTAATGGCCCTGAGTCAGTGTTGATCAATACCTATCAGTGGATCATCAGAAACTGGGAGACTGTTAAAATTCAGTGGTCTCAGAACCCTACAATGCTATACAATAAAATGGAATTCGAGCCATTTCAGTCTCTAGTCCCTAAGGCCATTAGAGGCCAATACAGTGGGTTTGTTAGAACTCTATTCCAACAAATGAGGGATGTGCTTGGGACCTTTGACACCACTCAGATAATAAAACTTCTTCCCTTTGCAGCCGCTCCACCAAAGCAAAGTAGAATGCAATTCTCCTCATTGACTGTGAATGTGAGGGGATCAGGAATGAGAATACTTGTAAGGGGTAATTCTCCAGTATTCAACTACAACAAGACCACTAAGAGACTCACAGTCCTCGGAAAGGATGCTGGCACTTTAACTGAAGACCCAGATGAAGGCACAGCTGGAGTGGAATCTGCTGTTCTAAGGGGATTCCTCATTCTAGGCAAAGAAGATAGAAGATATGGGCCAGCATTAAGCATCAATGAATTGAGCAACCTTGCGAAAGGGGAAAAAGCTAATGTGCTAATTGGACAAGGGGACGTAGTGTTGGTAATGAAACGGAAACGGGACTCTAGCATACTTACTGACAGCCAGACAGCGACCAAAAGAATTCGGATGGCCATCAATTAATTTCGAATAATTTAAAAACG--------------
>CY125075|H1N1|A/Johannesburg/159/1997|South_Africa|1997
--------------AATTATATTCAATATGGAAAGAATAAAAGAGCTAAGGAATCTGATGTCGCAATCTCGCACTCGCGAGATACTTACAAAAACTACTGTAGACCACATGGCCATAATCAAGAAATACACATCAGGAAGACAGGAGAAAAACCCATCACTTAGGATGAAATGGATGATGGCAATGAAATACCCAATTACAGCAGACAAAAAGATAACGGAAATGATTCCTGAAAGAAATGAGCAAGGACAGACATTATGGAGTAAAGTGAATGATGCCGGATCAGACCGAGTGATGATATCACCCCTGGCTGTGACATGGTGGAACAGAAATGGACCAGTGGCAAGTACTATTCACTATCCAAAAATCTACAAAACTTACTTTGAAAAAGTTGAAAGGTTAAAACATGGAACCTTCGGGCCTGTACACTTTAGAAACCAAGTCAAAATACGCCGAAGAGTCGACATAAATCCTGGTCATGCAGACCTCAGCGCCAAAGAGGCACAGGATGTAATTATGGAAGTTGTTTTCCCTAATGAAGTGGGAGCCAGAATACTAACATCGGAATCGCAATTAACAATAACCAAGGAGAAAAAAGAAGAACTCCAGAATTGCAAAATTTCCCCGTTGATGGTAGCATACATGTTAGAGAGGGAACTTGTCCGCAAAACGAGATTTCTCCCGGTTGCTGGTGGAACAAGCAGTGTGTACATTGAAGTTTTGCATTTAACACAGGGGACATGCTGGGAACAGATGTACACTCCAGGTGGGGAGGTGAGGAATGATGATGTTGATCAAAGCCTAATTATTGCTGCTAGGAACATAGTGAGGAGAGCTGCAGTATCAGCAGATCCACTAGCATCTTTATTAGAAATGTGCCATAGCACACAGATTGGTGGAACAAGAATGGTGGACATTCTCAGGCAAAATCCAACAGAAGAACAAGCTGTGGATATATGCAAAGCAGCAATGGGGCTGAGAATCAGTTCATCCTTCAGTTTTGGCGGATTCACATTTAAGAGAACAAGTGGATCATCAATCAAAAGGGAGGAAGAAGTGCTCACGGGCAATCTGCAAACATTGAAGCTAAATGTGCATGAGGGATATGAAGAGTTCACAATGGTTGGGAAAAGGGCAACAGCTATACTCAGAAAAGCAACCAGGAGATTGATTCAACTAATAGTGAGTGGAAGAGACGAACAGTCGATAGTCGAAGCAATAGTTGTAGCAATGGTATTCTCACAAGAAGATTGCATGGTAAAAGCAGTTAGAGGTGATCTGAATTTCGTTAATAGAGCGAATCAGCGGTTGAATCCCATGCATCAACTTTTGAGACATTTTCAGAAGGATGCTAAAGTACTTTTCTTAGATTGGGGAATTGAACCTATCGACAATGTGATGGGAATGATTGGGATATTACCTGACATGACTCCAAGTACCGAGATGTCAATGAGAGGAGTGAGAGTCAGCAAAATGGGTGTAGATGAATACTCCAATGCGGAAAGGGTAGTGGTGAGCATTGACCGTTTTTTGAGAGTCCGGGACCAAAGAGGAAATGTACTACTGTCTCCAGAGGAAGTCAGTGAAACACAGGGAACAGAGAAACTGACAATAACTTACTCTTCGTCAATGATGTGGGAGATTAATGGCCCTGAGTCAGTGTTGATCAATACCTATCAGTGGATCATCAGAAACTGGGAGACTGTTAAAATTCAGTGGTCTCAGAACCCTACAATGCTATACAATAAAATGGAATTCGAGCCATTTCAGTCTCTAGTCCCTAAGGCCATTAGAGGCCAATACAGTGGGTTTGTTAGAACTCTATTCCAACAAATGAGGGATGTGCTTGGGACCTTTGACACCACTCAGATAATAAAACTTCTTCCCTTTGCAGCCGCTCCACCAAAGCAAAGTAGAATGCAATTCTCCTCATTGACTGTGAATGTGAGGGGATCAGGAATGAGAATACTTGTAAGGGGTAATTCTCCAGTATTCAACTACAACAAGACCACTAAGAGACTCACAGTCCTCGGAAAGGATGCTGGCACTTTAACTGAAGACCCAGATGAAGGCACAGCTGGAGTGGAATCTGCTGTTCTAAGGGGATTCCTCATTCTAGGCAAAGAAGATAGAAGATATGGGCCAGCATTAAGCATCAATGAATTGAGCAACCTTGCGAAAGGGGAGAAAGCTAATGTGCTAATTGGACAAGGGGACGTAGTGTTGGTAATGAAACGAAAACGGGACTCTAGCATACTTACTGACAGCCAGACAGCGACCAAAAGAATTCGGATGGCCATCAATTAATTTCGAATAATTTAAAAACG--------------
>CY033621|H1N1|A/Beijing/262/1995|China|1995
-------------------------ATATGGAAAGAATAAAAGAGCTAAGGAATCTGATGTCGCAATCTCGCACTCGCGAGATACTTACAAAAACCACTGTAGACCACATGGCCATAATCAAGAAATACACATCAGGAAGACAGGAGAAAAACCCATCACTTAGGATGAAATGGATGATGGCAATGAAATACCCAATTACAGCAGACAAAAAGATAACGGAAATGATTCCTGAAAGAAATGAGCAAGGACAAACATTATGGAGTAAAGTGAATGATGCCGGATCAGACCGAGTGATGATATCACCCCTGGCTGTGACATGGTGGAACAGAAATGGACCAGTGGCAAGTACTATTCACTATCCAAAAATCTACAAAACTTACTTTGAAAAAGTTGAAAGGTTAAAACATGGAACCTTTGGCCCTGTACACTTTAGAAACCAAATCAAAATACGCCGAAGAGTCGACATAAATCCTGGTCATGCAGACCTCAGCGCCAAGGAGGCACAGGATGTAATTATGGAAGTTGTTTTCCCTAATGAAGTGGGAGCCAGAATACTAACATCGGAATCGCAATTAACGATAACCAAAGAGAAAAAAGAAGAACTCCAGAATTGCAAAATTTCCCCTTTGATGGTTGCATACATGTTAGAGAGGGAACTTGTCCGCAAAACGAGATTTCTCCCGGTTGCTGGTGGAACAAGCAGTGTGTACATTGAAGTTTTGCATTTAACACAGGGAACATGCTGGGAACAGATGTACACTCCAGGTGGGGAGGTGAGGAATGATGATGTTGATCAAAGCCTAATTATTGCTGCTAGGAACATAGTGAGAAGAGCTGCAGTATCAGCAGATCCACTAGCATCTTTATTAGAAATGTGCCATAGCACACAGATTGGTGGAACAAGGATGGTGGACATTCTCAGGCAAAATCCAACAGAAGAACAAGCTGTGGATATATGCAAAGCAGCAATGGGACTGAGAATCAGTTCATCCTTCAGTTTTGGCGGATTCACATTTAAGAGAACAAGTGGATCATCAGTCAAAAGGGAGGAAGAAGTGCTCACGGGCAATCTGCAAACATTGAAGCTAAATGTGCATGAGGGATATGAAGAGTTCACAATGGTTGGGAAAAGGGCAACAGCTATACTCAGAAAAGCAACCAGGAGATTGATTCAACTAATAGTGAGTGGAAGAGACGAACAATCAATAGTCGAAGCAATAGTTGTAGCAATGGTATTCTCACAAGAAGATTGCATGGTAAAAGCAGTTAGAGGTGATCTGAATTTCGTTAATAGAGCGAATCAGCGGTTGAATCCCATGCATCAACTTTTGAGACATTTTCAGAAGGATGCTAAAGTACTTTTCCTAAATTGGGGAATTGAACCTATCGACAATGTGATGGGAATGATTGGGATATTACCTGACATGACTCCAAGTACCGAGATGTCAATGAGAGGAGTGAGAGTCAGCAAAATGGGTGTAGATGAATACTCCAATGCGGAAAGGGTAGTGGTGAGCATTGACCGTTTTTTGAGAGTCCGGGATCAAAGAGGAAATGTACTACTGTCTCCAGAGGAGGTCAGTGAAACACAGGGAACAGAGAAACTGACAATAACTTACTCTTCGTCAATGATGTGGGAGATTAATGGCCCTGAGTCAGTGTTGATCAATACCTATCAGTGGATCATCAGAAACTGGGAGACTGTTAAAATTCAGTGGTCTCAGAACCCTACAATGCTATACAATAAAATGGAATTCGAGCCATTTCAGTCTCTAGTCCCTAAGGCCATTAGAGGCCAATACAGTGGGTTTGTTAGAACTCTATTCCAACAAATGAGGGATGTGCTTGGGACCTTTGACACCACTCAGATAATAAAACTTCTTCCCTTTGCAGCCGCTCCACCAAAGCAAAGTAGAATGCAATTCTCCTCATTGACTGTGAATGTGAGGGGATCAGGAATGAGAATACTTGTAAGGGGTAATTCTCCAGTATTCAACTACAACAAGACCACTAAGAGACTCACAGTCCTCGGAAAGGATGCTGGCACTTTAACTGAAGACCCAGATGAAGGCACAGCTGGAGTGGAATCTGCTGTTCTAAGGGGATTCCTCATTCTAGGCAAAGAAGATAGAAGATATGGGCCAGCATTAAGCATCAATGAATTGAGCAACCTTGCGAAAGGGGAAAAAGCTAATGTGCTAATTGGACAAGGGGACGTAGTGTTGGTAATGAAACGAAAACGGGACTCTAGCATACTTACTGACAGCCAGACAGCGACCAAAAGAATTCGGATGGCCATCAATTAATTTCGAATAATTTAAAA-----------------
>CY016235|H1N1|A/Nanchang/8/1996|China|1996
------------------------AATATGGAAAGAATAAAAGAGCTAAGGAATCTGATGTCGCAATCTCGCACTCGCGAGATACTTACAAAAACTACTGTAGACCACATGGCCATAATCAAGAAATACACATCAGGAAGACAGGAGAAAAACCCATCACTTAGGATGAAATGGATGATGGCAATGAAATACCCAATTACAGCAGACAAAAAGATAACGGAAATGATTCCTGAAAGAAATGAGCAAGGACAGACATTATGGAGTAAAGTGAATGATGCCGGATCAGACCGAGTGATGATATCACCCCTGGCTGTGACATGGTGGAACAGAAATGGACCAGTGGCAAGTACTATTCACTATCCAAAAATCTACAAAACTTACTTTGAAAAAGTTGAAAGGTTAAAACATGGAACCTTTGGCCCTGTACACTTTAGAAACCAAGTCAAAATACGCCGAAGAGTCGACATAAATCCTGGTCATGCAGACCTCAGCGCCAAGGAGGCACAGGATGTAATTATGGAAGTTGTTTTCCCTAATGAAGTGGGAGCCAGAATACTAACATCGGAATCGCAATTAACGATAACCAAAGAGAAAAAAGAAGAACTCCAGAATTGCAAAATTTCCCCTTTGATGGTTGCATACATGTTAGAGAGGGAACTTGTCCGCAAAACGAGATTTCTCCCGGTTGCTGGTGGAACAAGCAGTGTGTACATTGAAGTTTTGCATTTAACACAGGGGACATGCTGGGAACAGATGTACACTCCAGGTGGGGGGGTGAGGAATGATGATGTTGATCAAAGCCTAATTATTGCTGCTAGGAACATAGTGAGAAGAGCTGCAGTATCAGCAGATCCACTAGCATCTTTACTAGAAATGTGCCATAGCACACAGATTGGTGGAACAAGGATGGTGGACATTCTCAGGCAAAATCCAACAGAAGAACAAGCTGTGGATATATGCAAAGCAGCAATGGGGCTGAGAATCAGTTCATCCTTCAGTTTTGGCGGATTCACATTTAAGAGAACAAGTGGATCATCAGTCAAAAGGGAGGAAGAAGTGCTCACGGGCAATCTGCAAACATTGAAGCTAAATGTGCATGAGGGATATGAAGAGTTCACAATGGTTGGGAAAAGGGCAACAGCTATACTCAGAAAAGCAACCAGGAGATTGATTCAACTCATAGTGAGTGGAAGAGACGAACAGTCGATAGTCGAAGCAATAGTTGTAGCAATGGTATTCTCACAAGAAGATTGCATGGTAAAAGCAGTTAGAGGTGATCTGAATTTCGTTAATAGAGCGAATCAGCGGTTGAATCCCATGCATCAACTTTTGAGACATTTTCAGAAGGATGCTAAAGTACTTTTCTTAAATTGGGGAATTGAACCTATCGACAATGTGATGGGAATGATTGGGATATTACCTGACATGACTCCAAGTACCGAGATGTCAATGAGAGGAGTGAGAGTCAGCAAAATGGGTGTAGATGAATACTCCAATGCGGAAAGGGTAGTGGTGAGCATTGACCGTTTTTTGAGAGTCCGGGACCAAAGAGGAAATGTACTACTATCTCCAGAGGAAGTCAGTGAAACACAGGGAACAGAGAAACTGACAATAACTTACTCTTCGTCAATGATGTGGGAGATTAATGGCCCTGAGTCAGTGTTGATCAATACCTATCAGTGGATCATCAGAAACTGGGAGACTGTTAAAATTCAGTGGTCTCAGAACCCTACAATGCTATACAATAAAATGGAATTCGAGCCATTTCAGTCTCTAGTCCCTAAGGCCATTAGAGGCCAATACAGTGGGTTTGTTAGAACTCTATTCCAACAAATGAGGGATGTGCTTGGGACCTTTGACACCACTCAGATAATAAAACTTCTTCCCTTTGCAGCCGCTCCACCAAAGCAAAGTAGGATGCAATTCTCCTCATTGACTGTGAATGTGAGGGGATCAGGAATGAGAATACTTGTAAGGGGTAATTCTCCAGTATTCAACTACAACAAGACCACTAAGAGACTCACAGTCCTCGGAAAGGATGCTGGCACTTTAACTGAAGACCCAGATGAAGGCACAGCTGGAGTGGAATCTGCTGTTCTAAGGGGATTCCTCATTCTAGGCAAAGAAGATAGAAGATATGGGCCAGCATTAAGCATCAATGAATTGAGCAACCTTGCGAAAGGGGAAAAAGCTAATGTGCTAATTGGACAAGGGGACATAGTGTTGGTGATGAAACGAAAACGGGACTCTAGCATACTTACTGACAGCCAGACAGCGACCAAAAGAATTCGGATGGCCATCAATTAG----------------------------------
>CY125099|H1N1|A/Ostrava/801/1998|Czech_Republic|1998
------------TCAACTATATTCAATATGGAAAGAATAAAAGAGCTAAGGAATCTGATGTCTCAATCTCGCACTCGCGAGATACTTACAAAAACTACTGTAGACCACATGGCCATAATCAAGAAATACACATCAGGAAGACAGGAGAAAAACCCATCACTTAGGATGAAATGGATGATGGCAATGAAATACCCAATTACAGCAGACAAAAAGATAACGGAAATGATTCCTGAAAGAAATGAGCAAGGACAGACATTATGGAGCAAAGTGAATGATGCCGGATCAGACCGAGTGATGATATCACCCCTGGCTGTGACATGGTGGAACAGAAATGGACCAGTGGCAAGTACTATTCACTATCCAAAAATCTACAAAACTTACTTTGAAAAAGTTGAAAGGTTAAAACATGGAACCTTTGGCCCTGTACACTTTAGAAACCAAGTCAAAATACGCCGAAGAGTCGACATAAATCCTGGTCATGCAGACCTCAGCGCCAAGGAGGCACAGGATGTAATTATGGAAGTTGTTTTCCCTAATGAAGTGGGAGCCAGAATACTAACATCGGAATCGCAATTAACGATAACCAAAGAGAAAAAAGAAGAACTCCAGAATTGCAAAATTTCCCCTTTGATGGTTGCATACATGTTAGAGAGGGAACTTGTCCGCAAAACGAGATTTCTCCCGGTTGCTGGTGGAACAAGCAGTGTGTACATTGAAGTTTTGCATTTAACACAGGGGACATGCTGGGAACAGATGTACACTCCAGGTGGGGAGGTGAGGAATGATGATGTTGATCAAAGCCTAATTATTGCTGCTAGGAACATAGTGAGAAGAGCTGCAGTATCAGCAGATCCACTAGCATCTTTATTAGAGATGTGCCATAGCACACAGATTGGTGGAACAAGGATGGTGGACATTCTCAGGCAAAATCCAACAGAAGAACAAGCTGTGGATATATGCAAAGCAGCAATGGGGCTGAGAATCAGTTCATCCTTCAGTTTTGGCGGATTCACATTTAAGAGAACAAGTGGATCATCAGTCAAAAGGGAGGAAGAAGTGCTCACGGGCAATCTGCAAACATTGAAGCTAAATGTGCATGAAGGATATGAAGAGTTCACAATGGTTGGGAAAAGGGCAACAGCAATACTCAGAAAAGCAACCAGGAGATTGATTCAACTAATAGTGAGTGGAAGAGACGAACAGTCGATAGTCGAAGCAATAGTTGTAGCAATGGTATTCTCACAAGAAGATTGCATGGTAAAAGCAGTTAGAGGTGATCTGAATTTCGTTAATAGAGCGAATCAGCGGTTGAATCCCATGCATCAACTTTTGAGACATTTTCAGAAGGATGCTAAAGTACTTTTCTTAAATTGGGGAATTGAACCTATCGACAATGTGATGGGAATGATTGGGATATTACCTGACATGACTCCAAGTACCGAGATGTCAATGAGAGGAGTGAGAGTCAGCAAAATGGGTGTAGATGAATACTCCAATGCGGAAAGGGTAGTGGTGAGCATTGACCGTTTTTTGAGAGTCCGGGACCAAAGAGGAAATGTACTACTGTCTCCAGAGGAAGTCAGTGAAACACAGGGAACAGAGAAACTGACAATAACTTACTCTTCGTCAATGATGTGGGAGATTAATGGCCCTGAGTCAGTGTTGATCAATACCTATCAGTGGATCATCAGAAACTGGGAGACTGTTAAAATTCAGTGGTCTCAGAACCCTACAATGCTATACAATAAAATGGAATTCGAGCCATTTCAGTCTCTAGTCCCTAAGGCCATTAGAGGCCAATACAGTGGGTTTGTTAGAACTCTATTCCAACAAATGAGGGATGTGCTTGGGACCTTTGACACCACTCAGATAATAAAACTTCTTCCCTTTGCAGCCGCTCCACCAAAGCAAAGTAGAATGCAATTCTCCTCATTGACTGTGAATGTGAGGGGATCAGGAATGAGGATACTTGTAAGGGGTAATTCTCCAGTATTCAACTACAACAAGACCACTAAGAGACTCACAGTCCTCGGAAAGGATGCTGGCACTTTAACTGAAGACCCAGATGAAGGCACAGCTGGAGTGGAATCTGCTGTTCTAAGGGGATTTCTCATTCTAGGCAAAGAAGATAGAAGATATGGGCCAGCATTAAGCATCAATGAATTGAGCAACCTTGCGAAAGGGGAAAAAGCTAATGTGCTAATTGGACAAGGGGACGTAGTGTTGGTAATGAAACGAAAACGGGACTCTAGCATACTTACTGACAGCCAGACAGCGACCAAAAGAATTCGGATGGCCATCAATTAATTTCGAATAATTTAAAAACGA-------------
>CY125083|H1N1|A/Shanghai/2/1997|China|1997
--------------AATTATATTCAATATGGAAAGAATAAAAGAGCTAAGGAATCTGATGTCGCAATCTCGCACTCGCGAGATACTTACAAAAACTACTGTAGACCACATGGCCATAATCAAGAAATACACATCAGGAAGACAGGAGAAAAACCCATCACTTAGGATGAAATGGATGATGGCAATGAAATACCCAATTACAGCAGACAAAAAGATAACGGAAATGATTCCTGAAAGAAATGAGCAAGGACAGACATTATGGAGTAAAGTGAATGATGCCGGATCAGACCGAGTGATGATATCACCCCTGGCTGTGACATGGTGGAACAGAAATGGACCAGTGGCAAGTACTATTCACTATCCAAAAGTCTACAAAACTTACTTTGAAAAAGTTGAAAGGTTAAAACATGGAACCTTTGGCCCTGTACACTTTAGAAACCAAGTCAAAATACGCCGAAGAGTCGACATAAATCCTGGTCATGCAGACCTCAGCGCCAAGGAGGCACAGGATGTAATTATGGAAGTTGTTTTCCCTAATGAAGTGGGAGCCAGAATACTAACATCGGAATCGCAATTAACGATAACCAAAGAGAAAAAAGAAGAACTCCAGAATTGCAAAATTTCCCCTTTGATGGTTGCATACATGTTAGAGAGGGAACTTGTCCGCAAAACGAGATTTCTCCCGGTTGCTGGTGGAACAAGCAGTGTGTACATTGAAGTTTTGCATTTAACACAGGGGACATGCTGGGAACAGATGTACACTCCAGGTGGGGAGGTGAGGAATGATGATGTTGATCAAAGCCTAATTATTGCTGCTAGGAACATAGTGAGAAGAGCTGCAGTATCAGCAGATCCACTAGCATCTTTATTAGAAATGTGCCATAGCACACAGATTGGTGGAACAAGGATGGTGGACATTCTCAAGCAAAATCCAACAGAAGAACAAGCTGTGGATATATGCAAAGCAGCAATGGGGCTGAGAATCAGTTCATCCTTCAGTTTTGGCGGATTCACATTTAAGAGAACAAGTGGATCATCAGTCAAAAGGGAGGAAGAAGTGCTCACGGGCAATCTGCAAACATTGAAGCTAAATGTGCATGAGGGATATGAAGAGTTCACAATGGTTGGGAAAAGGGCAACAGCTATACTCAGAAAAGCAACCAGGAGATTGATTCAACTAATAGTGAGTGGAAGAGACGAACAGTCGATAGTCGAAGCAATAGTTGTAGCAATGGTATTCTCACAAGAAGATTGCATGGTAAAAGCAGTTAGAGGTGATCTGAATTTCGTTAATAGAGCGAATCAGCGGTTGAATCCCATGCATCAACTTTTGAGACATTTTCAGAAGGATGCTAAAGTACTTTTCTTAAATTGGGGAATTGAACCTATCGACAATGTGATGGGAATGATTGGGATATTACCTGACATGACTCCAAGTACCGAGATGTCAATGAGAGGAGTGAGAGTCAGCAAAATGGGTGTAGATGAATACTCCAATGCGGAAAGGGTAGTGGTGAGCATTGACCGTTTTTTGAGAGTCCGGGACCAAAGAGGAAATGTACTACTGTCTCCAGAGGAAGTCAGTGAAACACAGGGAACAGAGAAACTGACAATAACTTACTCTTCGTCAATGATGTGGGAGATTAATGGCCCTGAGTCAGTGTTGATCAATACCTATCAGTGGATCATCAGAAACTGGGAGACTGTTAAAATTCAGTGGTCTCAGAACCCTACAATGCTATACAATAGAATGGAATTCGAGCCATTTCAGTCTCTAGTCCCTAAGGCCATTAGAGGCCAATACAGTGGGTTTGTTAGAACTCTATTCCAACAAATGAGGGATGTGCTTGGGACCTTTGACACCACTCAGATAATAAAACTTCTTCCCTTTGCAGCCGCTCCACCAAAGCAAAGTAGAATGCAATTCTCCTCATTGACTGTGAATGTGAGGGGATCAGGAATGAGAATACTTGTAAGGGGTAATTCTCCAGTATTCAACTACAACAAGACCACTAAGAGACTCACAGTCCTCGGAAAGGATGCTGGCACGTTAACTGAAGACCCAGATGAAGGCACAGCTGGAGTGGAATCTGCTGTTCTAAGGGGATTCCTCATTCTAGGCAAAGAAGATAGAAGATATGGGCCAGCATTAAGCATCAATGAATTGAGCAACCTTGCGAAAGGGGAAAAAGCTAATGTGCTAATTGGACAAGGGGACGTAGTGTTGGTAATGAAACGGAAACGGGACTCTAGCATACTTACTGACAGCCAGACAGCGACCAAAAGAATTCGGATGGCCATCAATTAATTTCGAATAATTTAAAAACG--------------
>CY013836|H1N1|A/Nanchang/16/1996|China|1996
---------------------TTCAATATGGAAAGAATAAAAGAGCTAAGGAATCTGATGTCGCAATCTCGCACTCGCGAGATACTTACAAAAACTACTGTAGACCACATGGCCATAATCAAGAAATACACATCAGGAAGACAGGAGAAAAACCCATCACTTAGGATGAAATGGATGATGGCAATGAAATACCCAATTACAGCAGACAAAAAGATAACGGAAATGATTCCTGAAAGAAATGAGCAAGGACAGACATTATGGAGTAAAGTGAATGATGCCGGATCAGACCGAGTGATGATATCACCCCTGGCTGTGACATGGTGGAACAGAAATGGACCAGTGGCAAGTACTATTCACTATCCAAAAATCTACAAAACTTACTTTGAAAAAGTTGAAAGGTTAAAACATGGAACCTTTGGCCCTGTACACTTTAGAAACCAAGTCAAAATACGCCGAAGAGTCGACATAAATCCTGGTCATGCAGACCTCAGCGCCAAGGAGGCACAGGATGTAATTATGGAAGTTGTTTTCCCTAATGAAGTGGGAGCCAGAATACTAACATCGGAATCGCAATTAACGATAACCAAAGAGAAAAAAGAAGAACTCCAGAATTGCAAAATTTCCCCTTTGATGGTTGCATACATGTTAGAGAGGGAACTTGTCCGCAAAACGAGATTTCTCCCGGTTGCTGGTGGAACAAGCAGTGTGTACATTGAAGTTTTGCATTTAACACAGGGGACATGCTGGGAACAGATGTACACTCCAGGTGGGGAGGTGAGGAATGATGATGTTGATCAAAGCCTAATTATTGCTGCTAGGAACATAGTGAGAAGAGCTGCAGTATCAGCAGATCCACTAGCATCTTTATTAGAAATGTGCCATAGCACACAGATTGGTGGAACAAGGATGGTGGACATTCTCAGGCAAAATCCAACAGAAGAACAAGCTGTGGATATATGCAAAGCAGCAATGGGGCTGAGAATCAGTTCATCCTTCAGTTTTGGCGGATTCACATTTAAGAGAACAAGTGGATCATCAGTCAAAAGGGAGGAAGAAGTGCTCACGGGCAATCTGCAAACATTGAAGCTAAATGTGCATGAGGGATATGAAGAGTTCACAATGGTTGGGAAAAGGGCAACAGCTATACTCAGAAAAGCAACCAGGAGATTGATTCAACTAATAGTGAGTGGAAGAGACGAACAGTCGATAGTCGAAGCAATAGTTGTAGCAATGGTATTCTCACAAGAAGATTGCATGGTAAAAGCAGTTAGAGGTGATCTGAATTTCGTTAATAGAGCGAATCAGCGGTTGAATCCCATGCATCAACTTTTGAGACATTTTCAGAAGGATGCTAAAGTACTTTTCTTAAATTGGGGAATTGAACCTATCGACAATGTGATGGGAATGATTGGGATATTACCTGACATGACTCCAAGTACCGAGATGTCAATGAGAGGAGTGAGAGTCAGCAAAATGGGTGTAGATGAATACTCCAATGCGGAAAGGGTAGTGGTGAGCATTGACCGTTTTTTGAGAGTCCGGGACCAAAGAGGAAATGTACTACTGTCTCCAGAGGAAGTCAGTGAAACACAGGGAACAGAGAAACTGACAATAACTTACTCTTCGTCAATGATGTGGGAGATTAATGGCCCTGAGTCAGTGTTGATCAATACCTATCAGTGGATCATCAGAAACTGGGAGACTGTTAAAATTCAGTGGTCTCAGAACCCTACAATGCTATACAATAAAATGGAATTCGAGCCATTTCAGTCTCTAGTCCCTAAGGCCATTAGAGGCCAATACAGTGGGTTTGTTAGAACTCTATTCCAACAAATGAGGGATGTGCTTGGGACCTTTGACACCACTCAGATAATAAAACTTCTTCCCTTTGCAGCCGCTCCACCAAAGCAAAGTAGAATGCAGTTCTCCTCATTGACTGTGAATGTGAGGGGATCAGGAATGAGAATACTTGTAAGGGGTAATTCTCCAATATTCAACTACAACAAGACCACTAAGAGACTCACAGTCCTCGGAAAGGATGCTGGCACTTTAACTGAAGACCCAGATGAAGGCACAGCTGGAGTGGAATCTGCTGTTCTAAGGGGATTCCTCATTCTAGGTAAAGAAGATAGAAGATATGGGCCAGCATTAAGCATCAATGAATTGAGCAACCTTGCGAAAGGGGAAAAAGCTAATGTGCTAATTGGACAAGGGGACGTAGTGTTGGTAATGAAACGAAAACGGGACTCTAGCATACTTACTGACAGCCAGACAGCGACCAAAAGAATTCGGATGGCCATCAATTAA----------------------------------
>CY119121|H1N1|A/Malaysia/14817/1997|Malaysia|12/31/1997
--------------AATTATATTCAATATGGAAAGAATAAAAGAGCTAAGGAATCTGATGTCGCAATCTCGCACTCGCGAGATACTTACAAAAACTACTGTAGACCACATGGCCATAATCAAGAAATACACATCAGGAAGACAAGAGAAAAACCCATCACTTAGGATGAAATGGATGATGGCAATGAAATACCCAATTACAGCAGACAAAAAGATAACGGAAATGATTCCTGAAAGAAATGAGCAAGGACAGACATTATGGAGTAAAGTGAATGATGCCGGATCAGACCGAGTGATGATATCACCCCTGGCTGTGACATGGTGGAACAGAAATGGACCAGTGGCAAGTACTATTCACTATCCAAAAATCTACAAAACTTACTTTGAAAAAGTTGAAAGGTTAAAACATGGAACCTTTGGCCCTGTACACTTTAGAAACCAAGTCAAAATACGCCGAAGAGTCGACATAAATCCTGGTCATGCGGACCTCAGCGCCAAGGAGGCACAGGATGTAATTATGGAAGTTGTTTTCCCTAATGAAGTGGGAGCCAGAATACTAACATCGGAATCGCAATTAACGATAACCAAAGAGAAAAAAGAAGAACTCCAGAATTGCAAAATTTCCCCTTTGATGGTTGCATACATGTTAGAGAGGGAACTTGTCCGCAAAACGAGATTTCTCCCGGTTGCTGGTGGAACAAGCAGTGTGTACATTGAAGTTTTGCATTTAACACAGGGGACATGCTGGGAACAGATGTACACTCCAGGTGGGGAGGTGAGGAATGATGATGTTGATCAAAGCCTAATTATTGCTGCTAGAAACATAGTGAGAAGAGCTGCAGTATCAGCAGATCCACTAGCATCTTTATTAGAAATGTGCCATAGCACACAGATTGGTGGAACAAGGATGGTGGACATTCTCAGGCAAAATCCAACAGAAGAACAAGCTGTGGATATATGCAAAGCAGCAATGGGGCTGAGAATCAGTTCATCCTTCAGTTTTGGCGGATTCACATTTAAGAGAACAAGTGGATCATCAGTCAAAAGGGAGGAAGAAGTGCTCACGGGCAATCTGCAAACATTGAAGCTAAATGTGCATGAAGGATATGAAGAGTTCACAATGGTTGGGAAAAGGGCAACAGCTATACTCAGAAAAGCAACCAGGAGATTGATTCAACTAATAGTGAGTGGAAGAGACGAACAGTCGATAGTCGAAGCAATAGTTGTAGCAATGGTATTCTCACAAGAAGATTGCATGGTAAAAGCAGTTAGAGGTGATCTGAATTTCGTTAATAGAGCGAATCAGCGGTTGAATCCCATGCATCAACTTTTGAGACATTTTCAGAAGGATGCTAAAGTACTTTTCTTAAATTGGGGAATTGAACCTATCGACAATGTGATGGGAATGATTGGGATATTACCTGACATGACTCCAAGTACCGAGATGTCAATGAGAGGAGTGAGAGTCAGCAAAATGGGTGTAGATGAATACTCCAATGCGGAAAGGGTAGTGGTGAGCATTGACCGTTTTTTGAGAGTCCGGGACCAAAGAGGAAATGTACTACTGTCTCCAGAGGAAGTCAGTGAAACACAGGGAACAGAGAAACTGACAATAACTTACTCTTCGTCAATGATGTGGGAGATTAATGGCCCTGAGTCAGTGTTGATCAATACCTATCAGTGGATCATCAGAAACTGGGAGACTGTTAAAATTCAGTGGTCTCAGAACCCTACAATGCTATACAATAAAATGGAATTCGAGCCATTTCAGTCTCTAGTCCCTAAGGCCATTAGAGGCCAATACAGTGGGTTTGTTAGAACTCTATTCCAACAAATGAGGGATGTGCTTGGGACCTTTGACACCACTCAGATAATAAAACTTCTTCCCTTTGCAGCCGCTCCACCAAAGCAAAGTAGAATGCAATTCTCCTCATTGACTGTGAATGTGAGGGGATCAGGAATGAGAATACTTGTAAGGGGTAATTCTCCAGTATTCAACTACAACAAGACCACTAAGAGACTCACAGTCCTCGGAAAGGATGCTGGCACTTTAACTGAAGACCCAGATGAAGGCACAGCTGGAGTGGAATCTGCTGTTCTAAGGGGATTCCTCATTCTAGGCAAAGAAGATAGAAGATATGGGCCAGCATTAAGCATCAATGAATTGAGCAACCTTGCGAAAGGGGAAAAAGCTAATGTGCTAATTGGACAAGGGGACGTAGTGTTGGTAATGAAACGAAAACGGGACTCTAGCATACTTACTGACAGCCAGACAGCGACCAAAAGAATTCGGATGGCCATCAATTAATTTCGAATAATTTAAAAA----------------
>CY013310|H1N1|A/New_York/656/1995|USA|07/31/1995
------------------------AATATGGAAAGAATAAAAGAGCTAAGGAATCTGATGTCTCAATCCCGCACTCGCGAGATACTTACAAAAACCACTGTAGACCACATGGCAATAATCAAGAAATACACATCAGGAAGACAAGAGAAAAACCCGTCACTTAGGATGAAATGGATGATGGCAATGAAATACCCAATTACAGCAGACAAAAAGATAACGGAAATGATTCCTGAAAGAAATGAGCAAGGGCAAACATTATGGAGTAAAGTGAATGATGCCGGATCAGACCGAGTGATGATATCACCCCTGGCTGTGACATGGTGGAACAGAAATGGACCAGTGGCAAGTACTATTCACTATCCAAAAATCTACAAAACTTACTTTGAAAAAGTAGAAAGGTTAAAACACGGAACCTTTGGCCCTGTACACTTTAGAAACCAAGTCAAAATACGCCGAAGAGTCGACATAAATCCTGGTCATGCAGACCTCAGCTCCAAGGAGGCACAGGATGTAATTATGGAAGTTGTTTTCCCTAATGAAGTGGGAGCCAGAATACTAACATCGGAATCACAATTAACGATAACCAAAGAGAAAAAAGAAGAACTCCAGAATTGCAAAATTTCCCCTTTGATGGTTGCATACATGTTAGAGAGGGAACTTGTCCGCAAAACGAGATTTCTCCCGGTTGCTGGTGGAACAAGCAGCGTGTACATTGAAGTTTTGCATTTAACACAGGGAACATGCTGGGAACAGATGTACACTCCAGGTGGGGAGGTGAGAAATGATGATGTTGATCAAAGCCTAATTATTGCTGCTAGGAACATAGTGAGAAGAGCTGCAGTATCAGCAGATCCACTAGCATCTTTATTGGAAATGTGCCACAGCACACAGATTGGTGGAACAAGGATGGTGGACATTCTCAGGCAAAATCCAACAGAAGAACAAGCTGTGGATATATGCAAAGCAGCAATGGGACTGAGAATCAGTTCATCCTTCAGTTTTGGCGGATTCACATTTAAAAGAACAAGTGGATCATCAGTCAAAAGGGAGGAAGAAGTGCTCACGGGCAATCTGCAAACATTGAAGCTAAATGTGCATGAGGGATATGAAGAGTTCACAATGGTTGGGAAAAGGGCAACAGCCATACTCAGAAAAGCAACCAGGAGATTGATTCAACTGATAGTGAGTGGAAGAGACGAACAATCAATAGTCGAAGCAATAGTTGTAGCAATGGTTTTCTCACAAGAAGATTGCATGGTAAAAGCAGTTAGAGGTGATCTGAATTTCGTTAATAGAGCGAATCAGCGGTTGAATCCCATGCACCAACTTTTGAGACATTTTCAGAAGGATGCTAAAGTGCTTTTCCAAAATTGGGGAATTGAACCTATCGACAATGTGATGGGAATGATTGGGATATTACCCGACATGACTCCAAGTACCGAGATGTCAATGAGAGGAGTGAGAGTCAGCAAAATGGGTGTAGATGAATACTCCAATGCGGAAAGGGTAGTGGTGAGCATTGACCGTTTTTTGAGAGTCCGAGACCAAAGAGGAAATGTACTGCTGTCCCCAGAGGAAGTCAGTGAAACACAGGGAACAGAGAAACTGACAATAACTTACTCTTCGTCAATGATGTGGGAGATTAATGGCCCTGAGTCAGTGTTGATCAATACCTACCAGTGGATCATCAGAAACTGGGAGACTGTTAAAATCCAGTGGTCTCAGAACCCTACAATGCTATACAATAAAATGGAATTCGAGCCATTTCAGTCTTTGGTCCCTAAGGCCATCAGAGGCCAATACAGTGGGTTTGTTAGAACTCTATTCCAGCAAATGAGGGATGTGCTTGGGACCTTTGACACCACTCAGATAATAAAACTTCTTCCCTTTGCAGCCGCTCCACCAAAGCAAAGTAGAATGCAATTCTCCTCATTGACTGTGAATGTGAGGGGATCAGGAATGAGAATACTTGTAAGAGGTAATTCTCCAGTATTCAACTACAACAAGACCACTAAGAGACTCACAGTTCTCGGAAAGGATGCTGGCACTTTAACTGAAGACCCAGATGAAGGCACAGCTGGAGTGGAATCTGCTGTCCTAAGGGGATTCCTCATTCTAGGAAAAGAAGATAGGAGGTATGGGCCAGCATTAAGCATCAATGAACTGAGCAACCTTGCGAAAGGGGAAAAAGCTAATGTGCTAATTGGGCAAGGGGACGTAGTGTTGGTAATGAAACGAAAACGGGACTCTAGCATACTTACTGACAGCCAGACAGCGACCAAAAGAATTCGGATGGCCATCAATTAATTTCGAATAA------------------------
>CY125051|H1N1|A/Florida/2/1993|USA|1993
-------------------------ATATGGAAAGAATAAAAGAGCTAAGGAATCTGATGTCTCAATCCCGCACTCGCGAGATACTTACAAAAACCACTGTAGACCACATGGCCATAATCAAGAAATACACATCAGGAAGACAAGAGAAAAACCCGTCACTTAGGATGAAATGGATGATGGCAATGAAATACCCAATTACAGCAGACAAAAAGATAACGGAAATGATTCCTGAAAGAAATGAGCAAGGGCAAACATTATGGAGTAAAGTGAATGATGCCGGATCAGACCGAGTGATGATATCACCCCTGGCTGTGACATGGTGGAACAGAAATGGACCAGTGGCAAGTACTATTCACTATCCAAAAATCTACAAAACTTACTTTGAAAAAGTCGAAAGGTTAAAACACGGAACCTTTGGCCCTGTACACTTTAGAAACCAAGTCAAAATTCGCCGAAGAGTCGACATAAATCCTGGTCATGCAGACCTCAGCTCCAAGGAGGCACAGGATGTAATTATGGAAGTTGTTTTCCCTAATGAAGTGGGAGCCAGAATACTAACATCGGAATCACAATTAACAATAACCAAAGAGAAAAAAGAAGAACTTCAGAATTGCAAAATTTCCCCTTTGATGGTTGCATACATGTTAGAGAGGGAACTTGTCCGCAAAACGAGATTTCTCCCGGTTGCTGGTGGAACAAGCAGTGTGTACATTGAAGTTTTGCATTTAACACAGGGAACATGCTGGGAACAGATGTACACTCCAGGTGGGGAGGTGAGGAATGATGATGTTGATCAAAGCCTAATTATTGCTGCTAGGAACATAGTGAGAAGAGCTGCAGTATCAGCAGATCCACTAGCATCTTTATTGGAAATGTGCCACAGCACACAGATTGGTGGAACAAGGATGGTGGACATTCTCAGGCAAAATCCAACAGAAGAACAAGCTGTGGATATATGCAAAGCAGCAATGGGACTGAGAATCAGTTCATCCTTCAGTTTTGGCGGATTCACATTTAAGAGAACAAGTGGATCATCAGTCAAAAGGGAGGAAGAAGTGCTCACGGGCAATCTGCAAACATTGAAGCTAAATGTGCATGAGGGATATGAAGAGTTCACAATGGTTGGGAAAAGGGCAACAGCTATACTCAGAAAAGCAACCAGGAGATTGATTCAACTGATAGTGAGTGGAAGAGACGAACAATCAATAGTCGAAGCAATAGTTGTAGCAATGGTATTCTCACAAGAAGATTGCATGGTAAAAGCAGTTAGAGGTGATCTGAATTTCGTTAATAGAGCGAATCAGCGGTTGAATCCCATGCACCAACTTTTGAGACATTTTCAGAAGGATGCTAAAGTGCTTTTCCAAAATTGGGGAATTGAACCTATCGACAATGTGATGGGAATGATTGGGATATTACCCGACATGACTCCAAGTACCGAGATGTCAATGAGAGGAGTGAGAGTCAGCAAAATGGGTGTAGATGAATACTCCAATGCGGAAAGGGTAGTGGTGAGCATTGACCGTTTTTTGAGAGTCCGGGACCAAAGAGGAAATGTACTACTGTCTCCAGAGGAAGTCAGTGAAACACAGGGAACAGAGAAACTGACAATAACTTACTCTTCGTCAATGATGTGGGAGATTAATGGCCCTGAGTCAGTGTTGATCAATACCTACCAGTGGATCATCAGAAACTGGGAGACTGTTAAAATTCAGTGGTCTCAGAACCCTACAATGCTATACAATAAAATGGAATTTGAGCCATTTCAGTCTTTGGTCCCTAAGGCCATTAGAGGCCAATACAGTGGGTTTGTTAGAACTCTATTCCAACAAATGAGGGATGTGCTTGGGACCTTTGACACCACTCAGATAATAAAACTTCTTCCCTTTGCAGCCGCTCCACCAAAGCAAAGTAGAATGCAATTCTCCTCATTGACTGTGAATGTGAGGGGATCAGGAATGAGAATACTTGTAAGGGGCAATTCTCCAGTATTCAACTACAACAAGACCACTAAGAGACTCACAGTCCTCGGAAAGGATGCTGGCACTTTAACTGAAGACCCAGATGAAGGCACAGCTGGAGTGGAATCTGCTGTTCTAAGGGGATTCCTCATTCTAGGCAAAGAAGATAGGAGATATGGGCCAGCATTGAGCATCAATGAACTGAGCAACCTTGCGAAAGGGGAAAAAGCTAATGTGCTAATTGGGCAAGGGGACGTAGTGTTGGTAATGAAACGAAAACGGGACTCTAGCATACTTACTGACAGCCAGACAGCGACCAAAAGAATTCGGATGGCCATCAATTAATTTCGAATAATTTAAAAAC---------------
>CY010499|H1N1|A/New_York/605/1995|USA|12/14/1995
------------TCAATTATATTCAATATGGAAAGAATAAAAGAGCTAAGGAATCTGATGTCGCAATCCCGCACTCGCGAGATACTTACAAAAACCACTGTAGACCACATGGCCATAATCAAGAAGTACACATCAGGAAGACAGGAGAAAAACCCGTCACTTAGGATGAAATGGATGATGGCAATGAAATACCCAATTACAGCAGACAAAAAGATAACGGAAATGATTCCTGAAAGGAATGAACAAGGGCAAACATTATGGAGTAAAGTGAATGATGCCGGATCAGACCGAGTGATGATATCACCTCTGGCTGTGACATGGTGGAACAGAAATGGACCAGTGGCAAGTACTATTCACTATCCAAAAATCTACAAAACTTACTTTGAAAAAGTCGAAAGGTTAAAACATGGAACCTTTGGCCCTGTACACTTTAGAAACCAAGTCAAAATACGCCGAAGGGTCGACATAAATCCTGGTCATGCAGACCTCAGCGCCAAGGAGGCACAGGATGTGATTATGGAAGTTGTTTTCCCTAATGAAGTGGGAGCCAGAATACTAACATCGGAATCGCAATTAACGATAACCAAAGAGAAAAAAGAAGAACTCCAAAATTGCAAAATTTCCCCTTTGATGGTTGCATACATGTTAGAGAGGGAACTTGTCCGCAAAACGAGATTTCTCCCGGTTGCTGGTGGAACAAGCAGTGTGTACATTGAAGTTTTGCATTTAACACAGGGAACATGCTGGGAACAGATGTACACTCCAGGTGGGGAGGTGAGGAATGATGATGTTGATCAAAGTCTAATTATTGCTGCTAGGAACATAGTGAGAAGGGCTGCAGTATCAGCAGATCCACTAGCATCTTTATTAGAAATGTGCCACAGCACACAGATTGGTGGAACAAGGATGGTGGACATTCTCAGGCAAAATCCAACAGAAGAACAAGCTGTAGATATATGCAAAGCAGCAATGGGACTGAGAATCAGTTCATCCTTCAGTTTTGGTGGATTCACATTTAAGAGAACAAGTGGATCATCAGTCAAAAGGGAGGAAGAAGTGCTCACGGGCAATCTGCAAACATTGAAGCTAAATGTGCATGAGGGATATGAAGAGTTCACAATGGTTGGGAAAAGGGCAACAGCTATACTCAGAAAAGCAACCAGGAGATTGATTCAACTGATAGTGAGTGGAAGAGACGAACAATCGATAGTCGAAGCAATAGTTGTAGCAATGGTATTCTCACAAGAAGATTGCATGATAAAAGCAGTTAGAGGTGATCTGAATTTCGTTAATAGAGCGAATCAGCGGTTGAATCCCATGCATCAACTTTTGAGACATTTTCAGAAGGATGCTAAAGTGCTTTTCCAAAATTGGGGAATTGAACCTATCGACAATGTGATGGGAATGATTGGGATATTACCCGACATGACTCCAAGTACCGAGATGTCAATGAGAGGAGTGAGAGTCAGCAAGATGGGTGTAGATGAATACTCCAATGCGGAAAGGGTAGTGGTGAGCATTGACCGTTTTTTGAGAGTCCGGGACCAAAGAGGAAATGTACTACTGTCTCCAGAGGAGGTCAGTGAGACACAGGGAACAGAAAAACTGACAATAACTTACTCTTCATCAATGATGTGGGAGATTAATGGCCCTGAGTCAGTGTTGATCAATACATATCAGTGGATCATCAGAAACTGGGAGACTGTTAAAATTCAGTGGTCTCAGAACCCTACAATGCTATACAACAAAATGGAATTCGAGCCATTTCAGTCTTTAGTCCCTAAGGCCATTAGAGGCCAATACAGTGGGTTTGTTAGAACTCTATTCCAACAAATGAGGGATGTGCTTGGGACCTTTGACACCATTCAGATAATAAAACTTCTTCCCTTTGCAGCCGCTCCACCAAAGCAAAGTAGAATGCAGTTCTCCTCATTGACTGTGAATGTGAGGGGATCAGGAATGAGAATACTTGTAAGGGGTAATTCTCCAGTATTCAACTACAACAAGACCACTAAGAGACTCACAGTCCTCGGAAAGGATGCTGGCACTTTAGCTGAAGACCCAGATGAAGGCACAGCTGGAGTGGAATCTGCTGTTCTAAGGGGATTCCTCATTCTGGGCAAAGAAGATAGAAGATATGGGCCAGCATTGAGCATCAACGAACTGAGCAACCTTGCGAAAGGGGAAAAAGCCAATGTGCTAATTGGACAAGGGGACGTAGTGTTGGTAATGAAACGAAAACGGGACTCTAGCATACTTACTGACAGCCAGACAGCGACCAAAAGAATTCGAATGGCCATCAATTAATTTCGAATAATTTAAAAA----------------
>DQ249263|H1N1|A/Taiwan/117/96|Taiwan|1996
AGCGAAAGCAGGTCAATTATATTCAATATGGAAAGAATAAAAGAGCTAAGGAATCTGATGTCGCAATCCCGCACTCGCGAGATACTTACAAAAACCACTATAGACCACATGGCCATAATCAAGAAGTACACATCAGGAAGACAGGAGAAGAACCCGTCACTTAGGATGAAATGGATGATGGCAATGAAATACCCAATTACAGCAGACAAAAAGATAACGGAAATGATTCCTGAAAGAAATGAGCAAGGGCAAACATTATGGAGTAAAGTGAATGATGCCGGATCAGACCGAGTGATGATATCACCCCTGGCTGTGACATGGTGGAACGGAAATGGACCAGTGGCAAGTACTATTCACTATCCAAACATCTACAAAACTTACTTTGAAAAAGTCGAAAGGTTAAAACATGGAACCTTTAGCCCTGTACACTTTAGAAACCAAGTCAAAATACGCCGAAGGGTCGACATAAATCCTGGTCATGCAGACCTCAGCGCCAAAGAGGCACAGGATGTGATTATGGAAGTTGTTTTCCCTAATGAAGTGGGAGCCAGAATACTAACATCGGAATCGCAATTAACGATAACCAAAGAGAAAAAAGAAGAACTCCAGAATTGCAAAATTTCCCCTTTGATGGTTGCATACATGTTAGAGAGGGAACTTGTCCGCGAAACGAGATTTCTCCCGGTTGCTGGTGGAACAAGCAGTGTGTACATTGAAGTTTTGCATTTAACACAGGGAACATGCTGGGAACAGATGTACACTCCAGGTGGGGAGGTGAGGAATGATGATGTTGATCAAAGTCTAATTATTGCTGCTAGGAACATAGTGAGAAGAGCTGCAGTATCAGCAGATCCACTAGCATCCTTATTGGAAATGTGCCACAGCACACAGATTGGTGGAACAAGGATGGTGGACATTCTCAGGCAAAATCCAACAGAAGAACAAGCTGTAGATATATGCAAAGCAGCAATGGGACTGAGAATCAGTTCATCCTTCAGTTTTGGTGGATTCATATTTAAGAGAACAAGTGGATCATCAGTCAAAAGGGAGGAAGAAGTGCTCACGGGCAATCTGCAAACATTGAAGCTAAATGTGCATGAGGGATATGAAGAGTTCACAATGGTTGGGAAAAGGGCAACAGCCATACTCAGAAAAGCAACCAGGAGATTGATTCAACTGATAGTGAGTGGAAGAGACGAACAATCGATAGTCGAAGCAATAGTTGTAGCAATGGTATTCTCACAAGAAGATTGCATGATAAAAGCAGTTAGAGGTGATCTGAATTTCGTTAATAGAGCGAATCAGCGGTTGAATCCCATGCATCAACTTTTGAGACATTTTCAGAAGGATGCTAAAGTGCTTTTCCAAAATTGGGGTATTGAACCTATCGACAATGTGATGGGAATGATTGGGATATTACCCGACATGACTCCAAGTACCGAGATGTCAATGAGAGGAGTGAGAGTCAGCAAGATGGGTGTAGATGAATACTCCAATGCGGAAAGGGTAGTGGTGAGCATTGACCGTTTTTTGAGAGTCCGAGACCAAAGAGGAAATGTACTACTGTCTCCAGAGGAGGTCAGTGAGACACAGGGAACAGAGAAACTGACAATAACTTACTCTTCATCAATGATGCGGGAGATTAATGGCCCTGAGTCAGTGTTGATCAATACATATCAGTGGATCATCAGAAACTGGGAGACGGTTAAAATTCAGTGGTCTCAGAACCCTACAATGCTATACAATAAAATGGAATTCGAGCCCTTTCAGTCTTTAGTCCCTAAGGCCATTAGAGGCCAATACAGTGGGTTTGTTAGAACTCTATTCCAACAAATGAGGGATGTGCTTGGGACCTTTGACACTATTCAGATAATAAAACTTCTTCCCTTTGCAGCCGCTCCACCAAAGCAAAGTAGAATGCAATTCTCCTCATTGACTGTGAATGTGAGGGGATCAGGAATGAGAATACTTGTAAGGGGTAATTCTCCAGTATTCAACTACAACAAGACCACTAAGAGACTCACAGTCCTCGGAAAGGATGCTGGCACTTTAACTGAAGACCCAGATGAAGGCACAGCTGGAGTGGAATCTGCTGTTCTAAGGGGATTCCTCATTCTAGGCAAAGAAGATAGGAGATATGGGCCAGCATTGAGCATCAATGAACTGAGCAACCTTGCGAAAGGAGGAAAAGCCAATGTGCTAATTGGACAAGGGGACGTAGTGTTGGTAATGAAACGAAAACGGGACTCTAGCATACTTACTGACAGCCAGACAGCGACCAAAAGGATTCGAATGGCCATCAATTAATTTCGAATAATTTAAAAACGACCTTGTTTCTACT
>AF398866|H1N1|A/Charlottesville/31/95|USA|1995
-------------------------ATATGGAAAGAATAAAAGAGCTGAGGAATCTGATGTCGCAATCCCGCACTCGCGAGATACTTACAAAAACCACTGTAGACCACATGGCCATAATCAAGAAGTACACCTCAGGAAGACAGGAGAAAAACCCGTCACTTAGGATGAAATGGATGATGGCAATGAAATACCCAATTACAGCAGACAAAAGGATAACGGAAATGATTCCTGAAAGAAATGAGCAAGGGCAAACATTATGGAGTAAAGTGAATGATGCCGGATCGGACCGAGTGATGATATCACCCCTAGCTGTGACATGGTGGAACAGAAATGGACCAGTGGCAAGTACTATTCACTATCCAAAAATCTACAAAACTTACTTTGAAAAAGTCGAAAGGTTAAAACATGGAACCTTTGGCCCTGTACACTTTAGAAACCAAGTCAAAATACGCCGAAGGGTCGACATAAATCCTGGTCATGCAGACCTCAGCGCCAAAGAGGCACAGGATGTGATTATGGAAGTTGTTTTCCCTAATGAAGTGGGAGCCAGAATACTAACATCGGAATCGCAATTAACGATAACCAAAGAGAAAAAAGAAGAACTCCAGAATTGCAAAATTTCCCCTTTGATGGTTGCATACATGTTAGAGAGGGAACTTGTCCGCAAAACGAGATTTCTCCCGGTTGCTGGTGGAACAAGCAGTGTGTACATTGAAGTTTTGCATTTAACACAGGGAACATGCTGGGAACAGATGTACACTCCAGGTGGGGAGGTGAGGAATGATGATGTTGATCAAAGTCTGATTATTGCTGCTAGGAACATAGTGAGAAGAGCTGCAGTATCAGCAGATCCACTAGCATCTTTATTGGAAATGTGCCACAGCACACAGATTGGTGGAACAAGGATGGTGGACATTCTCAGGCAAAATCCAACAGAAGAACAAGCTGTAGATATATGCAAAGCAGCAATGGGACTGAGAATCAGTTCATCCTTCAGTTTTGGTGGATTCACATTTAAGAGAACAAGTGGATCATCAGTCAAAAGGGAGGAAGAAGTGCTCACGGGCAATCTGCAAACATTGAAGCTAAATGTGCATGAGGGATATGAAGAGTTCACAATGGTTGGGAAAAGGGCAACAGCCATACTCAGAAAAGCAACCAGGAGATTGATTCAACTGATAGTGAGTGGAAGAGACGAACAATCGATAGTCGAAGCAATAGTTGTAGCAATGGTATTCTCACAAGAAGATTGCATGATAAAAGCAGTTAGAGGTGATCTGAACTTCGTTAATAGAGCGAATCAGCGGTTGAACCCCATGCATCAACTTTTGAGACATTTTCAGAAGGATGCTAAAGTGCTTTTCCAAAATTGGGGTATTGAACCTATCGACAATGTGATGGGAATGATTGGGATATTACCCGACATGACTCCAAGTACCGAGATGTCAATGAGAGGAGTGAGAGTCAGCAAGATGGGTGTAGATGAATACTCCAATGCGGAAAGGGTAGTGGTGAGCATTGACCGTTTTTTGAGAGTCCGAGACCAAAGAGGAAATGTACTACTGTCTCCAGAGGAGGTCAGTGAGACACAGGGAACAGAGAAACTGACAATAACTTACTCTTCATCAATGATGTGGGAGATTAATGGCCCTGAGTCAGTGTTGATCAATACATATCAGTGGATCATCAGAAACTGGGAGACTGTTAAAATTCAGTGGTCTCAGAACCCTACAATGCTATACAATAAAATGGAATTCGAGCCATTTCAGTCTTTAGTCCCTAAGGCCATTAGAGGCCAATACAGTGGGTTTGTTAGAACTCTATTCCAACAAATGAGGGATGTGCTTGGGACCTTTGACACCATTCAGATAATAAAACTTCTTCCCTTTGCAGCCGCTCCACCAAAGCAAAGTAGAATGCAATTCTCCTCATTGACTGTGAATGTGAGGGGATCAGGAATGAGAATACTTGTAAGGGGTAATTCTCCAGTATTCAACTACAACAAGACCACTAAGAGACTCACAGTCCTCGGAAAGGATGCTGGCACTTTAACTGAAGACCCAGATGAAGGCACAGCTGGAGTGGAATCTGCTGTTCTAAGGGGATTCCTCATTCTAGGCAAAGAAGATAGGAGATATGGGCCAGCATTGAGCATCAATGAACTGAGCAACCTTGCGAAAGGGGAAAAAGCCAATGTGCTAATTGGACAAGGGGACGTAGTGTTGGTAATGAAACGAAAACGGGACTCTAGCATACTTACTGACAGCCAGACAGCGACCAAAAGAATTCGGATGGCCATCAATTAATGTCA-----------------------------
>CY019124|H1N1|A/Memphis/3/1996|USA|1996
---------------------------ATGGAAAGAATAAAAGAGCTAAGGAATCTGATGTCGCAATCCCGCACTCGCGAGATACTTACAAAAACCACTGTAGACCACATGGCCATAATCAAGAAGTACACCTCAGGAAGACAGGAGAAAAACCCGTCACTTAGGATGAAATGGATGATGGCAATGAAATACCCAATTACAGCAGACAAAAAGATAACGGAAATGATTCCTGAAAGAAATGAGCAAGGGCAAACATTATGGAGTAAAGTGAATGATGCCGGATCGGACCGAGTGATGATATCACCCCTAGCTGTGACATGGTGGAACAGAAATGGACCAGTGGCAAGTACTATTCACTATCCAAAAATCTACAAAACTTACTTTGAAAAAGTCGAAAGGTTAAAACATGGAACCTTTGGCCCTGTACACTTTAGAAACCAAGTCAAAATACGCCGAAGGGTCGACATAAATCCTGGTCATGCAGACCTCAGCGCCAAAGAGGCACAGGATGTGATTATGGAAGTTGTTTTCCCTAATGAAGTGGGAGCCAGAATACTAACATCGGAATCGCAATTAACGATAACCAAAGAGAAAAAAGAAGAACTCCAGAATTGCAAAATTTCCCCTTTGATGGTTGCATACATGTTAGAGAGGGAACTTGTCCGCAAAACGAGATTTCTCCCGGTTGCTGGTGGAACAAGCAGTGTGTACATTGAAGTTTTGCATTTAACACAGGGAACATGCTGGGAACAGATGTACACTCCAGGTGGGGAGGTGAGGAATGATGATGTTGATCAAAGTCTGATTATTGCTGCTAGGAACATAGTGAGAAGAGCTGCAGTATCAGCAGATCCACTAGCATCTTTATTGGAAATGTGCCACAGCACACAGATTGGTGGAACAAGGATGGTGGACATTCTCAGGCAAAATCCAACAGAAGAACAAGCTGTAGATATATGCAAAGCAGCAATGGGACTGAGAATCAGTTCATCCTTCAGTTTCGGTGGATTCACATTTAAGAGAACAAGTGGATCATCAGTCAAAAGGGAGGAAGAAGTGCTCACGGGCAATCTGCAAACATTGAAGCTAAATGTGCATGAGGGATATGAAGAGTTCACAATAGTTGGGAAAAGGGCAACAGCCATACTCAGAAAAGCAACCAGGAGATTGATTCAACTGATAGTGAGTGGAAGAGACGAACAATCGATAGTCGAAGCAATAGTTGTAGCAATGGTATTCTCACAAGAAGATTGCATGATAAAAGCAGTTAGAGGTGATCTGAACTTCGTTAATAGAGCGAATCAGCGGTTGAACCCCATGCATCAACTTTTGAGACATTTTCAGAAGGATGCTAAAGTGCTTTTCCAAAATTGGGGTATTGAACCTATCGACAATGTGATGGGAATGATTGGGATATTACCCGACATGACTCCAAGTACCGAGATGTCAATGAGAGGAGTGAGAGTCAGCAAGATGGGTGTAGATGAATACTCCAATGCGGAAAGGGTAGTGGTGAGCATTGACCGTTTTTTGAGAGTCCGAGATCAAAGAGGAAATGTACTACTGTCTCCAGAGGAGGTCAGTGAGACACAGGGAACAGAGAAACTGACAATAACTTACTCTTCATCAATGATGTGGGAGATTAATGGCCCTGAGTCAGTGTTGATCAATACATATCAGTGGATCATCAGAAACTGGGAGACTGTTAAAATTCAGTGGTCTCAGAACCCTACAATGCTATACAATAAAATGGAATTCGAGCCATTTCAGTCTTTAGTCCCTAAGGCCATTAGAGGCCAATACAGTGGGTTTGTTAGAACTCTATTCCAACAAATGAGGGATGTGCTTGGGACCTTTGACACCGTTCAGATAATAAAACTTCTTCCCTTTGCAGCCGCTCCACCAAAGCAAAGTAGAATGCAATTCTCCTCATTGACTGTGAATGTGAGGGGATCAGGAATGAGAATACTTGTAAGGGGTAATTCTCCAGTATTCAACTACAACAAGACCACTAAGAGACTCACAGTCCTCGGAAAGGATGCTGGCACTTTAACTGAAGACCCAGATGAAGGCACAGCTGGAGTGGAATCTGCTGTTCTAAGGGGATTCCTCATTCTAGGCAAAGAAGATAGGAGATATGGGCCAGCATTGAGCATCAATGAACTGAGCAACCTTGCGAAAGGGGAAAAAGCCAATGTGCTAATTGGACAAGGGGACGTAGTGTTGGTAATGAAACGAAAACGGGACTCTAGCATACTTACTGACAGCCAGACAGCGACCAAAAGAATTCGAATGGCCATCAATTAA----------------------------------
>CY011807|H1N1|A/New_York/629/1995|USA|12/04/1995
------------TCAATTATATTCAATATGGAAAGAATAAAAGAGCTAAGGAATCTGATGTCGCAATCCCGCACTCGCGAGATACTTACAAAAACCACTGTAGACCACATGGCCATAATCAAGAAGTACACCTCAGGAAGACAGGAGAAAAACCCGTCGCTTAGGATGAAATGGATGATGGCAATGAAATACCCAATTACAGCAGACAAAAAGATAACGGAAATGATTCCTGAAAGAAATGAGCAAGGGCAAACATTATGGAGTAAAGTGAATGATGCCGGATCGGACCGAGTGATGATATCACCCCTAGCTGTGACATGGTGGAACAGAAATGGACCAGTGGCAAGTACTATTCACTATCCAAAAATCTACAAAACTTACTTTGAAAAAGTCGAAAGGTTAAAACATGGAACCTTTGGCCCTGTACACTTTAGAAACCAAGTCAAAATACGCCGAAGGGTCGACATAAATCCTGGTCATGCAGACCTCAGCGCCAAAGAGGCACAGGATGTGATTATGGAAGTTGTTTTCCCTAATGAAGTGGGAGCCAGAATACTAACATCGGAATCGCAATTAACGATAACCAAAGAGAAAAAAGAAGAACTCCAGAATTGCAAAATTTCCCCTTTGATGGTTGCATACATGTTAGAGAGGGAACTTGTCCGCAAAACGAGATTTCTCCCGGTTGCTGGTGGAACAAGCAGTGTGTACATTGAAGTTTTGCATTTAACACAGGGAACATGCTGGGAACAGATGTACACTCCAGGTGGGGAGGTGAGGAATGATGATGTTGATCAAAGTCTGATTATTGCTGCTAGGAACATAGTGAGAAGAGCTGCAGTATCAGCAGATCCACTAGCATCTTTATTGGAAATGTGCCACAGCACACAGATTGGTGGAACAAGGATGGTGGACATTCTCAGGCAAAATCCAACAGAAGAACAAGCTGTAGATATATGCAAAGCAGCAATGGGACTGAGAATCAGTTCATCCTTCAGTTTTGGTGGATTCACATTTAAGAGAACAAGTGGATCATCAGTCAAAAGGGAGGAAGAAATGCTCACGGGCAATCTGCAAACATTGAAGCTAAATGTGCATGAGGGATATGAAGAGTTCACAATGGTTGGGAAAAGGGCAACAGCCATACTCAGAAAAGCAACCAGGAGATTGATTCAACTGATAGTGAGTGGAAGAGACGAACAATCGATAGTCGAAGCAATAGTTGTAGCAATGGTATTCTCACAAGAAGATTGCATGATAAAAGCAGTTAGAGGTGATCTGAACTTCGTTAATAGAGCGAATCAGCGGTTGAACCCCATGCATCAACTTTTGAGACATTTTCAGAAGGATGCTAAAGTGCTTTTCCAAAATTGGGGTATTGAACCTATCGACAATGTGATGGGAATGATTGGGATATTACCCGACATGACTCCAAGTACCGAGATGTCAATGAGAGGAGTGAGAGTCAGCAAGATGGGTGTAGATGAATACTCCAATGCGGAAAGGGTAGTGGTGAGCATTGACCGTTTTTTGAGAGTCCGAGACCAAAGAGGAAATGTACTACTGTCTCCAGAGGAGGTCAGTGAGACACAGGGAACAGAGAAACTGACAATAACTTACTCTTCATCAATGATGTGGGAGATTAATGGCCCTGAGTCAGTGTTGATCAATACATATCAGTGGATCATCAGAAACTGGGAGACTGTTAAAATTCAGTGGTCTCAGAACCCTACAATGCTATACAATAAAATGGAATTCGAGCCATTTCAGTCTTTAGTCCCTAAGGCCATTAGAGGCCAATACAGTGGGTTTGTTAGAACTCTATTCCAACAAATGAGGGATGTGCTTGGGACCTTTGACACCATTCAGATAATAAAACTTCTTCCCTTTGCAGCCGCTCCACCAAAGCAAAGTAGAATGCAATTCTCCTCATTGACTGTGAATGTGAGGGGATCAGGAATGAGAATACTTGTAAGGGGTAATTCTCCAGTATTCAACTACAACAAGACCACTAAGAGACTCACAGTCCTCGGAAAGGATGCTGGCACTTTAACTGAAGACCCAGATGAAGGCACAGCTGGAGTGGAATCTGCTGTTCTAAGGGGATTCCTCATTCTAGGCAAAGAAGATAGGAGATATGGGCCAGCATTGAGCATCAATGAACTGAGCAACCTTGCGAAAGGGGAAAAAGCCAATGTGCTAATTGGACAAGGGGACGTAGTGTTGGTAATGAAACGAAAACGGGACTCTAGCATACTTACTGACAGCCAGACAGCGACCAAAAGAATTCGAATGGCCATCAATTAATTTCGAATAATTTAAAAA----------------
>CY125067|H1N1|A/Shanghai/8/1996|China|1996
------------TCAATTATATTCAATATGGAAAGAATAAAAGAGCTAAGAAATCTGATGTCGCAATCCCGCACTCGCGAGATACTTACAAAAACCACTGTAGACCACATGGCCATAATCAAGAAGTACACCTCAGGAAGACAGGAGAAAAACCCGTCGCTTAGGATGAAATGGATGATGGCAATGAAATACCCAATTACAGCAGACAAAAAGATAACGGAAATGATTCCTGAAAGAAATGAGCAAGGGCAAACATTATGGAGTAAAGTGAATGATGCCGGATCGGACCGAGTGATGATATCACCCCTAGCTGTGACATGGTGGAACAGAAATGGACCAGTGGCAAGTACTATTCACTATCCAAAAATCTACAAAACTTACTTTGAAAAAGTCGAAAGGTTAAAACATGGAACCTTTGGCCCTGTACACTTTAGAAACCAAGTCAAAATACGCCGAAGGGTCGACATAAATCCTGGTCATGCAGACCTCAGCGCCAAAGAGGCACAGGATGTGATTATGGAAGTTGTTTTCCCTAATGAAGTGGGAGCCAGAATACTAACATCGGAATCGCAATTAACGATAACCAAAGAGAAAAAAGAAGAACTCCAGAATTGCAAAATTTCCCCTTTGATGGTTGCATACATGTTAGAGAGGGAACTTGTCCGCAAAACGAGATTTCTCCCGGTTGCTGGTGGAACAAGCAGTGTGTACATTGAAGTTTTGCATTTAACACAGGGAACATGCTGGGAACAGATGTACACTCCAGGTGGGGAGGTGAGGAATGATGATGTTGATCAAAGTCTGATTATTGCTGCTAGGAACATAGTGAGAAGAGCTGCAGTATCAGCAGATCCACTAGCATCTTTATTGGAAATGTGCCACAGCACACAGATTGGTGGAACAAGGATGGTGGACATTCTCAGGCAAAATCCAACAGAAGAACAAGCTGTAGATATATGCAAAGCAGCAATGGGACTGAGAATCAGTTCATCCTTCAGTTTTGGTGGATTCACATTTAAGAGAACAAGTGGATCATCAGTCAAAAGGGAGGAAGAAGTGCTCACGGGCAATCTGCAAACCTTGAAGCTAAATGTGCATGAGGGATATGAAGAGTTCACAATGGTTGGGAAAAGGGCAACAGCCATACTCAGAAAAGCAACCAGGAGATTGATTCAACTGATAGTGAGTGGAAGAGACGAACAATCGATAGTCGAAGCAATAGTTGTAGCAATGGTATTCTCACAAGAAGATTGCATGATAAAAGCAGTTAGAGGTGATCTGAACTTCGTTAATAGAGCGAATCAGCGGTTGAACCCCATGCATCAACTTTTGAGACATTTTCAGAAGGATGCTAAAGTGCTTTTCCAAAATTGGGGTATTGAACCTATCGACAATGTGATGGGAATGATTGGGATATTACCCGACATGACTCCAAGTACCGAGATGTCAATGAGAGGAGTGAGAGTCAGCAAGATGGGTGTAGATGAATACTCCAATGCGGAAAGGGTAGTGGTGAGCATTGACCGTTTTTTGAGAGTCCGAGACCAAAGAGGAAATGTACTACTGTCTCCAGAGGAGGTCAGTGAGACACAGGGAACAGAGAAACTGACAATAACTTACTCTTCATCAATGATGTGGGAGATTAATGGCCCTGAGTCAGTGTTGATCAATACATATCAGTGGATCATCAGAAACTGGGAGACTGTTAAAATTCAGTGGTCTCAGAACCCTACAATGCTATACAATAAAATGGAATTCGAGCCATTTCAGTCTTTAGTCCCTAAGGCCATTAGAGGCCAATACAGTGGGTTTGTTAGAACTCTATTCCAACAAATGAGGGATGTGCTTGGGACCTTTGACACCATTCAGATAATAAAACTTCTTCCCTTTGCAGCCGCTCCACCAAAGCAAAGTAGAATGCAATTCTCCTCATTGACTGTGAATGTGAGGGGATCAGGAATGAGAATACTTGTAAGGGGTAATTCTCCAGTATTCAACTACAACAAGACCACTAAGAGACTCACAGTCCTCGGAAAGGATGCTGGCACTTTAACTGAAGACCCAGATGAAGGCACAGCTGGAGTGGAATCTGCTGTTCTAAGGGGATTCCTCATTCTAGGCAAAGAAGATAGGAGATATGGGCCAGCATTGAGCATCAATGAACTGAGCAACCTTGCGAAAGGGGAAAAAGCCAATGTGCTAATTGGACAAGGGGACGTAGTGTTGGTAATGAAACGAAAACGGGACTCTAGCATACTTACTGACAGCCAGACAGCGACCAAAAGAATTCGAATGGCCATCAATTAATTTCGAATAATTTAAAAACGA-------------
>DQ415283|H1N1|A/TW/130/96|Taiwan|1996
---------------------------ATGGAAAGAATAAAAGAACTAAGGAATCTGATGTCGCAATCCCGCACTCGCGAGATACTTACAAAAACCACTGTAGACCACATGGCCATAATCAAGAAGTACACATCAGGAAGACAGGAGAAGAACCCGTCACTTAGGATGAAATGGATGATGGCAATGAAATACCCAATTACAGCAGACAAAAAGATAACGGAAATGATTCCTGAAAGAAATGAGCAAGGGCAAACATTATGGAGTAAAGTGAATGATGCCGGATCAGACCGAGTGATGATATCACCCCTGGCTGTGACATGGTGGAACAGAAATGGACCAGTGGCAAGTACTATTCACTATCCAAAAATCTACAAAACTTACTTTGAAAAAGTCGAAAGGTTAAAACATGGAACCTTTGGCCCTGTACACTTTAGAAACCAAGTCAAAATACGCCGAAGGGTCGACATAAATCCTGGTCATGCAGACCTCAGCGCCAAAGAGGCACAGGATGTGATTATGGAAGTTGTTTTCCCTAATGAAGTGGGAGCCAGAATACTAACATCGGAATCGCAATTAACGATAACCAAAGAGAAAAAAGAAGAACTCCAGAATTGCAAAATTTCCCCTTTGATGGTTGCATACATGTTAGAGAGGGAACTTGTCCGCAAAACGAGATTTCTCCCGGTTGCTGGTGGAACAAGCAGTGTGTACATTGAAGTTTTGCATTTAACACAGGGAACATGCTGGGAACAGATGTACACTCCAGGTGGGGAGGTGAGGAATGATGATGTTGATCAAAGTCTAATTATTGCTGCTAGGAACATAGTGAGAAGAGCTGCAGTATCAGCAGATCCACTAGCATCCTTATTGGAAATGTGCCACAGCACACAGATTGGTGGAACAAGGATGGTGGACATTCTCAGGCAAAATCCAACAGAAGAACAAGCTGTAGATATATGCAAAGCAGCAATGGGACTGAGAATCAGTTCATCCTTCAGTTTTGGTGGATTCACATTTAAGAGAACAAGTGGATCATCAGTCAAAAGGGAGGAAGAAGTGCTCACGGGCAATCTGCAAACATTGAAGCTAAATGTGCATGAGGGATATGAAGAGTTCACAATGGTTGGGAAAAGAGCAACAGCCATACTCAGAAAAGCAACCAGGAGATTGATTCAACTGATAGTGAGTGGAAGAGACGAACAATCGATAGTCGAAGCAATAGTTGTAGCAATGGTATTCTCACAAGAAGATTGCATGATAAAAGCAGTTAGAGGTGATCTGAATTTCGTTAATAGAGCGAATCAGCGGTTGAATCCCATGCATCAACTTTTGAGACATTTTCAGAAGGATGCTAAAGTGCTTTTCCAAAATTGGGGTATTGAACCTATCGACAATGTGATGGGAATGATTGGGATATTACCCGACATGACTCCAAGTACCGAGATGTCAATGAGAGGAGTGAGAGTCAGCAAGATGGGTGTAGATGAATACTCCAATGCGGAAAGGGTAGTGGTGAGCATTGACCGTTTTTTGAGAGTCCGAGACCAAAGAGGAAATGTACTACTGTCTCCAGAGGAGGTCAGTGAGACACAGGGAACAGAGAAACTGACAATAACTTACTCTTCGTCAATGATGTGGGAGATTAATGGCCCTGAGTCAGTGTTGATCAATACATATCAGTGGATCATCAGAAACTGGGAGACTGTTAAAATTCAGTGGTCTCAGAACCCTACAATGCTATACAATAAAATGGAATTCGAGCCCTTTCAGTCTTTAGTCCCTAAGGCCATTAGAGGCCAATACAGTGGGTTTGTTAGAACTCTATTCCAACAAATGAGGGATGTGCTTGGGACCTTTGACACTATTCAGATAATAAAACTTCTTCCCTTTGCAGCCGCTCCACCAAAGCAAAGTAGAATGCAATTCTCCTCATTGACTGTGAATGTGAGGGGATCAGGAATGAGAATACTTGTAAGGGGTAATTCTCCAGTATTCAACTACAACAAGACCACTAAGAGACTCACAGTCCTCGGAAAGGATGCTGGCACTTTAACTGAAGACCCAGATGAAGGCACAGCTGGAGTGGAATCTGCTGTTCTAAGGGGATTCCTCATTCTAGGCAAAGAAGATAGGAGATATGGGCCAGCATTGAGCATCAATGAACTGAGCAACCTTGCGAAAGGAGAAAAAGCCAATGTGCTAATTGGACAAGGGGACGTAGTGTTGGTAATGAAACGAAAACGGGACTCTAGCATACTTACTGACAGCCAGACAGCGACCAAAAGAATTCGAATGGCCATCAATTAA----------------------------------
>CY015539|H1N1|A/New_York/694/1995|USA|05/02/1995
------------------------AATATGGAAAGAATAAAAGAGCTAAGGAATCTGATGTCGCAATCCCGCACTCGCGAGATACTTACAAAAACCACTGTAGACCACATGGCCATAATCAAGAAGTACACATCAGGAAGACAGGAGAAAAACCCGTCACTTAGGATGAAATGGATGATGGCAATGAAATACCCAATTACAGCAGACAAAAAGATAACGGAAATGATTCCTGAAAGAAATGAGCAAGGGCAAACATTATGGAGTAAAGTGAATGATGCCGGATCAGACCGAGTGATGATATCACCCCTGGCTGTGACATGGTGGAACAGAAATGGACCAGTGGCAAGTACTATTCACTATCCAAAAATCTACAAAACTTACTTTGAAAAAGTCGAAAGGTTAAAACATGGAACCTTTGGCCCTGTACACTTTAGAAACCAAGTCAAAATACGCCGAAGGGTCGACATAAATCCTGGTCATGCAGACCTCAGCGCCAAGGAGGCACAGGATGTGATTATGGAAGTTGTTTTCCCTAATGAAGTGGGAGCCAGAATACTAACATCGGAATCGCAATTAACGATAACCAAAGAGAAAAAAGAAGAACTCCAGAATTGCAAAATTTCCCCTTTGATGGTTGCATACATGTTAGAGAGGGAACTTGTCCGCAAAACGAGATTTCTCCCGGTTGCTGGTGGAACAAGCAGTGTGTACATTGAAGTTTTGCATTTAACACAGGGAACATGCTGGGAACAGATGTACACTCCAGGTGGGGAGGTGAGGAATGATGATGTTGATCAAAGTCTAATTATTGCTGCTAGGAACATAGTGAGAAGAGCTGCAGTATCAGCAGATCCACTAGCATCTTTATTGGAAATGTGCCACAGCACACAGATTGGTGGAACAAGGATGGTGGACATTCTCAGGCAAAATCCAATAGAAGAACAAGCTGTAGATATATGCAAAGCAGCAATGGGACTGAGAATCAGTTCATCCTTCAGTTTTGGTGGATTCACATTTAAGAGAACAAGTGGATCATCAGTCAAAAAGGAGGAGGAAGTGCTCACGGGCAATCTGCAAACATTGAAGCTAAATGTGCATGAGGGATATGAAGAGTTCACAATGGTTGGGAAAAGGGCAACAGCCATACTCAGAAAAGCAACCAGGAGATTGATTCAACTGATAGTGAGTGGAAGAGACGAACAATCGATAGTCGAAGCAATAGTTGTAGCAATGGTATTCTCACAAGAAGATTGCATGATAAAAGCAGTTAGAGGTGATCTGAATTTCGTTAATAGAGCGAATCAGCGGTTGAATCCCATGCATCAACTTTTGAGACATTTTCAGAAGGATGCTAAAGTGCTTTTCCAAAATTGGGGTATTGAACCTATCGACAATGTGATGGGAATGATTGGGATATTACCCGACATGACTCCAAGTACCGAGATGTCAATGAGAGGAGTGAGAGTCAGCAAGATGGGTGTAGATGAATACTCCAATGCGGAAAGGATAGTGGTGAGCATTGACCGTTTTTTGAGAGTCCGAGACCAAAGAGGAAACGTACTACTGTCTCCAGAGGAGGTCAGTGAGACACAGGGAACAGAGAAACTGACAATAACTTACTCTTCATCAATGATGTGGGAGATTAATGGCCCTGAGTCAGTGTTGATCAATACATATCAGTGGATCATCAGAAACTGGGAGACTGTTAAAATTCAGTGGTCTCAGAACCCTACAATGCTATACAATAAAATGGAATTCGAGCCATTTCAGTCTTTAGTCCCTAAGGCCATTAGAGGCCAATACAGTGGGTTTGTTAGAACTCTATTCCAACAAATGAGGGATGTGCTTGGGACCTTTGACACCATTCAGATAATAAAACTTCTTCCCTTTGCAGCCGCTCCACCAAAGCAAAGTAGAATGCAATTCTCCTCATTGACTGTGAATGTGAGGGGATCAGGAATGAGAATACTTGTAAGGGGTAATTCTCCAGTATTCAACTACAACAAGACCACTAAGAGACTCACAGTCCTCGGAAAGGATGCTGGCACTTTAACTGAAGACCCAGATGAAGGCACAGCTGGAGTGGAATCTGCTGTTCTAAGGGGATTCCTCATTCTAGGCAAAGAAGATAGGAGATATGGGCCAGCATTGAGCATCAATGAACTGAGCAACCTTGCGAAAGGGGAAAAAGCCAATGTGCTAATTGGACAAGGGGACGTAGTGTTGGTAATGAAACGGAAACGGGACTCTAGCATACTTACTGACAGCCAGACAGCGACCAAAAGAATTCGAATGGCCATCAATTAATTTCGAATAAT-----------------------
>CY036846|H1N1|A/Siena/14/1995|Italy|12/19/1995
--------------------------TATGGAAAGAATAAAAGAGCTAAGGAATCTGATGTCGCAATCCCGCACTCGCGAGATACTTACAAAAACCACTGTAGACCACATGGCCATAATCAAGAAGTACACATCAGGAAGACAGGAGAAAAACCCATCACTTAGGATGAAATGGATGATGGCAATGAAATACCCAATTACAGCAGACAAAAAGATAACGGAAATGATTCCTGAAAGAAACGAGCAAGGGCAAACATTATGGAGTAAAGTGAATGACGCCGGATCAGACCGAGTGATGATATCACCCCTGGCTGTGACATGGTGGAACAGAAATGGACCAGTGGCAAGTACTATTCACTATCCAAAAATCTACAAGACTTACTTTGAAAAAGTCGAAAGGTTAAAACATGGAACCTTTGGCCCTGTACATTTTAGAAACCAAGTCAAAATACGCCGAAGGGTCGACATAAATCCTGGTCATGCAGACCTCAGCGCCAAAGAGGCACAGGATGTGATTATGGAAGTTGTTTTCCCTAATGAAGTGGGAGCCAGAATACTAACATCGGAATCGCAATTAACGATAACCAAAGAGAAAAAAGAAGAACTCCAGAATTGCAAAATTTCCCCTTTGATGGTTGCATACATGTTAGAGAGGGAACTTGTCCGCAAAACGAGATTTCTCCCGGTTGCTGGTGGAACAAGCAGTGTGTACATTGAAGTTTTGCATTTAACACAGGGAACATGCTGGGAACAGATGTACACTCCAGGTGGGGAGGTGAGGAATGATGATGTTGATCAAAGTCTAATTATTGCTGCTAGGAACATAGTGAGAAGAGCTGCAGTATCAGCAGATCCACTAGCATCTTTATTGGAAATGTGCCACAGCACACAGATTGGTGGAACAAGGATGGTGGACATTCTCAGGCAAAATCCAACAGAAGAACAAGCTGTAGATATATGCAAAGCAGCAATGGGACTGAGAATCAGTTCATCCTTCAGTTTTGGTGGATTCACATTTAAGAGAACAAGTGGATCATCAGTCAAAAGGGAGGAAGAAGTGCTCACGGGCAATCTGCAAACATTGAAGCTAAATGTGCATGAGGGATATGAAGAGTTCACAATGGTTGGGAAAAGGGCAACAGCCATACTCAGAAAAGCAACCAGGAGATTGATTCAACTGATAGTGAGTGGAAGAGACGAACAATCGATAGTCGAAGCAATAGTTGTAGCAATGGTATTCTCACAAGAAGATTGCATGATAAAAGCAGTTAGAGGTGATCTGAATTTCGTTAATAGAGCGAATCAGCGGTTGAATCCCATGCATCAACTTTTGAGACATTTTCAGAAGGATGCTAAAGTGCTTTTCCAAAATTGGGGTATTGAACCTATCGACAATGTGATGGGAATGATTGGGATATTACCCGACATGACTCCAAGTACCGAGATGTCAATAAGAGGAGTGAGAGTCAGCAAGATGGGTGTAGATGAATACTCCAATGCGGAAAGGGTAGTGGTGAGCATTGACCGTTTTTTGAGAGTCCGAGACCAAAGAGGAAATGTACTACTGTCTCCAGAGGAGGTCAGTGAGACACAGGGAACAGAGAAACTGACAATAACTTACTCTTCATCAATGATGTGGGAGATTAATGGCCCTGAGTCAGTGTTGATCAATACATATCAGTGGATCATCAGAAACTGGGAGACTGTTAAAATTCAGTGGTCTCAGAACCCTACAATGCTATACAATAAAATGGAATTCGAGCCATTTCAGTCTTTAGTCCCTAAGGCCATTAGAGGCCAATACAGTGGGTTTGTTAGAACTCTATTCCAACAAATGAGGGATGTGCTTGGGACCTTTGACACCATTCAGATAATAAAACTTCTTCCCTTTGCAGCCGCTCCACCAAAGCAAAGTAGAATGCAATTCTCCTCATTGACTGTGAATGTGAGGGGATCAGGAATGAGAATACTTGTAAGGGGTAATTCTCCAGTATTCAACTACAACAAGACCACTAAGAGACTCACAGTCCTCGGAAAGGATGCTGGCACTTTAACTGAAGACCCAGATGAAGGCACAGCTGGAGTGGAATCTGCTGTTCTAAGGGGATTCCTCATTCTAGGCAAAGAAGATAGGAGATATGGGCCAGCATTGAGCATCAATGAACTGAGCAACCTTGCGAAAGGGGAAAAGGCCAATGTGCTAATTGGACAAGGGGACGTAGTGTTGGTAATGAAACGAAAACGGGACTCTAGCATACTTACTGACAGCCAGACAGCGACCAAAAGAATTCGAATGGCCATCAATTAATTTCGAATAAT-----------------------
>CY012879|H1N1|A/New_York/650/1995|USA|12/15/1995
------------------------AATATGGAAAGAATAAAAGAGCTAAGGAATCTGATGTCGCAATCCCGCACTCGCGAGATACTTACAAAAACCACTGTAGACCACATGGCCATAATCAAGAAGTACACATCAGGAAGACAGGAGAAAAACCCGTCACTTAGGATGAAATGGATGATGGCAATGAAATACCCAATTACAGCAGACAAAAAGATAACGGAAATGATTCCTGAAAGAAATGAGCAAGGGCAAACATTGTGGAGTAAAGTGAATGATGCCGGATCAGACCGAGTGATGATATCACCCCTGGCTGTGACATGGTGGAACAGAAATGGACCAGTGGCAAGTACTATTCACTATCCAAAAATCTACAAAACTTACTTTGAAAAAGTCGAAAGGTTAAAACATGGAACCTTTGGCCCTGTACACTTTAGAAACCAAGTCAAAATACGCCGAAGGGTCGACATAAATCCTGGTCATGCAGACCTCAGCGCCAAAGAGGCACAGGATGTGATTATGGAAGTTGTTTTCCCTAATGAAGTGGGAGCCAGAATACTAACATCGGAATCGCAATTAACGATAACCAAAGAGAAAAAAGAAGAACTCCAGAATTGCAAAATTTCCCCTTTGATGGTTGCATACATGTTAGAGAGGGAACTTGTCCGCAAAACGAGATTTCTCCCGGTTGCTGGTGGAACAAGCAGTGTGTATATTGAAGTTTTGCATTTAACACAGGGAACATGCTGGGAACAGATGTACACTCCAGGTGGGGAGGTGAGGAATGATGATGTTGATCAAAGTCTAATTATTGCTGCTAGGAACATAGTGAGAAGAGCTGCAGTATCAGCAGATCCACTAGCATCTTTATTGGAAATGTGCCACAGCACACAGATTGGTGGAACAAGGATGGTGGACATTCTCAGGCAAAATCCAACAGAAGAACAAGCTGTAGATATATGCAAAGCAGCAATGGGACTGAGAATCAGTTCATCCTTCAGTTTTGGTGGATTCACATTTAAGAGAACAAGTGGATCATCAGTCAAAAGGGAGGAAGAAGTGCTCACGGGCAATCTGCAAACATTGAAGCTAAATGTGCATGAGGGATATGAAGAGTTCACAATGGTTGGGAAAAGGGCAACAGCCATACTCAGAAAAGCAACCAGGAGATTGATTCAACTGATAGTGAGTGGAAGAGACGAACAATCGATAGTCGAAGCAATAGTTGTAGCAATGGTATTCTCACAAGAAGATTGCATGATAAAAGCAGTTAGAGGTGATCTGAATTTCGTTAATAGAGCGAATCAGCGGTTGAATCCCATGCATCAACTTTTGAGACATTTTCAGAAGGATGCTAAAGTGCTTTTCCAAAATTGGGGTATTGAACCTATCGACAATGTGATGGGAATGATTGGGATATTACCCGACATGACTCCAAGTACCGAGATGTCAATGAGAGGAGTGAGAGTCAGCAAGATGGGTGTAGATGAATACTCCAATGCGGAAAGGGTAGTGGTGAGCATTGACCGTTTTTTGAGAGTCCGAGACCAAAGAGGAAATGTACTACTGTCTCCAGAAGAGGTCAGTGAGACACAGGGAACAGAGAAACTGACAATAACTTACTCTTCATCAATGATGTGGGAGATTAATGGCCCTGAGTCAGTGTTGATCAATACATATCAGTGGATCATCAGAAACTGGGAGACTGTTAAAATTCAGTGGTCTCAGAACCCTACAATGCTATACAATAAAATGGAATTCGAGCCATTTCAGTCTTTAGTCCCTAAGGCCATTAGAGGCCAATACAGTGGGTTTGTTAGAACTCTATTCCAACAAATGAGGGATGTGCTTGGGACCTTTGACACCATTCAGATAATAAAACTTCTTCCCTTTGCAGCCGCTCCACCAAAGCAAAGTAGAATGCAATTCTCCTCATTGACTGTGAATGTGAGGGGATCAGGAATGAGAATACTTGTAAGGGGTAATTCCCCAGTATTCAACTACAACAAGACCACTAAGAGACTCACAGTCCTCGGAAAGGATGCTGGCACTTTAACTGAAGACCCAGATGAAGGCACAGCTGGAGTGGAATCTGCTGTTCTAAGGGGATTCCTCATTCTAGGCAAAGAAGATAGGAGATATGGGCCAGCATTGAGCATCAATGAACTGAGCAACCTTGCGAAAGGGGAAAAAGCCAATGTGCTAATTGGACAAGGGGACGTAGTGTTGGTAATGAAACGAAAACGGGACTCTAGCATACTTACTGACAGCCAGACAGCGACCAAAAGAATTCGAATGGCCATCAATTAA----------------------------------
>CY117697|H1N1|A/Malaysia/06768/1995|Malaysia|05/16/1995
--------------AATTATATTCAATATGGAAAGAATAAAAGAGCTAAGGAATCTGATGTCGCAATCCCGCACTCGCGAGATACTTACAAAAACCACTGTAGACCACATGGCCATAATCAAGAAGTACACATCAGGAAGACAGGAGAAAAACCCGTCACTTAGGATGAAATGGATGATGGCAATGAAATACCCAATTACAGCAGACAAAAAGATAACGGAAATGATTCCTGAAAGAAATGAGCAAGGGCAAACATTATGGAGTAAAGTGAATGATGCCGGATCAGACCGAGTGATGATATCACCCCTGGCTGTGACATGGTGGAACAGAAATGGACCAGTGGCAAGTACTATTCACTATCCAAAAATCTACAAGACTTACTTTGAAAAAGTCGAAAGGTTAAAACATGGAACCTTTGGCCCTGTACACTTTAGAAACCAAGTCAAAATACGCCGAAGGGTCGACATAAATCCTGGTCATGCAGACCTCAGCGCCAAAGAGGCACAGGATGTGATTATGGAAGTTGTTTTCCCTAATGAAGTGGGAGCCAGAATACTAACATCGGAATCGCAATTAACGATAACCAAAGAGAAAAAAGAAGAACTCCAGAATTGCAAAATTTCCCCTTTGATGGTTGCATACATGTTAGAGAGGGAACTTGTCCGCAAAACGAGATTTCTCCCGGTTGCTGGTGGAACAAGCAGTGTGTACATTGAAGTTTTGCATTTAACACAGGGAACATGCTGGGAACAGATGTACACTCCAGGTGGGGAGGTGAGGAATGATGATGTTGATCAAAGTCTAATTATTGCTGCTAGGAACATAGTGAGAAGAGCTGCAGTATCAGCAGATCCACTAGCATCTTTATTGGAAATGTGCCACAGCACACAGATTGGTGGAACAAGGATGGTGGACATTCTCAGGCAAAATCCAACAGAAGAACAAGCTGTAGATATATGCAAAGCAGCAATGGGACTGAGAATCAGTTCATCCTTCAGTTTTGGTGGATTCACATTTAAGAGAACAAGTGGATCATCAGTTAAAAGGGAGGAAGAAGTGCTCACGGGCAATCTGCAAACATTGAAGCTAAATGTGCATGAGGGATATGAAGAGTTCACAATGGTTGGGAAAAGGGCAACAGCCATACTCAGAAAAGCAACCAGGAGATTGATTCAACTGATAGTGAGTGGAAGAGACGAACAATCGATAGTCGAAGCAATAGTTGTAGCAATGGTATTCTCACAAGAAGATTGCATGATAAAAGCAGTTAGAGGTGATCTGAATTTCGTTAATAGAGCGAATCAGCGGTTGAATCCCATGCATCAACTTTTGAGACATTTTCAGAAGGATGCTAAAGTGCTTTTCCAAAATTGGGGTATTGAACCTATCGACAATGTGATGGGAATGATTGGGATATTACCCGACATGACTCCAAGTACTGAGATGTCAATGAGAGGAGTGAGAGTCAGCAAGATGGGTGTAGATGAATACTCCAATGCGGAAAGGGTAGTGGTGAGCATTGACCGTTTTTTGAGAGTCCGAGACCAAAGAGGAAATGTACTACTGTCTCCAGAGGAGGTCAGTGAGACACAGGGAACAGAGAAACTGACAATAACTTACTCTTCATCAATGATGTGGGAGATTAATGGCCCTGAGTCAGTGTTGATCAATACATATCAGTGGATCATCAGAAACTGGGAGACTGTTAAAATTCAGTGGTCTCAGAACCCTACAATGCTATACAATAAAATGGAATTCGAGCCATTTCAGTCTTTAGTCCCTAAGGCCATTAGAGGCCAATACAGTGGGTTTGTTAGAACTCTATTCCAACAAATGAGGGATGTGCTTGGGACCTTTGACACCATTCAGATAATAAAACTTCTTCCCTTTGCAGCCGCTCCACCAAAGCAAAGTAGAATGCAATTCTCCTCATTGACTGTGAATGTGAGGGGATCAGGAATGAGAATACTTGTAAGGGGTAATTCTCCAGTATTCAACTACAACAAGACCACTAAGAGACTCACAGTCCTCGGAAAGGATGCTGGCACTTTAACTGAAGACCCAGATGAAGGCACAGCTGGAGTGGAATCTGCTGTTCTAAGGGGATTCCTCATTCTAGGCAAAGAAGATAGGAGATATGGGCCAGCATTGAGCATCAATGAACTGAGCAACCTTGCGAAAGGGGAAAAAGCCAATGTGCTAATTGGACAAGGGGACGTAGTGTTGGTAATGAAACGAAAACGGGACTCTAGCATACTTACTGACAGCCAGACAGCGACCAAAAGAATTCGAATGGCCATCAATTAATTTCGAATAATTTAAAAA----------------
>CY125059|H1N1|A/Shengzhen/227/1995|China|1995
------------TCAATTATATTCAATATGGAAAGAATAAAAGAGCTAAGGAATCTGATGTCGCAATCCCGCACTCGCGAGATACTTACAAAAACCACTGTAGACCACATGGCCATAATCAAGAAGTACACATCAGGAAGACAGGAGAAAAACCCGTCACTTAGGATGAAATGGATGATGGCAATGAAATACCCAATTACAGCAGACAAAAAGATAACGGAAATGATTCCTGAAAGAAATGAGCAAGGGCAAACATTATGGAGTAAAGTGAATGATGCCGGATCAGACCGAGTGATGATATCACCCCTGGCTGTGACATGGTGGAACAGAAATGGACCAGTGGCAAGTACTATTCACTATCCAAAAATCTACAAAACTTACTTTGAAAAAGTCGAAAGGTTAAAACATGGAACCTTTGGCCCTGTACACTTTAGAAACCAAGTCAAAATACGCCGAAGGGTCGACATAAATCCTGGTCATGCAGACCTCAGCGCCAAAGAGGCACAGGATGTGATTATGGAAGTTGTTTTCCCTAATGAAGTGGGAGCCAGAATACTAACATCGGAATCGCAATTAACGATAACCAAAGAGAAAAAAGAAGAACTCCAGAATTGCAAAATTTCCCCTTTGATGGTTGCATACATGTTAGAGAGGGAACTTGTCCGCAAAACGAGATTTCTCCCGGTTGCTGGTGGAACAAGCAGTGTGTACATTGAAGTTTTGCATTTAACACAGGGAACATGCTGGGAACAGATGTACACTCCAGGTGGGGAGGTGAGGAATGATGATGTTGATCAAAGTCTAATTATTGCTGCTAGGAACATAGTGAGAAGAGCTGCAGTATCAGCAGATCCACTAGCATCTTTATTGGAAATGTGCCACAGCACACAGATTGGTGGAACAAGGATGGTGGACATTCTCAGGCAAAATCCAACAGAAGAACAAGCTGTAGATATATGCAAAGCAGCAATGGGACTGAGAATCAGTTCATCCTTCAGTTTTGGTGGATTCACATTTAAGAGAACAAGTGGATCATCAGTCAAAAGGGAGGAAGAAGTGCTCACGGGCAATCTGCAAACATTGAAGCTAAATGTGCATGAGGGATATGAAGAGTTCACAATGGTTGGGAAAAGGGCAACAGCCATACTCAGAAAAGCAACCAGGAGATTGATTCAACTGATAGTGAGTGGAAGAGACGAACAATCGATAGTCGAAGCAATAGTTGTAGCAATGGTATTCTCACAAGAAGATTGCATGATAAAAGCAGTTAGAGGTGATCTGAATTTCGTTAATAGAGCGAATCAGCGGTTGAATCCCATGCATCAACTTTTGAGACATTTTCAGAAGGATGCTAAAGTGCTTTTCCAAAATTGGGGTATTGAACCTATCGACAATGTGATGGGAATGATTGGGATATTACCCGACATGACTCCAAGTACCGAGATGTCAATGAGAGGAGTGAGAGTCAGCAAGATGGGTGTAGATGAATACTCCAATGCGGAAAGGGTAGTGGTGAGCATTGACCGTTTTTTGAGAGTCCGAGACCAAAGAGGAAATGTACTACTGTCTCCAGAGGAGGTCAGTGAGACACAGGGAACAGAGAAACTGACAATAACTTACTCTTCATCAATGATGTGGGAGATTAATGGCCCTGAGTCAGTATTGATCAATACATATCAGTGGATCATCAGAAACTGGGAGACTGTTAAAATTCAGTGGTCTCAGAACCCTACAATGCTATACAATAAAATGGAATTCGAGCCATTTCAGTCTTTAGTCCCTAAGGCCATTAGAGGCCAATACAGTGGGTTTGTTAGAACTCTCTTCCAACAAATGAGGGATGTGCTTGGGACCTTTGACACCATTCAGATAATAAAACTTCTTCCCTTTGCAGCCGCTCCACCAAAGCAAAGTAGAATGCAATTCTCCTCATTGACTGTGAATGTGAGGGGATCAGGAATGAGAATACTTGTAAGGGGTAATTCTCCAGTATTCAACTACAACAAGACCACTAAGAGACTCACAGTCCTCGGAAAGGATGCTGGCACTTTAACTGAAGACCCAGATGAAGGCACAGCTGGAGTGGAATCTGCTGTTCTAAGGGGATTCCTCATTCTAGGCAAAGAAGATAGGAGATATGGGCCAGCATTGAGCATCAATGAACTGAGCAACCTTGCGAAAGGGGAAAAAGCCAATGTGCTAATTGGACAAGGGGACGTAGTGTTGGTAATGAAACGAAAACGGGACTCTAGCATACTTACTGACAGCCAGACAGCGACCAAAAGAATTCGAATGGCCATCAATTAATTTCGAATAATTTAAAAACGA-------------
>CY019810|H1N1|A/Memphis/11/1996|USA|1996
------------------------AATATGGAAAGAATAAAAGAGCTAAGGAATCTGATGTCGCAATCCCGCACTCGCGAGATACTTACAAAAACCACTGTAGACCACATGGCCATAATCAAGAAGTACACATCAGGAAGACAGGAGAAAAACCCGTCACTTAGGATGAAATGGATGATGGCAATGAAATACCCAATTACAGCAGACAAAAAGATAACGGAAATGATTCCTGAAAGAAACGAGCAAGGGCAAACATTATGGAGTAAAGTGAATGATGCCGGATCAGACCGAGTGATGATATCACCCCTGGCTGTGACATGGTGGAACAGAAATGGACCAGTGGCAAGTACTATTCACTATCCAAAAATCTACAAGACTTACTTTGAAAAAGTCGAAAGGTTAAAACATGGAACCTTTGGCCCTGTACACTTTAGAAACCAAGTCAAAATACGCCGAAGGGTCGACATAAATCCTGGTCATGCAGACCTCAGCGCCAAAGAGGCACAGGATGTGATTATGGAAGTTGTTTTCCCTAATGAAGTGGGAGCCAGAATACTAACATCGGAATCGCAATTAACGATAACCAAAGAGAAAAAAGAAGAACTCCAGAATTGCAAAATTTCCCCTTTGATGGTTGCATACATGTTAGAGAGGGAACTTGTCCGCAAAACGAGATTTCTCCCGGTTGCTGGTGGAACAAGCAGTGTGTACATTGAAGTTTTGCATTTAACACAGGGAACATGCTGGGAACAGATGTACACTCCAGGTGGGGAGGTGAGGAATGATGATGTTGATCAAAGTCTAATTATTGCTGCTAGGAACATAGTGAGAAGAGCTGCAGTATCAGCAGATCCTCTAGCATCTTTATTGGAAATGTGCCACAGCACACAGATTGGTGGAACAAGGATGGTGGACATTCTCAGGCAAAATCCAACAGAAGAACAAGCTGTAGATATATGCAAAGCAGCAATGGGACTGAGAATCAGTTCATCCTTCAGTTTTGGTGGATTCACATTTAAGAGAACAAGTGGATCATCAGTCAAAAGGGAGGAAGAAGTGCTCACGGGCAATCTGCAAACATTGAAGCTAAATGTGCATGAGGGATATGAAGAGTTCACAATGGTTGGGAAAAGGGCAACAGCCATACTCAGAAAAGCAACCAGGAGATTGATTCAACTGATAGTGAGTGGAAGAGACGAACAATCGATAGTCGAAGCAATAGTTGTAGCAATGGTATTCTCACAAGAAGATTGCATGATAAAAGCAGTTAGAGGTGATCTGAATTTCGTTAATAGAGCGAATCAGCGGTTGAATCCCATGCATCAACTTTTGAGACATTTTCAGAAGGATGCTAAAGTGCTTTTCCAAAATTGGGGTATTGAACCTATCGACAATGTGATGGGAATGATTGGGATATTACCCGACATGACTCCAAGTACCGAGATGTCAATGAGAGGAGTGAGAGTCAGCAAGATGGGTGTAGATGAATACTCCAATGCGGAAAGGGTAGTGGTGAGCATTGACCGTTTTTTGAGAGTCCGAGACCAAAGAGGAAATGTACTACTGTCTCCAGAGGAGGTCAGTGAGACACAGGGAACAGAGAAACTGACAATAACTTACTCTTCATCAATGATGTGGGAGATTAATGGCCCTGAGTCAGTGTTGATCAATACATATCAGTGGATCATCAGAAACTGGGAGACTGTTAAAATTCAGTGGTCTCAGAACCCTACAATGCTATACAATAAAATGGAATTCGAGCCATTTCAGTCTTTAGTCCCTAAGGCCATTAGAGGCCAATACAGTGGGTTTGTTAGAACTCTATTCCAACAAATGAGGGATGTGCTTGGGACCTTTGACACCATTCAGATAATAAAACTTCTTCCCTTTGCAGCCGCTCCACCAAAGCAAAGTAGAATGCAATTCTCCTCATTGACTGTGAATGTGAGGGGGTCAGGAATGAGAATACTTGTAAGGGGTAATTCTCCAGTATTCAACTACAACAAGACCACTAAGAGACTCACAGTCCTCGGAAAGGATGCTGGCACTTTAACTGAAGACCCAGATGAAGGCACAGCTGGAGTGGAATCTGCTGTTCTAAGGGGATTCCTCATTCTAGGCAAAGAAGATAGGAGATATGGGCCAGCATTGAGCATCAATGAACTGAGCAACCTTGCGAAAGGGGAAAAAGCCAATGTGCTAATTGGACAAGGGGACGTAGTGTTGGTAATGAAACGAAAACGGGACTCTAGCATACTTACTGACAGCCAGACAGCGACCAAAAGAATTCGAATGGCCATCAATTAATTTCGAATAATTTAAAAA----------------
>CY036950|H1N1|A/Siena/9/1989|Italy|01/02/1989
--------------------------TATGGAAAGAATAAAAGAGCTAAGGAATCTGATGTCTCAATCCCGCACTCGCGAGATACTTACAAAAACCACTGTAGACCACATGGCCATAATCAAGAAATACACATCAGGAAGACAGGAGAAAAACCCGTCACTTAGGATGAAATGGATGATGGCAGTGAAATATCCAATTACAGCTGACAAAAAGATAACGGAAATGATTCCTGAAAGAAATGAGCAAGGGCAAACATTATGGAGTAAAGTGAATGATGCCGGATCAGACCGAGTGATGATATCACCCCTGGCTGTGACATGGTGGAACAGAAATGGGCCAGTGGCAAGTACTATTCACTATCCAAAAATCTACAAAACTTACTTTGAAAAAGTCGAAAGGTTAAAACATGGAACTTTTGGCCCTGTACACTTTAGAAACCAAGTCAAAATACGCCGAAGAGTCGACATAAATCCTGGTCATGCAGACCTCAGCGCCAAGGAGGCACAGGATGTAATTATGGAAGTTGTTTTCCCTAATGAAGTGGGAGCCAGAATACTAACATCAGAATCGCAATTAACGATAACCAAAGAGAAGAAAGAAGAACTCCAGAATTGCAAAATTTCCCCTTTGATGGTTGCATACATGTTAGAGAGGGAACTTGTCCGCAAAACGAGATTTCTCCCGGTTGCTGGTGGAACAAGCAGTGTGTACATTGAAGTTTTGCATTTAACACAGGGAACATGCTGGGAACAGATGTACACTCCAGGTGGGGAGGTGAGGAATGATGATGTTGATCAAAGCCTAATTATTGCTGCTAGGAACATAGTGAGAAGAGCTGCAGTATCAGCAGATCCACTAGCATCTTTATTGGAAATGTGCCACAGCACACAGATTGGTGGAACAAGGATGGTGGACATTCTCAGGCAAAATCCAACAGAAGAACAAGCTGTGGATATATGCAAAGCAGCAATGGGACTGAGAATCAGTTCATCCTTCAGTTTTGGCGGATTCACATTTAAGAGAACAAGTGGATCATCAGTCAAAAGAGAGGAAGAAGTGCTCACGGGCAATCTGCAAACATTGAAGCTAAAAGTGCATGAGGGATATGAAGAGTTCACAATGGTTGGGAAAAGGGCAACAGCTATACTCAGAAAAGCAACCAGGAGATTGATTCAACTGATAGTGAGTGGAAGAGACGAACAATCGATAGTCGAAGCAATAGTTGTGGCCATGGTATTCTCACAAGAAGATTGCATGATAAAAGCAGTTAGAGGTGATCTGAATTTCGTTAATAGAGCGAATCAGCGGTTGAATCCCATGCATCAACTTTTGAGACATTTTCAGAAGGATGCTAAAGTGCTTTTCCAAAATTGGGGAATTGAACCTATCGACAATGTGATGGGAATGATTGGGATATTACCCGACATGACTCCAAGTACCGAGATGTCAATGAGAGGAGTGAGGGTCAGCAAAATGGGTGTAGATGAATACTCCAATGCGGAAAGGGTAGTGGTGAGCATTGACCGTTTTTTGAGAGTCCGGGACCAAAGAGGAAATGTACTACTGTCTCCAGAGGAGGTCAGTGAAACACAGGGAACAGAGAAACTGACAATAACTTACTCTTCGTCAATGATGTGGGAGATTAATGGCCCTGAGTCAGTGTTGATCAATACCTATCAGTGGATCATCAGAAACTGGGAGACCGTTAAAATTCAGTGGTCTCAGAACCCTACAATGCTATACAATAAAATGGAATTCGAGCCATTTCAGTCTCTAGTTCCTAAGGCCATTAGAGGCCAATACAGTGGGTTTGTTAGAACTCTATTCCAACAAATGAGGGATGTGCTTGGGACCTTTGACACCACTCAGATAATAAAACTTCTTCCCTTTGCAGCCGCTCCACCAAAGCAAAGTAGAATGCAATTCTCCTCATTGACTGTGAATGTGAGGGGATCAGGAATGAGAATACTTGTAAGGGGTAATTCTCCAGTATTCAACTACAACAAAACCACTAAGAGACTCACAGTCCTCGGAAAGGATGCTGGCACTTTAACTGAAGACCCGGATGAAGGCACAGCTGGAGTGGAATCTGCTGTTCTAAGGGGATTCCTCATTCTAGGCAAAGAAGATAGGAGATATGGGCCAGCATTAAGCATCAATGAACTGAGCAACCTTGCGAAAGGGGAAAAAGCTAATGTGCTAATTGGACAAGGGGACGTAGTGTTGGTAATGAAACGAAAACGGGACTCTAGCATACTTACTGACAGCCAGACAGCGACCAAAAGAATTCGGATGGCCATCAATTAATTTCGAATAATTTAAAAAC---------------
>CY125043|H1N1|A/Wellington/47/1992|New_Zealand|1992
-------------------------ATATGGAAAGAATAAAAGAGCTAAGGAATCTGATGTCGCAATCCCGCACTCGCGAGATACTTACAAAAACCACTGTAGACCACATGGCCATAATCAAGAAATACACATCAGGAAGACAGGAGAAAAACCCGTCACTTAGGATGAAATGGATGATGGCAATGAAATACCCAATTACAGCAGACAAAAAGATAACGGAAATGATTCCTGAAAGAAATGAGCAAGGGCAAACATTATGGAGTAAAGTGAATGATGCCGGATCAGACCGAGTGATGATATCACCCCTGGCTGTGACATGGTGGAACAGAAATGGACCAGTGGCAAGTACTATTCACTATCCAAAAATCTACAAAACTTACTTTGAAAAAGTCGAAAGGTTAAAACATGGAACCTTTGGCCCTGTACACTTTAGAAACCAAGTCAAAATACGCCGAAGAGTCGACATAAATCCTGGTCATGCAGACCTCAGCGCCAAGGAGGCACAGGATGTAATTATGGAAGTTGTTTTCCCTAATGAAGTGGGAGCCAGAATACTAACATCGGAATCGCAATTAACGATAACCAAAGAGAAAAAAGAAGAACTCCAGAATTGCAAAATTTCCCCTTTGATGGTTGCATACATGTTAGAGAGGGAACTTGTCCGCAAAACGAGATTTCTCCCGGTTGCTGGTGGAACAAGCAGTGTGTACATTGAAGTTTTGCATTTAACACAGGGAACATGCTGGGAACAGATGTACACTCCAGGTGGGGAGGTGAGGAATGATGATGTTGATCAAAGTCTAATTATTGCTGCTAGGAACATAGTGAGAAGAGCTGCAGTATCAGCAGATCCACTAGCATCTTTATTGGAAATGTGCCACAGCACACAGATTGGTGGAACAAGGATGGTGGACATTCTCAGGCAAAATCCAACAGAAGAACAAGCTGTGGATATATGCAAAGCAGCAATGGGACTGAGAATCAGTTCATCCTTCAGTTTTGGTGGATTCACATTTAAGAGAACAAGTGGATCATCAGTCAAAAGGGAAGAAGAAGTGCTCACGGGCAATCTGCAAACATTGAAGCTAAATGTGCATGAGGGATATGAAGAGTTCACAATGGTTGGGAAAAGGGCAACAGCTATACTCAGAAAAGCAACCAGGAGATTGATTCAACTGATAGTGAGTGGAAGAGACGAACAATCGATAGTCGAAGCAATAGTTGTAGCAATGGTATTCTCACAAGAAGATTGCATGGTAAAAGCAGTTAGAGGTGATCTGAATTTCGTTAATAGAGCGAATCAGCGGTTGAATCCCATGCATCAACTTTTGAGACATTTTCAGAAGGATGCTAAAGTGCTTTTCCAAAATTGGGGAATTGAACCTATCGACAATGTGATGGGAATGATTGGGATATTACCCGACATGACTCCAAGTACCGAGATGTCAATGAGAGGAGTGAGAGTCAGCAAGATGGGTGTAGATGAATACTCCAATGCGGAAAGGGTAGTGGTGAGCATTGACCGTTTTTTGAGAGTCCGGGACCAAAGAGGAAATGTACTACTGTCTCCAGAGGAGGTCAGTGAGACACAGGGAACAGAGAAACTGACAATAACTTACTCTTCATCAATGATGTGGGAGATTAATGGCCCTGAGTCAGTGTTGATCAATACATATCAGTGGATCATCAGAAACTGGGAGACTGTTAAAATTCAGTGGTCTCAGAACCCTACAATGCTATACAATAAAATGGAATTCGAGCCATTTCAGTCTTTAGTCCCTAAGGCCATTAGAGGCCAATACAGTGGGTTTGTTAGAACTCTATTCCAACAAATGAGGGATGTGCTTGGGACCTTTGACACCACTCAGATAATAAAACTTCTTCCCTTTGCAGCCGCTCCACCAAAGCAAAGTAGAATGCAATTCTCCTCATTGACTGTGAATGTGAGGGGATCAGGAATGAGAATACTTGTAAGGGGTAATTCTCCAGTATTCAACTACAACAAGACCACTAAGAGACTCACAGTCCTCGGAAAGGATGCTGGCACTTTAACTGAAGACCCAGATGAAGGCACAGCTGGAGTGGAATCTGCTGTTCTAAGGGGATTCCTCATTCTAGGCAAAGAAGATAGGAGATATGGGCCAGCATTAAGCATCAATGAACTGAGCAACCTTGCGAAAGGGGAAAAAGCTAATGTGCTAATTGGACAAGGGGACGTAGTGTTGGTAATGAAACGAAAACGGGACTCTAGCATACTTACTGACAGCCAGACAGCGACCAAAAGAATTCGAATGGCCATCAATTAATTTCGAATAATTTAAAAAC---------------
>CY147389|H1N1|A/Texas/36_JY2/1991|USA|1991
------------TCAATTATATTCAATATGGAAAGAATAAAAGAGCTAAGGAATCTGATGTCGCAATCCCGCACTCGCGAGATACTTACAAAGACCACTGTAGACCACATGGCCATAATCAAGAAATACACATCAGGAAGACAGGAGAAAAACCCGTCACTCAGGATGAAATGGATGATGGCAATGAAATACCCAATTACAGCAGACAAAAAGATAACGGAAATGATTCCTGAAAGAAATGAGCAAGGGCAAACATTATGGAGTAAAGTGAATGATGCCGGATCAGACCGAGTGATGATATCACCCCTGGCTGTGACATGGTGGAACAGAAATGGACCAGTGGCAAGTACTATTCACTATCCAAAAATCTACAAAACTTACTTTGAAAAAGTCGAAAGGTTAAAACATGGAACCTTTGGCCCTGTACACTTTAGAAACCAAGTCAAAATACGCCGAAGAGTCGACATAAATCCTGGTCATGCAGACCTCAGCGCCAAGGAGGCACAGGATGTAATTATGGAAGTTGTTTTCCCTAATGAAGTGGGAGCCAGAATACTAACATCGGAATCGCAATTAACGATAACCAAAGAGAAAAAAGAAGAACTCCAGAATTGCAAAATTTCCCCTTTGATGGTTGCATACATGTTAGAGAGGGAACTTGTCCGCAAAACGAGATTTCTCCCGGTTGCTGGTGGAACAAGCAGTGTGTACATTGAAGTTTTGCATTTAACACAGGGAACATGCTGGGAACAGATGTACACTCCAGGTGGGGAGGTGAGGAATGATGATGTTGATCAAAGCCTAATTATTGCTGCTAGGAACATAGTGAGAAGAGCTGCAGTATCAGCAGATCCACTAGCATCTTTATTGGAAATGTGCCACAGCACACAGATTGGTGGAACAAGGATGGTGGACATTCTCAGGCAAAATCCAACAGAAGAACAAGCTGTGGATATATGCAAAGCAGCAATGGGACTGAGAATCAGTTCATCCTTCAGTTTTGGCGGATTCACATTTAAGAGAACAAGTGGATCATCAGTCAAAAGGGAGGAAGAAGTGCTCACGGGCAATCTGCAAACATTGAAGCTAAATGTGCATGAGGGATATGAAGAGTTCACAATGGTTGGGAAAAGGGCAACAGCTATACTCAGAAAAGCAACCAGGAGATTGATTCAACTGATAGTGAGTGGAAGAGACGAACAATCGATAGTCGAAGCAATAGTTGTAGCAATGGTATTCTCACAAGAAGATTGCATGGTAAAAGCAGTTAGAGGTGATCTGAATTTCGTTAATAGAGCGAATCAGCGGTTGAATCCCATGCATCAACTTTTGAGACATTTTCAGAAGGATGCTAAAGTGCTTTTCCAAAATTGGGGAATTGAACCTATCGACAATGTGATGGGAATGATTGGGATATTACCCGACATGACTCCAAGTACCGAGATGTCAATGAGAGGAGTGAGAGTCAGCAAAATGGGTGTAGATGAATACTCCAATGCGGAGAGGGTAGTGGTGAGCATTGACCGTTTTTTGAGAGTCCGGGACCAAAGAGGAAATGTACTACTGTCTCCAGAGGAGGTCAGTGAAACACAGGGAACAGAGAAACTGACAATAACTTACTCTTCGTCAATGATGTGGGAGATTAATGGCCCTGAGTCAGTGTTGATCAATACCTATCAGTGGATCATCAGAAACTGGGAGACTGTTAAAATTCAGTGGTCTCAGAACCCTACAATGCTATACAATAAAATGGAATTCGAGCCATTTCAGTCTTTAGTCCCTAAGGCCATTAGAGGCCAATACAGTGGGTTTGTTAGAACTCTATTCCAACAAATGAGGGATGTGCTTGGGACCTTTGACACCACTCAGATAATAAAACTTCTTCCCTTTGCAGCCGCTCCACCAAAGCAAAGTAGAATGCAATTCTCCTCATTGACTGTGAATGTGAGGGGATCAGGAATGAGAATACTTGTAAGGGGTAATTCTCCAGTATTCAACTACAACAAGACCACTAAGAGACTCACAGTCCTCGGAAAGGATGCTGGCACTTTAACTGAAGACCCAGATGAAGGCACAGCTGGAGTGGAATCTGCTGTTCTAAGGGGATTTCTCATTCTAGGCAAAGAAGATAGGAGATATGGGCCAGCATTAAGCATCAATGAACTGAGCAACCTTGCGAAAGGGGAAAAAGCTAATGTGCTAATTGGACAAGGGGACGTAGTGTTGGTAATGAAACGAAAACGGGACTCTAGCATACTTACTGACAGCCAGACAGCGACCAAAAGAATTCGGATGGCCATCAATTAATTTCGAATAATTTAAAAA----------------
>CY017026|H1N1|A/South_Australia/29/2000|Australia|2000
------------------------AATATGGAAAGAATAAAAGAGCTAAGGGATCTGATGTCGCAATCCCGCACGCGCGAGATACTCACAAAAACCACTGTAGACCACATGGCCATAATCAAGAAGTACACATCAGGAAGACAGGAGAAAAACCCGTCACTTAGGATGAAATGGATGATGGCAATGAAATACCCAATTACAGCAGACAAAAAAATAACGGAAATGATTCCTGAAAGGAATGAGCAAGGGCAAACATTATGGAGTAAAGTGAATGATGCCGGATCAGACCGAGTGATGATATCACCCCTGGCTGTGACATGGTGGAACAGAAATGGACCAGTGGCAAGTACTATTCACTATCCAAAAATCTATAAAACTTACTTTGAAAAAGTCGAAAGGTTAAAACATGGAACCTTTGGCCCTGTACACTTTAGAAATCAAGTCAAAATACGCAGAAGGGTCGACATAAATCCTGGTCATGCAGACCTCAGCGCCAAGGAGGCACAGGATGTGATTATGGAAGTTGTTTTCCCTAATGAAGTGGGAGCCAGAATACTAACATCGGAATCGCAATTAACGATAACCAAAGAGAAAAAAGAAGAACTCCAGGATTGCAAAATTTCCCCTTTGATGGTTGCATACATGTTAGAGAGGGAACTTGTCCGCAAAACGAGATTTCTCCCGGTTGCTGGTGGAACAAGCAGTGTGTACATTGAAGTTTTGCATTTAACACAGGGAACATGCTGGGAACAGATGTACACTCCAGGTGGGAAGGTGAAGAATGATGATGTTGATCAAAGTCTAATTATTGCTGCTAGGAATATAGTGAGAAGGGCTGCGGTATCAGCAGATCCACTAGCATCTTTATTAGAAATGTGCCACAGCACACAGATTGGTGGAACAAGAATGGTGGACATTCTCAGGCAAAATCCAACAGAAGAACAAGCAGTAGATATATGCAAAGCAGCAATGGGACTGAGAATCAGTTCATCCTTCAGTTTTGGTGGATTCACATTTAAGAGAACAAGTGGATCATCAGTCAAAAGGGAGGAAGAAGTGCTCACGGGCAATCTTCAAACATTGAAGCTAAATGTGCATGAGGGATATGAAGAGTTCACAATGGTTGGGAAAAGGGCAACAGCTATACTCAGAAAAGCAACCAGGAGATTGATTCAACTGATAGTGAGTGGAAGAGACGAACAATCGATAGTCGAAGCAATGGTTGTAGCAATGGTATTCTCACAAGAAGATTGCATGATAAAAGCAGTTAGAGGTGATCTTAATTTCGTTAATAGAGCGAATCAGCGGTTGAATCCCATGCATCAACTTTTGAGACATTTTCAGAAGGATGCTAAAGTGCTTTTCCAAAATTGGGGAATTGAACCTATCGACAATGTGATGGGAATGATTGGGATATTACCTGACATGACTCCAAGTACCGAGATGTCAATGAGAGGAGTGAGAGTCAGCAAGATGGGTGTAGATGAATACTCCAATGCGGAAAGAGTAGTGGTGAGCATTGACCGTTTTTTGAGAGTCCGGGACCAAAGAGGAAATGTACTACTGTCTCCGGAGGAGGTCAGTGAGACACAGGGAACAGAAAAACTGACAATAACTTACTCTTCATCAATGATGTGGGAGATTAATGGCCCTGAGTCAGTGCTGATCAATACATATCAGTGGATCATCAGAAACTGGGAGACTGTTAAAATTCAGTGGTCTCAGAACCCTACACTGCTATACAATAAAATGGAATTCGAGCCATTCCAGTCTTTAGTCCCTAAGGCCATTAGAGGCCAATACAGCGGGTTTGTTAGAACTCTATTCCAACAAATGAGGGATGTACTTGGGACCTTTGACACCATTCAGATAATAAAACTTCTTCCCTTTGCAGCCGCTCCACCAAAGCAAAGTAGAATGCAGTTCTCCTCTTTGACTGTGAATGTGAGGGGGGCAGGAATGAGAATACTTGTAAGGGGTAATTCTCCAGTATTTAACTACAACAAGACCACCAAGAGACTCACTGTCCTCGGAAAGGACGCTGGCACTTTAACTGAAGACCCAGATGAAGGCACAGCTGGAGTGGAATCTGCTGTTCTAAGGGGATTCCTCATTCTAGGCAAAGAGGATAGGAGATATGGGCCAGCATTGAGCATCAATGAACTGAGCAACCTTGCGAAAGGGGAAAAAGCCAATGTGCTAATTGGACAAGGGGACATAGTGTTGGTAATGAAACGAAAACGGGACTCTAGCATACTTACTGACAGCCAGACAGCGACCAAAAGAATTCGAATGGCCATCAATTAAT---------------------------------
>CY125139|H1N1|A/Chile/4795/2000|Chile|2000
------------TCAATTATATTCAATATGGAAAGAATAAAAGAGCTAAGGAATCTGATGTCGCAATCCCGCACTCGCGAGATACTCACAAAAACCACTGTAGACCACATGGCCATAATCAAGAAGTACACATCAGGAAGACAGGAGAAAAACCCGTCACTTAGGATGAAATGGATGATGGCAATGAAATACCCAATTACAGCAGACAAAAAAATAACGGAAATGATTCCTGAAAGGAATGAGCAAGGGCAAACATTATGGAGTAAAGTGAATGATGCCGGATCAGACCGAGTGATGATATCACCCCTGGCTGTGACATGGTGGAACAGAAATGGACCAGTGGCAAGTACTATTCACTATCCAAAAATCTACAAAACTTACTTTGAAAAAGTCGAAAGGTTAAAACATGGAACCTTTGGCCCTGTACACTTTAGAAATCAAGTCAAAATACGCAGAAGGGTCGACATAAATCCTGGTCATGCAGACCTCAGCGCCAAGGAGGCACAGGATGTGATTATGGAAGTTGTTTTCCCTAATGAAGTGGGAGCCAGAATACTAACATCGGAATCGCAATTAACGATAACCAAAGAGAAAAAAGAAGAACTCCAGGATTGCAAAATTTCCCCTTTGATGGTTGCATACATGTTAGAGAGGGAACTTGTCCGCAAAACGAGATTTCTCCCGGTTGCTGGTGGAACAAGCAGTGTGTACATTGAAGTTTTGCATTTAACACAGGGAACATGCTGGGAACAGATGTACACTCCAGGTGGGGAGGTGAAGAATGATGATGTTGATCAAAGTCTAATTATTGCTGCTAGGAATATAGTGAGAAGGGCTGCGGTATCAGCAGATCCACTAGCATCTTTATTAGAAATGTGCCACAGCACACAGATCGGTGGAACAAGAATGGTGGACATTCTCAGGCAAAATCCAACAGAAGAACAAGCAGTAGATATATGCAAAGCAGCAATGGGACTGAGAATCAGTTCATCCTTCAGTTTTGGTGGATTCACATTTAAGAGAACAAGTGGATCATCAATCAAAAGGGAGGAAGAAGTGCTCACGGGCAATCTTCAAACATTGAAGCTAAATGTGCATGAGGGATATGAAGAGTTCACAATGGTTGGGAAAAGGGCAACAGCTATACTCAGAAAAGCAACCAGGAGATTGATTCAACTGATAGTGAGTGGAAGAGACGAACAATCGATAGTCGAAGCAATGGTTGTAGCAATGGTATTCTCACAAGAAGATTGCATGATAAAAGCAGTTAGAGGTGATCTTAATTTCGTTAATAGAGCGAATCAGCGGTTGAATCCCATGCATCAACTTTTGAGACATTTTCAGAAGGATGCTAAAGTGCTTTTCCAAAATTGGGGAATTGAACCTATCGACAATGTGATGGGAATGATTGGGATATTACCTGACATGACTCCAAGTACCGAGATGTCAATGAGAGGAGTGAGAGTCAGCAAGATGGGTGTAGATGAATACTCCAATGCGGAAAGAGTAGTGGTGAGCATTGACCGTTTTTTGAGAGTCCGGGACCAAAGAGGAAATGTACTACTGTCTCCGGAGGAGGTCAGTGAGACACAGGGAACAGAAAAACTGACAATAACTTACTCTTCATCAATGATGTGGGAGATTAATGGCCCTGAGTCAGTGCTGATCAATACATATCAGTGGATCATCAGAAACTGGGAGACTGTTAAAATTCAGTGGTCTCAGAACCCTACACTGCTATACAATAAAATGGAATTCGAGCCATTCCAGTCTTTAGTCCCTAAGGCCATTAGAGGCCAATACAGCGGGTTTGTTAGAACTCTATTCCAACAAATGAGGGATGTGCTTGGGACCTTTGACACCATTCAGATAATAAAACTTCTTCCCTTTGCAGCCGCTCCACCAAAGCAAAGTAGAATGCAGTTCTCCTCATTGACTGTGAATGTGAGGGGGTCAGGAATGAGAATACTTGTAAGGGGTAATTCTCCAGTATTTAACTACAACAAGACCACCAAGAGACTCACTGTCCTCGGAAAGGACGCTGGCACTTTAACTGAAGACCCAGATGAAGGCACAGCTGGAGTGGAATCTGCTGTTCTAAGGGGATTCCTCATTCTAGGCAAAGAGGATAGGAGATATGGGCCAGCATTGAGCATCAATGAACTGAGCAACCTTGCGAAAGGGGAAAAAGCCAATGTGCTAATTGGACAAGGGGACATAGTGTTGATAATGAAACGAAAACGGGACTCTAGCATACTTACTGACAGCCAGACAGCGACCAAAAGAATTCGAATGGCCATCAATTAATTTCGAATAATTTAAAAACGA-------------
>CY000455|H1N1|A/New_York/146/2000|USA|04/12/2000
----AAAGCAGGTCAATTATATTCAATATGGAAAGAATAAAAGAGCTAAGGGACCTGATGTCGCAATCCCGCACGCGCGAGATACTCACAAAAACCACTGTAGACCACATGGCCATAATCAAGAAGTACACATCAGGAAGACAGGAGAAAAACCCGTCACTTAGGATGAAATGGATGATGGCAATGAAATACCCAATTACAGCAGACAAAAAAATAACGGAAATGATTCCTGAAAGGAATGAGCAAGGGCAAACATTATGGAGTAAAGTGAATGATGCCGGATCAGACCGAGTGATGATATCACCCCTGGCTGTGACATGGTGGAACAGAAATGGACCAGTGGCAAGTACTATTCACTATCCAAAAATCTACAAAACTTACTTTGAAAAAGTCGAAAGGTTAAAACATGGAACCTTTGGCCCTGTACACTTTAGAAATCAAGTCAAAATACGCAGAAGGGTCGACATAAATCCTGGTCATGCAGACCTCAGCGCCAAGGAGGCACAGGATGTGATTATGGAAGTTGTTTTCCCTAATGAAGTGGGAGCCAGAATACTAACATCGGAATCGCAATTAACGATAACCAAAGAGAAAAAAGAAGAACTCCAGGATTGCAAAATTTCCCCTTTGATGGTTGCATACATGTTAGAGAGGGAACTTGTCCGCAAAACGAGATTTCTCCCGGTTGCTGGTGGAACAAGCAGTGTGTACATTGAAGTTTTGCATTTAACACAGGGAACATGCTGGGAACAGATGTACACTCCAGGTGGGGAGGTGAAGAATGATGATGTTGATCAAAGTCTAATTATTGCTGCTAGGAATATAGTGAGAAGGGCTGCGGTATCAGCAGATCCACTAGCATCTTTATTAGAAATGTGCCACAGCACACAGATTGGTGGAACAAGAATGGTGGACATTCTCAGGCAAAATCCAACAGAAGAACAAGCAGTAGATATATGCAAAGCAGCAATGGGACTGAGAATCAGTTCATCCTTCAGTTTTGGTGGATTCACATTTAAAAGAACAAGTGGATCATCAGTCAAAAGGGAGGAAGAAGTGCTCACGGGCAATCTTCAAACATTGAAGCTAAATGTGCATGAGGGATATGAAGAGTTCACAATGGTTGGGAAAAGGGCAACAGCTATACTCAGAAAAGCAACCAGGAGATTGATTCAACTGATAGTGAGTGGAAGAGACGAACAATCGATAGTCGAAGCAATGGTTGTAGCAATGGTATTCTCACAAGAAGATTGCATGATAAAAGCAGTCAGAGGTGATCTTAATTTCGTTAATAGAGCGAATCAGCGGTTGAATCCCATGCATCAACTTTTGAGACATTTTCAGAAGGATGCTAAAGTGCTTTTCCAAAATTGGGGAATTGAACCTATCGACAATGTGATGGGAATGATTGGGATATTACCTGACATGACTCCAAGTACCGAGATGTCAATGAGAGGAGTGAGAGTCAGCAAGATGGGTGTAGATGAATACTCCAATGCGGAAAGAGTAGTGGTGAGCATTGACCGTTTTTTGAGAGTCCGGGACCAAAGAGGAAATGTACTACTGTCTCCGGAGGAGGTCAGTGAGACACAGGGAACAGAAAAACTGACAATAACTTACTCTTCATCAATGATGTGGGAGATTAATGGCCCTGAGTCAGTGCTGATCAATACATATCAGTGGATCATCAGAAACTGGGAGACTGTTAAAATTCAGTGGTCTCAGAACCCTACACTGCTATACAATAAAATGGAATTCGAGCCATTCCAGTCTTTAGTCCCTAAGGCCATTAGAGGCCAATACAGCGGGTTTGTTAGAACTCTATTCCAACAAATGAGGGATGTGCTTGGGACCTTTGACACCATTCAGATAATAAAACTTCTTCCCTTTGCAGCCGCTCCACCAAAGCAAAGTAGAATGCAGTTCTCCTCATTGACTGTGAATGTGAGGGGGTCAGGAATGAGAATACTTGTAAGGGGTAATTCTCCAGTATTTAACTACAACAAGACCACCAAGAGACTCACTGTCCTCGGAAAGGACGCTGGCACTTTAACTGAAGACCCAGATGAAGGCACAGCTGGAGTGGAATCTGCTGTTCTAAGGGGATTCCTCATTCTAGGCAAAGAGGATAGGAGATATGGGCCAGCATTGAGCATCAATGAACTGAGCAACCTTGCGAAAGGGGAAAAAGCCAATGTGCTAATTGGACAAGGGGACATAGTGTTGGTAATGAAACGAAAACGGGACTCTAGCATACTTACTGACAGCCAGACAGCGACCAAAAGAATTCGAATGGCCATCAATTAATTTC------------------------------
>CY125675|H1N1|A/England/192/2000|United_Kingdom|2000
------------TCAATTATATTCAATATGGAAAGAATAAAAGAGCTAAGGGATCTGATGTCGCAATCCCGCACGCGCGAGATACTCACAAAGACCACTGTAGACCACATGGCCATAATCAAGAAGTACACATCAGGAAGACAGGAGAAAAACCCGTCACTTAGGATGAAATGGATGATGGCAATGAAATACCCAATTACAGCAGACAAAAAAATAACGGAAATGATTCCTGAAAGGAATGAGCAAGGGCAAACATTATGGAGTAAAGTGAATGATGCCGGATCAGACCGAGTGATGATATCACCCCTGGCTGTGACATGGTGGAACAGAAATGGACCAGTGGCAAGTACTATTCACTATCCAAAAATCTACAAAACTTACTTTGAAAAAGTCGAAAGGTTAAAACATGGAACCTTTGGCCCTGTACACTTTAGAAATCAAGTCAAAATACGCAGAAGGGTCGACATAAATCCTGGTCATGCAGACCTCAGCGCCAAGGAGGCACAGGATGTGATTATGGAAGTTGTTTTCCCTAATGAAGTGGGAGCCAGAATACTAACATCGGAATCGCAATTAACGATAACCAAAGAGAAAAAAGAAGAACTCCAGGATTGCAAAATTTCCCCTTTGATGGTTGCATACATGTTAGAGAGGGAACTTGTCCGCAAAACGAGATTTCTCCCGGTTGCTGGTGGAACAAGCAGTGTGTACATTGAAGTTTTGCATTTAACACAGGGAACATGCTGGGAACAGATGTACACTCCAGGTGGGGAGGTGAAGAATGATGATGTTGATCAAAGTCTAATTATTGCTGCTAGGAATATAGTGAGAAGGGCTGCGGTATCAGCAGATCCACTAGCATCTTTATTAGAAATGTGCCACAGCACACAGATTGGTGGAACAAGAATGGTGGACATTCTCAGGCAAAATCCAACAGAAGAACAAGCAGTAGATATATGCAAAGCAGCAATGGGACTGAGAATCAGTTCATCCTTCAGTTTTGGTGGATTCACATTTAAGAGAACAAGTGGATCATCAGTCAAAAGGGAGGAAGAAGTGCTCACGGGCAATCTTCAAACATTGAAGCTAAATGTGCATGAGGGATATGAAGAGTTCACAATGGTTGGGAAAAGGGCAACAGCTATACTCAGAAAAGCAACCAGGAGATTGATTCAACTGATAGTGAGTGGAAGAGACGAACAATCGATAGTCGAAGCAATGGTTGTAGCAATGGTATTCTCACAAGAAGATTGCATGATAAAAGCAGTTAGAGGTGATCTTAATTTCGTTAATAGAGCGAATCAGCGGTTGAATCCCATGCATCAACTTTTGAGACATTTTCAGAAGGATGCTAAAGTGCTTTTCCAAAATTGGGGAATTGAACCTATCGACAATGTGATGGGAATGATTGGGATATTACCTGACATGACTCCAAGTACCGAGATGTCAATGAGAGGAGTGAGAGTCAGCAAGATGGGTGTAGATGAATACTCCAATGCGGAAAGAGTAGTGGTGAGCATTGACCGTTTTTTGAGAGTCCGGGACCAAAGAGGAAATGTACTACTGTCTCCGGAGGAGGTCAGTGAGACACAGGGAACAGAAAAACTGACAATAACTTACTCTTCATCAATGATGTGGGAGATTAATGGCCCTGAGTCAGTGCTGATCAATACATATCAGTGGATCATCAGAAACTGGGAGACTATTAAAATTCAGTGGTCTCAGAACCCTACACTGCTATACAATAAAATGGAATTCGAGCCATTCCAGTCTTTAGTCCCTAAGGCCATTAGAGGCCAATACAGCGGGTTTGTTAGAACTCTATTCCAACAAATGAGGGATGTGCTTGGGACCTTTGACACCATTCAGATAATAAAACTTCTTCCCTTTGCAGCCGCTCCACCAAAGCAAAGTAGAATGCAGTTCTCCTCATTGACTGTGAATGTGAGGGGGTCAGGAATGAGAATACTTGTAAGGGGTAATTCTCCAGTATTTAACTACAACAAGACCACCAAGAGACTCACTGTCCTCGGAAAGGACGCTGGCACTTTAACTGAAGACCCAGATGAAGGCACAGCTGGAGTGGAATCTGCTGTTCTAAGGGGATTCCTCATTCTAGGCAAAGAGGATAGGAGATATGGGCCAGCATTGAGCATCAATGAACTGAGCAACCTTGCGAAAGGGGAAAAAGCCAATGTGCTAATTGGACAAGGGGACATAGTGTTGGTAATGAAACGAAAACGGGACTCTAGCATACTTACTGACAGCCAGACAGCGACCAAAAGAATTCGAATGGCCATCAATTAATTTCGAATAATTTAAAAACGA-------------
>CY017146|H1N1|A/South_Australia/25/2000|Australia|2000
---------------------TTCAATATGGAAAGAATAAAAGAACTAAGGGATCTGATGTCGCAATCCCGCACGCGCGAGATACTCACAAAAACCACTGTAGACCACATGGCCATAATCAAGAAGTACACATCAGGAAGACAGGAGAAAAACCCGTCACTTAGGATGAAATGGATGATGGCAATGAAATACCCAATTACAGCAGACAAAAAAATAACGGAAATGATTCCTGAAAGGAATGAGCAAGGGCAAACATTATGGAGTAAAGTGAATGATGCCGGATCAGACCGAGTGATGATATCACCCCTGGCTGTGACATGGTGGAACAGAAATGGACCAGTGGCAAGTACTATTCACTATCCAAAAATCTACAAAACTTACTTTGAAAAAGTCGAAAGGTTAAAACATGGAACCTTTGGCCCTGTACACTTTAGAAATCAAGTCAAAATACGCAGAAGGGTCGACATAAATCCTGGTCATGCAGACCTCAGCGCCAAGGAGGCACAGGATGTGATTATGGAAGTTGTTTTCCCTAATGAAGTGGGAGCCAGAATACTAACATCGGAATCGCAATTAACGATAACCAAAGAGAAAAAAGAAGAACTCCAGGATTGCAAAATTTCCCCTTTGATGGTTGCATACATGTTAGAGAGGGAACTTGTCCGCAAAACGAGATTTCTCCCGGTTGCTGGTGGAACAAGCAGTGTGTACATTGAAGTTTTGCATTTAACACAGGGAACATGCTGGGAACAGATGTACACTCCAGGTGGGGAGGTGAAGAATGATGATGTTGATCAAAGTCTAATTATTGCTGCTAGGAATATAGTGAGAAGGGCTGCGGTATCAGCAGATCCACTAGCATCTTTATTAGAGATGTGCCACAGCACACAGATTGGTGGAACAAGAATGGTGGACATTCTCAGGCAAAATCCAACAGAAGAACAAGCAGTAGATATATGCAAAGCAGCAATGGGACTGAGAATCAGTTCATCCTTCAGTTTTGGTGGATTCACATTTAAGAGAACAAGTGGATCATCAGTCAAAAGGGAGGAAGAAGTGCTCACGGGCAATCTTCAAACATTGAAGCTAAATGTGCATGAGGGATATGAAGAGTTCACAATGGTTGGGAAAAGGGCAACAGCTATACTCAGAAAAGCAACCAGGAGATTGATTCAACTGATAGTGAGTGGAAGAGACGAACAATCGATAGTCGAAGCAATGGTTGTAGCAATGGTATTCTCACAAGAAGATTGCATGATAAAAGCAGTTAGAGGTGATCTTAATTTCGTTAATAGAGCGAATCAGCGGTTGAATCCCATGCATCAACTTTTGAGACATTTTCAGAAGGATGCTAAAGTGCTTTTCCAAAATTGGGGAATTGAACCTATCGACAATGTGATGGGAATGATTGGGATATTACCTGACATGACTCCAAGTACCGAGATGTCAATGAGAGGAGTGAGAGTCAGCAAGATGGGTGTAGATGAATACTCCAATGCGGAAAGAGTAGTGGTGAGCATTGACCGTTTTTTGAGAGTCCGGGACCAAAGAGGAAATGTACTACTGTCTCCGGAGGAGGTCAGTGAGACACAGGGAACAGAAAAACTGACAATAACTTACTCTTCATCAATGATGTGGGAGATTAATGGCCCTGAGTCAGTGCTGATCAATACATATCAGTGGATCATCAGAAACTGGGAGACTGTTAAAATTCAGTGGTCTCAGAACCCTACACTGCTATACAATAAAATGGAATTCGAGCCATTCCAGTCTTTAGTCCCTAAGGCCATTAGAGGCCAATACAGCGGGTTTGTTAGAACTCTATTCCAACAAATGAGGGATGTGCTTGGGACCTTTGACACCATTCAGATAATAAAACTTCTTCCCTTTGCAGCCGCTCCACCAAAGCAAAGTAGAATGCAGTTCTCCTCATTGACTGTGAATGTGAGGGGGTCAGGAATGAGAATACTTGTAAGGGGTAATTCTCCAGTATTTAACTACAACAAGACCACCAAGAGACTCACTGTCCTCGGAAAGGACGCTGGCACTTTAACTGAAGACCCAGATGAAGGCACAGCTGGAGTGGAATCTGCTGTTCTAAGGGGATTCCTCATTCTAGGCAAAGAGGATAGGAGATATGGGCCAGCATTGAGCATCAATGAACTGAGCAACCTTGCGAAAGGGGAAAAAGCCAATGTGCTAATTGGACAAGGGGACATAGTGTTGGTAATGAAACGAAAACGGGACTCTAGCATACTTACTGACAGCCAGACAGCGACCAAAAGAATTCGAATGGCCATCAATTAATTTCGAATAATTTAAAAA----------------
>AF258525|H1N1|A/Hong_Kong/427/98|Hong_Kong|1998
AGCGAAAGCAGGTCAATTATATTCAATATGGAAAGAATAAAAGAGCTAAGGAATCTGATGTCGCAATCCCGCACTCGCGAGATACTTACAAAAACCACTGTAGACCACATGGCCATAATCAAGAAGTACACATCAGGAAGACAGGAGAAAAACCCGTCACTTAGGATGAAATGGATGATGGCAATGAAATACCCAATTACAGCAGACAAAAAAATAACGGAAATGATTCCTGAAAGAAATGAGCAGGGGCAAACATTATGGAGTAAAGTGAATGATGCCGGATCAGACCGAGTTATGATATCACCCCTGGCTGTGACATGGTGGAACAGAAATGGACCAGTGGCAAGTACTATTCACTATCCAAAAATCTACAAAACTTACTTTGAAAAAGTCGAAAGGTTAAAACATGGAACCTTTGGCCCTGTACACTTTAGAAATCAAGTCAAAATACGCAGAAGGGTCGACATAAATCCTGGTCATGCAGACCTCAGCGCCAAGGAGGCACAGGATGTGATTATGGAAGTTGTTTTCCCTAATGAAGTGGGAGCCAGAATACTAACATCGGAATCGCAATTAACGATAACCAAAGAGAAAAAAGAAGAACTCCAGGATTGCAAAATTTCCCCTTTGATGGTTGCATACATGTTAGAGAGGGAACTTGTCCGCAAAACGAGATTTCTCCCGGTTGCTGGTGGAACAAGCAGTGTGTACATTGAAGTTTTGCATTTAACACAGGGAACATGCTGGGAACAGATGTACACTCCAGGTGGGGAGGTGAGGAATGATGATGTTGATCAAAGTCTAATTATTGCTGCTAGGAACATAGTGAGAAGAGCTGCGGTATCAGCAGATCCACTAGCATCTTTATTAGAAATGTGCCACAGCACACAGATTGGTGGAACAAGAATGGTGGACATTCTCAGGCAAAATCCAACAGAAGAACAAGCTGTAGATATATGCAAAGCAGCAATGGGACTGAGAATCAGTTCATCCTTCAGTTTTGGTGGATTCACATTTAAGAGAACAAGTGGATCATCAGTCAAAAGGGAGGAAGAAGTGCTCACGGGCAATCTTCAAACATTGAAGCTAAATGTGCATGAGGGATATGAAGAGTTCACAATGGTTGGGAAAAGGGCAACAGCTATACTCAGAAAAGCAACCAGGAGATTGATTCAACTGATAGTGAGTGGAAGAGACGAACAATCGATAGTCGAAGCAATAGTTGTAGCAATGGTATTCTCACAAGAAGATTGCATGATAAAAGCAGTTAGAGGTGATCTGAATTTCGTTAATAGAGCGAATCAGCGGTTGAATCCTATGCATCAACTTTTGAGACATTTTCAGAAGGATGCTAAAGTGCTTTTCCAAAATTGGGGAATTGAACCTATCGACAATGTGATGGGAATGATTGGGATATTACCCGACATGACTCCAAGTACCGAGATGTCAATGAGAGGAGTGAGAGTCAGCAAGATGGGTGTGGATGAATACTCCAATGCGGAAAGGGTAGTGGTGAGCATTGACCGGTTTTTGAGAGTCCGGGACCAAAGAGGAAATGTTCTACTGTCTCCAGAAGAGGTCAGTGAAACACAGGGAATAGAGAAACTGACAATAACTTACTCTTCATCAATGATGTGGGAGATTAATGGCCCTGAGTCAGTGCTGATCAATACATATCAGTGGATTATCAGAAACTGGGAGACTGTTAAAATTCAGTGGTCTCAGAACCCTACACTGCTATACAATAAAATGGAATTCGAGCCATTCCAGTCTTTAGTCCCTAAGGCCATTAGAGGCCAATACAGTGGGTTTGTTAGAACTCTATTCCAACAAATGAGGGATGTGCTTGGGACCTTTGACACCATTCAGATAATAAAACTTCTTCCCTTTGCAGCCGCTCCACCAAAGCAAAGTAGAATGCAATTCTCCTCATTGACTGTGAATGTGAGGGGGTCAGGAATGAGAATACTTGTAAGGGGTAATTCTCCAGTATTCAACTACAACAAGACCACTAAGAGACTCACAGTCCTAGGAAAGGATGCTGGCACTTTAACTGAAGACCCAAATGAAGGCACAGCTGGAGTGGAATCTGCTGTTCTAAGGGGATTCCTCATTCTAGGCAAAGAGGATAGGAGATATGGGCCAGCATTGAGCATCAATGAACTGAGCAACCTTGCGAAAGGGGAAAAAGTCAATGTGCTAATTGGACAAGGGGACATAGTGTTGGTAATGAAACGAAAACGGGACTCTAGCATACTTACTGACAGCCAGACAGCGACCAAAAGAATTCGAATGGCCATCAATTAATTTCGAATAGTTTAAAAACGACCTTGTTTCTACT
>CY117751|H1N1|A/Malaysia/12530/1997|Malaysia|05/07/1997
--------------AATTATATTCAATATGGAAAGAATAAAAGAGCTAAGGAATCTGATGTCGCAATCCCGCACTCGCGAGATACTTACAAAAACCACTGTAGACCACATGGCCATAATCAAGAAGTACACATCAGGAAGACAGGAGAAAAACCCGTCACTTAGGATGAAATGGATGATGGCAATGAAATACCCAATTACAGCAGACAAAAAAATAACGGAAATGATTCCTGAAAGAAATGAGCAAGGGCAAACATTATGGAGTAAAGTGAATGATGCCGGATCAGACCGAGTGATGATATCACCCCTGGCTGTGACATGGTGGAACAGAAATGGACCAGTGGCAAGTACTATTCACTATCCAAAAATCTACAAAACTTACTTTGAAAAAGTCGAAAGGTTAAAACATGGAACCTTTGGCCCTGTACACTTTGGAAATCAAGTCAAAATACGCAGAAGGGTCGACATAAATCCTGGTCATGCAGACCTCAGCGCCAAGGAGGCACAGGATGTGATTATGGAAGTTGTTTTCCCTAATGAAGTGGGAGCCAGAATACTAACATCGGAATCGCAATTAACGATAACCAAAGAGAAAAAAGAAGAACTCCAGGATTGCAAAATTTCCCCTTTGATGGTTGCATACATGTTAGAGAGGGAACTTGTCCGCAAAACGAGATTTCTCCCGGTTGCTGGTGGAACAAGCAGTGTGTACATTGAAGTTTTGCATTTAACACAGGGAACATGCTGGGAACAGATGTACACTCCAGGTGGGGAGGTGAGGAATGATGATGTTGATCAAAGTCTAATTATTGCTGCTAGGAACATAGTGAGAAGAGCTGCGGTATCAGCAGATCCACTAGCATCTTTATTAGAAATGTGCCACAGCACACAGATTGGTGGAGCAAGAATGGTGGACATTCTCAGGCAAAATCCAACAGAAGAACAAGCTGTAGATATATGCAAAGCAGCAATGGGACTGAGAATCAGTTCATCCTTCAGTTTTGGTGGATTCACATTTAAGAGAACAAGTGGATCATCAGTCAAAAGGGAGGAAGAAGTGCTCACGGGCAATCTTCAAACATTGAAGCTAAATGTGCATGAGGGATATGAAGAGTTCACAATGGTTGGGAAAAGGGCAACAGCTATACTTAGAAAAGCAACCAGGAGATTGATTCAACTGATAGTGAGTGGAAGAGACGAACAATCGATAGTCGAAGCAATAGTTGTAGCAATGGTATTCTCACAAGAAGATTGCATGATAAAAGCAGTTAGAGGTGATCTGAATTTCGTTAATAGAGCGAATCAGCGGTTGAATCCTATGCATCAACTTTTGAGACATTTTCAGAAGGATGCTAAAGTGCTTTTCCAAAATTGGGGAATTGAACCTATCGACAATGTGATGGGAATGATTGGGATATTACCTGACATGACTCCAAGTACCGAGATGTCAATGAGAGGAGTGAGAGTCAGCAAGAGGGGTGTGGATGAATACTCCAATGCGGAAAGGGTAGTGGTGAGCATTGACCGTTTTTTGAGAGTCCGGGACCAAAGAGGAAATGTACTACTGTCTCCAGAGGAGGTCAGTGAGACACAGGGAACAGAAAAACTGACAATAACTTATTCTTCATCAATGATGTGGGAGATTAATGGCCCTGAATCAGTGCTGATCAATACATATCAGTGGATCATCAGAAACTGGGAGACTGTTAAAATTCAGTGGTCTCAGAACCCTACACTGCTATACAATAAAATGGAATTCGAGCCATTCCAGTCTTTAGTCCCTAAGGCCATTAGAGGCCAATACAGTGGGTTTGTTAGAACTCTATTCCAACAAATGAGGGATGTGCTTGGGACCTTTGACACCATTCAGATAATAAAACTTCTTCCCTTTGCAGCCGCTCCACCAAAGCAAAGTAGAATGCAGTTCTCCTCATTGACTGTGAATGTGAGGGGGTCAGGAATGAGAATACTTGTAAGGGGTAATTCTCCAGTATTCAACTACAACAAGACCACTAAGAGACTCACAGTCCTAGGAAAGGATGCTGGCACTTTAACTGAAGACCCAGATGAAGGCACAGCTGGAGTGGAATCTGCTGTTCTAAGGGGATTCCTCATTCTAGGCAAAGAGGATAGGAGATATGGGCCAGCATTGAGCATCAATGAACTGAGCAACCTTGCTAAAGGGGAAAAAGCCAATGTGCTAATTGGACAAGGGGACGTAGTGTTGGTAATGAAACGAAAACGGGACTCTAGCATACTTACTGACAGCCAGACAGCGACCAAAAGAATTCGAATGGCCATCAATTAATTTCGAATAATTTAAAAACG--------------
>CY125091|H1N1|A/Moscow/13/1998|Russia|1998
------------TCAATTATATTCAATATGGAAAGAATAAAAGAGCTAAGGAATCTGATGTCGCAATCCCGCACTCGCGAGATACTTACAAAAACCACTGTAGACCACATGGCCATAATCAAGAAATACACATCAGGAAGACAGGAGAAAAACCCGTCACTTAGGATGAAATGGATGATGGCAATGAAATACCCAATTACAGCAGACAAAAAAATAACGGAAATGATTCCTGAAAGAAATGAGCAAGGGCAAACATTATGGAGTAAAGTGAATGATGCCGGATCAGACCGAGTGATGATATCACCCCTGGCTGTGACATGGTGGAACAGAAATGGACCAGTGGCAAGTACTATTCACTATCCAAAAATCTACAAAACCTACTTTGAAAAAGTCGAAAGGTTAAAACATGGAACCTTTGGCCCTGTACACTTTAGAAATCAAGTCAAAATACGCAGAAGGGTCGACATAAATCCTGGTCATGCAGACCTTAGCGCCAAGGAGGCACAGGATGTGATTATGGAAGTTGTTTTCCCTAATGAAGTGGGAGCCAGAATACTAACATCGGAATCGCAATTAACGATAACCAAAGAGAAAAAAGAAGAACTCCAGGATTGCAAAATTTCCCCTTTGATGGTTGCATACATGTTAGAGAGGGAACTTGTCCGCAAAACGAGATTTCTCCCGGTTGCTGGTGGAACAAGCAGTGTGTACATTGAAGTTTTGCATTTAACACAGGGAACATGCTGGGAACAGATGTACACTCCAGGTGGGGAGGTGAGGAATGATGATGTTGATCAAAGTCTAATTATTGCTGCTAGGAACATAGTGAGAAGAGCTGCGGTATCAGCAGATCCACTAGCATCTTTATTAGAAATGTGCCACAGCACACAGATTGGTGGAACAAGAATGGTGGACGTTCTCAGGCAAAATCCAACAGAAGAACAAGCTGTAGATATATGCAAAGCAGCAATGGGACTGAGAATCAGTTCATCCTTCAGTTTTGGTGGATTCACATTTAAGAGAACAAGTGGATCATCAGTCAAAAGGGAGGAAGAAGTGCTCACGGGCAATCTTCAAACATTGAAGCTAAATGTGCATGAGGGATATGAAGAGTTCACAATGGTTGGAAAAAGGGCAACAGCTATACTCAGAAAAGCAACCAGGAGATTGATTCAACTGATAGTGAGTGGAAGAGACGAACAATCGATAGTCGAAGCAATAGTTGTAGCAATGGTATTCTCACAAGAAGATTGCATGATAAAAGCAGTTAGAGGTGATCTGAATTTCGTTAATAGAGCGAACCAGCGGTTGAATCCTATGCATCAACTTTTGAGACATTTTCAGAAGGATGCTAAAGTGCTTTTCCAAAATTGGGGAGTTGAACCTATCGACAATGTGATGGGAATGATTGGGATATTACCTGACATGACTCCAAGTACCGAGATGTCAATGAGAGGAGTGAGAGTCAGCAAGATGGGTGTGGATGAATACTCCAATGCGGAAAGGGTAGTGGTGAGCATTGACCGTTTTTTGAGAGTCCGGGACCAAAGAGGAAATGTACTACTGTCTCCAGAGGAGGTCAGTGAGACACAGGGAACAGAAAAACTGACAATAACTTACTCTTCATCAATGATGTGGGAGATTAATGGCCCTGAGTCAGTGCTGATCAATACATATCAGTGGATCATCAGAAACTGGGAGACTGTTAAAATTCAGTGGTCTCAGAACCCTACACTGCTATACAATAAAATGGAATTCGAGCCATTCCAGTCTTTAGTCCCTAAGGCCATTAGAGGCCAATACAGTGGGTTTGTTAGAACTCTATTCCAACAAATGAGGGATGTGCTTGGGACCTTTGACACCATTCAGATAATAAAACTTCTTCCCTTTGCAGCCGCTCCACCAAAGCAAAGTAGAATGCAGTTCTCCTCATTGACTGTGAATGTGAGGGGGTCAGGAATGAGAATACTTGTAAGGGGTAATTCTCCAGTATTCAACTACAACAAGACCACTAAGAGACTCACAGTTCTAGGAAAGGATGCCGGCACTTTAACTGAAGACCCAGATGAAGGCACAGCTGGAGTGGAATCTGCTGTTCTAAGGGGATTCCTCATTCTAGGCAAAGAGGATAGGAGATATGGGCCAGCATTGAGCATCAATGAACTGAGCAACCTTGCGAAAGGGGAAAAAGCCAATGTGCTAATTGGACAAGGGGACGTAGTGTTGGTAATGAAACGAAAACGGGACTCTAGCATACTTACTGACAGCCAGACAGCGACCAAAAGAATTCGAATGGCCATCAATTAATTTCGAATAATTTAAAAACGA-------------
>CY087791|H1N1|A/Fort_Monmouth/1_MA/1947|USA|06/01/1947
---------------------TTCAATATGGAAAGAATAAAAGAACTAAGGAATCTAATGTCGCAGTCTCGCACTCGCGAGATACTCACAAAAACCACAGTGGACCATATGGCCATAATTAAGAAGTACACATCAGGAAGACAGGAGAAGAACCCGTCACTTAGGATGAAATGGATGATGGCAATGAAATATCCGATTACAGCAGACAGGAGGATAACGGAAATGATTCCTGAGAGAAATGAGCAAGGGCAAACTTTGTGGAGTAAAATGAATGATGCCGGATCAGACCGAGTGATGGTATCACCTCTGGCTGTGACATGGTGGAATAGAAATGGACCAATGACAAGTACGGTTCATTATCCAAAAATCTACAAAACTTATTTTGAAAAAGTCGAAAGGTTAAAACATGGAACCTTTGGCCCTGTCCATTTTAGAAACCAAGTCAAAATACGTCGAAGAGTTGACATAAATCCTGGTCATGCAGACCTCAGTGCCAAGGAGGCACAGGATGTAATCATGGAAGTTGTTTTCCCTAACGAAGTGGGAGCCAGAATACTAACGTCGGAATCGCAATTAACGATAACCAAAGAGAAGAAAGAAGAACTCCAGGATTGCAAAATTTCTCCTTTGATGGTTGCATACATGTTAGAGAGAGAACTTGTCCGCAAAACGAGGTTTCTCCCAGTTGCTGGTGGAACAAGCAGTGTGTACATTGAAGTGTTGCATTTGACTCAAGGAACATGCTGGGAACAGATGTACACTCCAGGTGGAGAAGTAAGGAATGATGATGTTGATCAAAGCCTAATTATTGCTGCCAGGAACATAGTGAGAAGAGCTGCAGTATCAGCAGATCCACTAGCATCTTTATTGGAGATGTGCCACAGCACACAGATTGGTGGGACAAGGATGGTAGACATTCTTAGGCAGAACCCAACAGAAGAGCAAGCTGTGAATATATGCAAGGCTGCAATGGGACTGAGAATCAGCTCATCCTTCAGTTTTGGCGGATTCACATTTAAGAGAACAAGCGGATCATCAGTCAAGAGAGAGGAAGAAGTGCTTACGGGCAATCTTCAAACATTGAAGATAAGGGTGCATGAGGGATATGAAGAGTTCACAATGGTTGGGAAAAGGGCAACAGCTATACTCAGAAAAACAACCAGGAGATTGATTCAGCTGATAGTGAGTGGAAGAGACGAACAGTCGATAGCCGAAGCAATAATTGTGGCCATGGTATTTTCACAAGAAGATTGTATGATAAAAGCAGTTAGAGGTGATCTGAATTTCGTTAATAGGGCAAATCAACGATTGAATCCTATGCATCAACTTTTAAGACATTTTCAGAAGGATGCGAAAGTGCTTTTTCAAAATTGGGGAATTGAACATATCGACAATGTGATGGGAATGATTGGGATATTACCAGACATGACCCCAAGCACAGAGATGTCAATGAGAGGAGTAAGAGTCAGCAGAATGGGCGTAGATGAATACTCCAGCGCGGAGAGGGTAGTGGTGAGCATTGACCGTTTTTTGAGAGTTCGGGACCAACGAGGAAATGTACTACTGTCTCCCGAGGAGGTCAGTGAAACACAGGGAACAGAGAAACTGACAATAACTTACTCATCGTCAATGATGTGGGAGATTAATGGCCCTGAATCAGTGTTGGTCAATACCTATCAGTGGATCATCAGAAACTGGGAAACTGTTAAAATTCAGTGGTCTCAGAATCCTACAATGCTATACAATAAAATAGAATTTGAACCATTTCAGTCTTTAGTTCCTAAGGCCATTAGAGGCCAATACAGTGGGTTTGTTAGAACTCTGTTCCAACAAATGAGGGATGTGCTTGGGACATTTGACACCACCCAGATAATAAAACTTCTTCCCTTTGCAGCCGCTCCACCAAAGCAAAGTAGAATGCAGTTCTCCTCATTGACTGTGAATGTGAGGGGATCAGGAATGAGAATACTTGTAAGGGGCAATTCTCCAGTATTCAACTACAACAAGACCACCAAGAGACTCACAGTTCTCGGAAAGGATGCTGGCACTTTAACTGAAGACCCAGATGAAGGCACAGCTGGAGTGGAGTCCGCTGTTCTGAGGGGATTCCTCATTCTGGGCAAAGAAGATAGGAGATATGGGCCAGCATTAAGCATCAATGAACTGAGCAACCTTGCGAAAGGAGAAAAGGCTAATGTGCTAATTGGGCAAGGGGACGTGGTGTTGGTAATGAAACGAAAACGGGACTCTAGCATACTTACTGACAGCCAGACAGCGACCAAAAGAATTCGGATGGCCATCAATTAATGTCGAATAGTTTA--------------------
>CY077761|H1N1|A/Netherlands/002K1/1949|Netherlands|1949
AGCGAAAGCAGGTCAATTATATTCAATATGGAAAGAATAAAAGAACTAAGGAATCTGATGTCGCAGTCTCGCACTCGCGAGATACTCACAAAAACCACAGTGGACCATATGGCCATAATTAAGAAGTACACATCAGGAAGACAGGAGAAGAACCCGTCACTTAGGATGAAATGGATGATGGCAATGAAATATCCGATTACAGCAGACAAGAGGATAACGGAAATGATTCCTGAGAGAAATGAGCAAGGGCAAACTTTGTGGAGTAAAATGAATGATGCCGGATCAGACCGAGTGATGGTATCACCTCTGGCTGTGACATGGTGGAATAGAAATGGACCAATGACAAGTACGGTTCATTATCCAAAAATCTACAAAACTTATTTTGAAAAAGTCGAAAGGTTAAAACATGGAACCTTTGGCCCTGTCCATTTTAGAAACCAAGTCAAAATACGTCGAAGAGTTGACATAAATCCTGGCCATGCAGACCTCAGTGCCAAGGAGGCACAGGATGTAATCATGGAAGTTGTTTTCCCTAACGAAGTGGGAGCCAGAATACTAACGTCGGAATCGCAATTAACGATAACCAAAGAGAAGAAAGAAGAACTCCAGGATTGCAAAATTTCTCCTTTGATGGTTGCATACATGTTAGAGAGAGAACTTGTCCGCAAAACGAGGTTTCTCCCAGTTGCTGGTGGAACAAGCAGTGTGTACATTGAAGTGTTGCATTTGACTCAAGGAACATGCTGGGAACAGATGTACACTCCAGGTGGAGAAGTGAGGAATGATGATGTTGATCAAAGCCTAATTATTGCTGCCAGGAACATAGTGAGAAGAGCTGCAGTATCAGCAGATCCACTAGCATCTTTATTGGAGATGTGCCACAGCACACAGATTGGTGGGACAAGGATGGTGGACATTCTTAGGCAGAACCCAACAGAAGAGCAAGCTGTGGATATATGCAAGGCTGCAATGGGACTGAGAATCAGCTCATCCTTCAGTTTTGGCGGATTCACATTTAAGAGAACAAGCGGATCATCAGTCAAGAGAGAGGAAGAAGTGCTTACGGGCAATCTTCAAACATTGAAGATAAGGGTGCATGAGGGRTATGAAGAGTTCACAATGGTTGGGAAAAGGGCAACAGCTATACTCAGAAAAGCAACCAGGAGATTGATTCAGCTGATAGTGAGTGGAAGAGACGAACAGTCGATAGCCGAAGCAATAATTGTGGCCATGGTATTTTCACAAGAAGATTGTATGATAAAAGCAGTTAGAGGTGATCTGAATTTCGTTAATAGGGCAAATCAACGATTGAATCCTATGCATCAACTTTTAAGACATTTTCAGAAGGATGCGAAAGTGCTTTTTCAAAATTGGGGAATTGAACATATCGACAATGTGATGGGAATGATTGGGATATTACCAGACATGACTCCAAGCACAGAGATGTCAATGAGAGGAGTAAGAGTCAGCAAAATGGGCGTAGATGAATACTCCAGCGCGGAGAGGGTAGTGGTGAGCATTGACCGTTTTTTGAGAGTTCGGGACCAACGAGGAAATGTACTACTGTCTCCCGAGGAGGTCAGTGAAACACAGGGAACAGAGAAACTGACAATAACTTACTCATCGTCAATGATGTGGGAGATTAATGGCCCTGAATCAGTGTTGGTCAATACCTATCAGTGGATCATCAGAAACTGGGAAACTGTTAAAATTCAGTGGTCTCAGAATCCTACAATGCTATACAATAAAATGGAATTTGAGCCATTTCAGTCTTTAGTTCCTAAGGCCATTAGAGGCCAATACAGTGGGTTTGTTAGAACTCTGTTCCAACAAATGAGGGATGTGCTTGGGACATTTGACACCACCCAGATAATAAAACTTCTTCCCTTTGCAGCCGCTCCACCAAAGCAAAGTAGAATGCAGTTCTCCTCATTGACTGTGAATGTGAGGGGATCAGGAATGAGAATACTTGTAAGGGGCAATTCTCCAGTATTCAACTACAACAAGACCACTAAGAGACTCACAGTTCTCGGAAAGGATGCTGGCACTTTAACTGAAGACCCAGATGAAGGCACAGCTGGAGTGGAGTCCGCTGTTCTGAGGGGATTCCTCATTCTGGGCAAAGAAGATAGGAGATATGGGCCAGCATTAAGCATCAATGAACTGAGCAACCTTGCGAAAGGAGAAAAGGCTAATGTGCTAATTGGGCAAGGGGACGTGGTGTTGGTAATGAAACGGAAACGGGACTCTAGCATACTTACTGACAGCCAGACAGCGACCAAAAGAATTCGGATGGCCATCAATTAATGTCGAATAGTTTAAAAACGACCTTGTTTC----
>CY147349|H1N1|A/Fort_Monmouth/1_JY2/1947|USA|1947
------------TCAATTATATTCAATATGGAAAGAACAAAAGAACTAAGGAATCTGATGTCGCAGTCTCGCAATCGCGAGATACTCACAAAAACCACAGTGGACCATATGGCCATAATTAAGAAGTACACATCAGGAAGACAGGAGAAGAACCCGTCACTTAGGATGAAATGGATGATGGCAATGAAATATCCGATTACAGCAGACAAGAGGATAACGGAAATGATTCCTGAGAGAAATGAGCAAGGGCAAACTTTGTGGAGTAAAATGAATGATGCCGGATCAGACCGAGTGATGGTATCACCTCTGGCTGTGACATGGTGGAATAGAAATGGACCAATGACAAGTACGGTTCATTATCCAAAAATCTACAAAACTTATTTTGAAAAAGTCGAAAGGTTAAAACATGGAACCTTTGGCCCTGTCCATTTTAGAAACCAAGTCAAAATACGTCGAAGAGTTGACATAAATCCTGGTCATGCAGACCTCAGTGCCAAGGAGGCACAGGATGTAATCATGGAAGTTGTTTTCCCTAACGAAGTGGGAGCCAGAATACTAACGTCGGAATCGCAATTAACGATAACCAAAGAGAAGAAAGAAGAACTCCAGGATTGCAAAATTTCTCCTTTGATGGTTGCATACATGTTAGAGAGAGAACTTGTCCGCAAAACGAGGTTTCTCCCAGTTGCTGGTGGAACAAGCAGTGTGTACATTGAAGTGTTGCATTTGACTCAAGGAACATGCTGGGAACAGATGTACACTCCAGGTGGAGAAGTGAGGAATGATGATGTTGATCAAAGCCTAATTATTGCTGCCAGGAACATAGTGAGAAGAGCTGCAGTATCAGCAGATCCACTAGCATCTTTATTGGAGATGTGCCACAGCACACAGATTGGTGGGACAAGGATGGTGGACATTCTTAGGCAGAACCCAACAGAAGAGCAAGCTGTGAATATATGCAAGGCTGCAATGGGACTGAGAATCAGCTCATCCTTCAGTTTTGGCGGATTCACATTTAAGAGAACAAGCGGATCATCAGTCAAGAGAGAGGAAGAAGTGCTTACGGGCAATCTTCAAACATTGAAGATAAGGGTGCATGAGGGATATGAAGAGTTCACAATGGTTGGGAAAAGGGCAACAGCTATACTCAGAAAAGCAACCAGGAGATTGATTCAGCTGATAGTGAGTGGAAGAGACGAACAGTCGATAGCCGAAGCAATAATTGTGGCCATGGTATTTTCACAAGAAGATTGTATGATAAAAGCAGTTAGAGGTGATCTGAATTTCGTTAATAGGGCAAATCAACGATTGAATCCTATGCATCAACTTTTAAGACATTTTCAGAAGGATGCGAAAGTGCTTTTTCAAAATTGGGGAATTGAACATATCGACAATGTGATGGGAATGATTGGGATATTACCAGACATGACTCCAAGCACAGAGATGTCAATGAGAGGAGTAAGAGTCAGCAAAATGGGCGTAGATGAATACTCCAGCGCGGAGAGGGTAGTGGTGAGCATTGACCGTTTTTTGAGAGTTCGGGACCAACGAGGAAATGTACTACTGTCTCCCGAGGAGGTCAGTGAAACACAGGGAACAGAGAAACTGACAATAACTTACTCATCGTCAATGATGTGGGAGATTAATGGCCCTGAATCAGTGTTGGTCAATACCTATCAGTGGATCATCAGAAACTGGGAAACTGTTAAAATTCAGTGGTCTCAGAATCCTACAATGCTATACAATAAAATGGAATTTGAACCATTTCAGTCTTTAGTTCCTAAGGCCATTAGAGGCCAATACAGTGGGTTTGTTAGAACTCTGTTCCAACAAATGAGGGATGTGCTTGGGACATTTGACACCACCCAGATAATAAAACTTCTTCCCTTTGCAGCCGCTCCACCAAAGCAAAGTAGAATGCAGTTCTCCTCATTGACTGTGAATGTGAGGGGATCAGGAATGAGAATACTTGTAAGGGGCAATTCTCCAGTATTCAACTACAACAAGACCACCAAGAGACTCACAGTTCTCGGAAAGGATGCTGGCACTTTAACTGAAGACCCAGATGAAGGCACAGCTGGAGTGGAGTCCGCTGTTCTGAGGGGATTCCTCATTCTGGGCAAAGAAGATAGGAGATATGGGCCAGCATTAAGCATCAATGAACTGAGCAACCTTGCGAAAGGAGAAAAGGCTAATGTGCTAATTGGGCAAGGGGACGTGGTGTTGGTAATGAAACGAAAACGGGACTCTAGCATACTTACTGACAGCCAGACAGCGACCAAAAGAATTCGGATGGCCATCAATTAATGTCGAATAGTTTAAAAACGA-------------
>CY147357|H1N1|A/Cameron/JY2/1946|NA|1946
------------TCAATTATATTCAATATGGAAAGAATAAAAGAACTAAGGAATCTGATGTCGCAGTCTCGCACTCGCGAGATACTCACAAAAACCACAGTGGACCATATGGCCATAATTAAGAAGTACACATCAGGAAGACAGGAGAAGAACCCGTCACTTAGGATGAAATGGATGATGGCAATGAAATATCCGATTACAGCAGACAAGAGGATAACGGAAATGATTCCTGAGAGAAATGAGCAAGGGCAAACTCTGTGGAGTAAAATGAATGATGCCGGATCAGACCGAGTGATGGTATCACCTCTGGCTGTGACATGGTGGAATAGAAATGGACCAATGACAAGTACGGTTCATTATCCAAAAATCTACAAAACTTATTTTGAAAAAGTCGAAAGGTTAAAACATGGAACCTTTGGCCCTGTCCATTTTAGAAACCAAGTCAAAATACGCCGAAGAGTTGACATAAATCCTGGTCATGCAGACCTCAGTGCCAAGGAGGCACAGGATGTAATCATGGAAGTTGTTTTCCCTAACGAAGTGGGAGCCAGAATACTAACGTCGGAATCGCAATTAACGATAACCAAAGAAAAGAAAGAAGAACTCCAGGATTGCAAAATTTCTCCTTTGATGGTTGCATACATGTTAGAGAGAGAACTTGTCCGCAAAACGAGATTTCTCCCAGTTGCTGGTGGAACAAGCAGTGTGTACATTGAAGTGTTGCATTTGACTCAAGGAACATGCTGGGAACAGATGTACACTCCAGGTGGAGAAGTGAGGAATGATGATGTTGATCAAAGCCTAATTATTGCTGCCAGGAACATAGTGAGAAGAGCTGCAGTATCAGCAGATCCACTAGCATCTTTATTGGAGATGTGCCATAGCACACAGATTGGTGGGACAAAGATGGTGGACATTCTTAGGCAGAACCCAACAGAAGAGCAAGCTGTGGATATATGCAAGGCTGCAATGGGACTGAGAATCAGCTCATCCTTCAGTTTTGGCGGATTCACATTTAAGAGAACAAGCGGATCATCAGTCAAGAGAGAGGAAGAAGTGCTTACGGGCAATCTTCAAACATTGAAGATAAGGGTGCATGAGGGATATGAAGAGTTCACAATGGTTGGGAAAAGGGCAACAGCTATACTCAGAAAAGCAACCAGGAGATTGATTCAGCTGATAGTGAGTGGAAGAGACGAACAGTCGATAGCCGAAGCAATAATTGTGGCCATGGTATTTTCACAAGAAGATTGTATGATAAAAGCAGTTAGAGGTGATCTGAATTTCGTTAATAGGGCAAATCAGCGGCTGAATCCTATGCATCAACTTTTAAGACATTTTCAGAAGGATGCGAAAGTGCTTTTTCAAAATTGGGGAATTGAGCATATCGACAGTGTGATGGGAATGATTGGGATATTACCAGACATGACTCCAAGCACAGAGATGTCAATGAGAGGAGTGAGAGTCAGCAAAATGGGCGTAGATGAATACTCCAGCGCGGAGAGGGTAGTGGTGAGCATTGACCGTTTTTTGAGAGTTCGGGACCAACGAGGAAATGTACTACTGTCTCCCGAGGAGGTCAGTGAAACACAGGGAACGGAGAAACTGACAATAACTTACTCATCGTCAATGATGTGGGAGATTAATGGCCCTGAATCAGTGTTGGTCAATACCTATCAGTGGATCATCAGAAACTGGGAAACTGTTAAAATTCAGTGGTCTCAGAATCCTACAATGCTATACAATAAAATGGAATTTGAGCCATTTCAGTCTTTAGTTCCTAAGGCCATTAGAGGCCAATACAGTGGGTTTGTTAGAACTCTGTTCCAACAAATGAGAGATGTGCTTGGGACATTTGACACCACCCAAATAATAAAACTTCTTCCCTTTGCAGCCGCTCCACCAAAGCAAAGTAGAATGCAGTTCTCCTCATTGACTGTGAATGTGAGGGGATCAGGAATGAGAATACTTGTAAGGGGCAATTCTCCAGTATTCAACTACAACAAGACCACTAAGAGACTCACAATTCTCGGAAAGGATGCTGGCACTTTAACTGAAGACCCAGATGAAGGCACAGCTGGAGTGGAGTCCGCTGTTCTGAGGGGATTCCTCATTCTGGGCAAAGAAGATAGGAGATATGGACCAGCATTAAGCATCAATGAACTGAGCAACCTTGCGAAAGGAGAAAAGGCTAATGTGCTAATTGGGCAAGGGGACGTGGTGTTGGTAATGAAACGAAAACGGGACTCTAGCATACTTACTGACAGCCAGACAGCGACCAAAAGAATTCGGATGGCCATCAATTAGTGTCGAATAGTTTAAAAACGA-------------
>CY146784|H1N1|A/Hickox/JY2/1940|NA|1940
------------TCAATTATATTCAATATGGAAAGAATAAAAGAACTAAGGAATCTGATGTCGCAGTCTCGCACTCGCGAGATACTCACAAAAACCACAGTGGACCATATGGCCATAATTAAGAAGTACACATCAGGAAGACAGGAGAAGAACCCGTCACTTAGGATGAAATGGATGATGGCAATGAAATATCCGATTACAGCAGACAAGAGGATAACGGAAATGATTCCTGAGAGAAATGAGCAAGGGCAAACTCTGTGGAGTAAAATGAATGATGCCGGATCAGACCGAGTGATGGTATCACCTCTGGCTGTGACATGGTGGAATAGAAATGGACCAATGACAAGTACGGTTCATTATCCAAAAATCTACAAAACTTATTTTGAAAAAGTCGAAAGGTTAAAACATGGAACCTTTGGCCCTGTCCATTTTAGAAACCAAGTCAAAATACGCCGAAGAGTTGACATAAATCCTGGTCATGCAGACCTCAGTGCCAAGGAGGCACAGGATGTAATCATGGAAGTTGTTTTCCCTAACGAAGTGGGAGCCAGAATACTAACGTCGGAATCGCAATTAACGATAACCAAAGAAAAGAAAGAAGAACTCCAGGATTGCAAAATTTCTCCTTTGATGGTTGCATACATGTTAGAGAGAGAACTTGTCCGCAAAACGAGATTTCTCCCAGTTGCTGGTGGAACAAGCAGTGTGTACATTGAAGTGTTGCATTTGACTCAAGGAACATGCTGGGAACAGATGTACACTCCAGGTGGAGAAGTGAGGAATGATGATGTTGATCAAAGCCTAATTATTGCTGCCAGGAACATAGTGAGAAGAGCTGCAGTATCAGCAGATCCACTAGCATCTTTATTGGAGATGTGCCATAGCACACAGATTGGTGGGACAAAGATGGTGGACATTCTTAGGCAGAACCCAACAGAAGAGCAAGCTGTGGATATATGCAAGGCTGCAATGGGACTGAGAATCAGCTCATCCTTCAGTTTTGGCGGATTCACATTTAAGAGAACAAGCGGATCATCAGTCAAGAGAGAGGAAGAAGTACTTACGGGCAATCTTCAAACATTGAAGATAAGGGTGCATGATGGATATGAAGAGTTCACAATGGTTGGGAAAAGGGCAACAGCTATACTCAGAAAAGCAACCAGGAGATTGATTCAGCTGATAGTGAGTGGAAGAGACGAACAGTCGATAGCCGAAGCAATAATTGTGGCCATGGTATTTTCACAAGAAGATTGTATGATAAAAGCAGTTAGAGGTGATCTGAATTTCGTTAATAGGGCAAATCAGCGGCTGAATCCTATGCATCAACTTTTAAGACATTTTCAGAAGGATGCGAAAGTGCTTTTTCAAAATTGGGGAATTGAGCATATCGACAGTGTGATGGGAATGATTGGGATATTACCAGACATGACTCCAAGCACAGAGATGTCAATGAGAGGAGTGAGAGTCAGCAAAATGGGCGTAGATGAATACTCCAGCGCGGAGAGGGTAGTGGTGAGCATTGACCGTTTTTTGAGAGTTCGGGACCAACGAGGAAATGTACTACTGTCTCCCGAGGAGGTCAGTGAAACACAGGGAACGGAGAAACTGACAATAACTTACTCATCGTCAATGATGTGGGAGATTAATGGCCCTGAATCAGTGTTGGTCAATACCTATCAGTGGATCATCAGAAACTGGGAAACTGTTAAAATTCAGTGGTCTCAGAATCCTACAATGCTATACAATAAAATGGAATTTGAGCCATTTCAGTCTTTAGTTCCTAAGGCCATTAGAGGCCAATACAGTGGGTTTGTTAGAACTCTGTTCCAACAAATGAGAGATGTGCTTGGGACATTTGACACCACCCAAATAATAAAACTTCTTCCCTTTGCAGCCGCTCCACCAAAGCAAAGTAGAATGCAGTTCTCCTCATTGACTGTGAATGTGAGGGGATCAGGAATGAGAATACTTGTAAGGGGCAATTCTCCAGTATTCAACTACAACAAGACCACTAAGAGACTCACAATTCTCGGAAAGGATGCTGGCACTTTAACTGAAGACCCAGATGAAGGCACAGCTGGAGTGGAGTCCGCTGTTCTGAGGGGATTCCTCATTCTGGGCAAAGAAGATAGGAGATATGGACCAGCATTAAGCATCAATGAACTGAGCAACCTTGCGAAAGGAGAAAAGGCTAATGTGCTAATTGGGCAAGGGGACGTGGTGTTGGTAATGAAACGAAAACGGGACTCTAGCATACTTACTGACAGCCAGACAGCGACCAAAAGAATTCGGATGGCCATCAATTAGTGTCGAATAGTTTAAAAA----------------
>CY021060|H1N1|A/Malaya/302/1954|Malaysia|1954
------------------------AATATGGAAAGAATAAAAGAACTAAGGAATCTGATGTCGCAGTCTCGCACTCGCGAGATACTAACAAAAACCACAGTGGACCATATGGCCATAATTAAGAAGTACACATCAGGGAGACAGGAGAAGAACCCGTCACTTAGGATGAAATGGATGATGGCAATGAAATATCCAATTACAGCAGACAAGAGGATAACAGAAATGATTCCTGAGAGAAATGAGCAAGGGCAAACTTTGTGGAGTAAAATAAATGATGCAGGATCGGATCGAGTGATGGTATCACCTCTGGCTGTGACATGGTGGAATAGAAATGGACCAATGACAAGTACGGTTCATTATCCAAAAATATACAAAACTTATTTTGAAAAAGTCGAAAGGTTAAAACATGGAACCTTTGGCCCTGTCCATTTTAGAAACCAAGTCAAAATACGCCGAAGAGTTGACATAAATCCTGGTCATGCAGACCTCAGTGCCAAGGAGGCACAGGATGTAATTATGGAAGTTGTTTTCCCTAACGAAGTGGGAGCCAGAATACTAACGTCTGAATCGCAATTAATGGTAACCAAAGAGAAGAAAGAAGAACTCCAGGATTGCAAAATTTCTCCTTTGATGGTTGCGTACATGTTAGAGAGAGAACTTGTCCGCAAAACGAGATTTCTCCCAGTTGCTGGTGGAACAAGCAGTGTGTACATTGAAGTGTTGCATTTGACTCAAGGAACATGCTGGGAACAGATGTACACTCCAGGTGGAGAAGTGAGGAATGATGATGTTGATCAAAGCCTAATTATTGCTGCCAGGAACATAGTGAGAAGGGCCGCTGTATCAGCAGATCCACTAGCATCTTTATTGGAGATGTGCCACAGCACACAGATTGGTGGGACAAGGATGGTGGACATTCTTAGGCAGAACCCAACGGAAGAGCAAGCTGTGGATATATGCAAGGCTGCAATGGGACTGAGAATCAGCTCATCCTTCAGTTTTGGCGGGTTCACATTTAAGAGAACAAGCGGATCATCAGTCAAGAGAGAGGAAGAAGTGCTTACGGGCAATCTTCAAACATTGAAGATAAGGGTGCATGAGGGATATGAGGAGTTCACAATGGTTGGGAAAAGGGCAACAGCTATACTCAGAAAAGAAACCAGGAGATTGATTCAACTGATTGTGAGTGGAAGAGACGAACAGTCGATAGCCGAAGCAATAATTGTGGCCATGGTATTTTCACAAGAAGATTGTATGATAAAAGCAGTTAGAGGTGATCTGAATTTCGTTAATAGAGCAAATCAGCGATTGAATCCTATGCATCAACTTTTAAGACATTTTCAGAAGGATGCGAAAGTGCTTTTTCAAAATTGGGGAATTGAACATATCGACAATGTGATGGGAATGATTGGGATATTACCAGACATGACTCCAAGCACAGAGATGTCAATGAGAGGAATAAGAGTCAGCAAAATGGGCGTAGATGAATACTCCAGCGCGGAGAGGGTAGTGGTGAGCATTGACCGTTTTTTGAGAGTTCGGGACCAACGAGGAAATGTACTACTATCTCCCGAGGAGGTCAGTGAAACACAGGGAACAGAGAAACTGACAATAACTTACTCATCTTCAATGATGTGGGAGATTAATGGCCCTGAATCAGTATTGGTCAATACCTATCAGTGGATCATCAGAAACTGGGAAACTGTTAAAATTCAGTGGTCTCAGAATCCTACAATGCTATACAATAAACTGGAATTTGAGCCATTTCAGTCATTAGTTCCTAAGGCCATTAGAGGCCAATACAGTGGGTTTGTTAGAACTCTGTTCCAACAAATGAGGGATGTACTTGGGACATTTGATACCACCCAGATAATAAAACTTCTTCCCTTTGCAGCCGCTCCACCAAAGCAAAGTAGAATGCAGTTCTCCTCATTGACTGTAAATGTGAGGGGATCAGGAATGAGAATACTTGTAAGGGGCAATTCTCCAGTATTCAACTACAACAAGACCACTAAGAGACTCACAGTTCTCGGAAAGGATGCTGGCACTTTAACTGAAGACCCAGATGAAGGCACAGCTGGAGTGGAGTCCGCTGTTCTGAGAGGATTCCTCATTCTGGGCAAAGAAGATAGGAGATATGGGCCAGCATTAAGCATCAATGAACTGAGCAACCTTGCGAAAGGAGAAAAAGCTAATGTGCTAATTGGGCAAGGAGACGTGGTGTTGGTAATGAAACGAAAACGGGACTCTAGCATACTTACTGACAGCCAGACAGCGACCAAAAGAATTCGGATGGCCATCAATTAA----------------------------------
>CY146792|H1N1|A/Malaysia/JY2/1954|Malaysia|1954
------------TCAATTATATTCAATATGGAAAGAATAAAAGAACTAAGGAATCTGATGTCGCAGTCTCGCACTCGCGAGATACTAACAAAAACCACAGTGGACCATATGGCCATAATTAAGAAGTACACATCAGGGAGACAGGAGAAGAACCCGTCACTTAGGATGAAATGGATGATGGCAATGAAATATCCAATTACAGCAGACAAGAGGATAACAGAAATGATTCCTGAGAGAAATGAGCAAGGGCAAACTTTGTGGAGTAAAATAAATGATGCAGGATCGGATCGAGTGATGGTATCACCTCTGGCTGTGACATGGTGGAATAGAAATGGACCAATGACAAGTACGGTTCATTATCCAAAAATATACAAAACTTATTTTGAAAAAGTCGAAAGGTTAAAACATGGAACCTTTGGCCCTGTCCATTTTAGAAACCAAGTCAAAATACGCCGAAGAGTTGACATAAATCCTGGTCATGCAGACCTCAGTGCCAAGGAGGCACAGGATGTAATTATGGAAGTTGTTTTCCCTAACGAAGTGGGAGCCAGAATACTAACGTCTGAATCGCAATTAATGGTAACCAAAGAGAAGAAAGAAGAACTCCAGGATTGCAAAATTTCTCCTTTGATGGTTGCGTACATGTTAGAGAGAGAACTTGTCCGCAAAACGAGATTTCTCCCAGTTGCTGGTGGAACAAGCAGTGTGTACATTGAAGTGTTGCATTTGACTCAAGGAACATGCTGGGAACAGATGTACACTCCAGGTGGAGAAGTGAGGAATGATGATGTTGATCAAAGCCTAATTATTGCTGCCAGGAACATAGTGAGAAGGGCCGCTGTATCAGCAGATCCACTAGCATCTTTATTGGAGATGTGCCACAGCACACAGATTGGTGGGACAAGGATGGTGGACATTCTTAGGCAGAACCCAACGGAAGAGCAAGCTGTGGATATATGCAAGGCTGCAATGGGACTGAGAATCAGCTCATCCTTCAGTTTTGGCGGGTTCACATTTAAGAGAACAAGCGGATCATCAGTCAAGAGAGAGGAAGAAGTGCTTACGGGCAATCTTCAAACATTGAAGATAAGGGTGCATGAGGGATATGAGGAGTTCACAATGGTTGGGAAAAGGGCAACAGCTATACTCAGAAAAGAAACCAGGAGATTGATTCAACTGATTGTGAGTGGAAGAGACGAACAGTCGATAGCCGAAGCAATAATTGTGGCCATGGTATTTTCACAAGAAGATTGTATGATAAAAGCAGTTAGAGGTGATCTGAATTTCGTTAATAGAGCAAATCAGCGATTGAATCCTATGCATCAACTTTTAAGACATTTTCAGAAGGATGCGAAAGTGCTTTTTCAAAATTGGGGAATTGAACATATCGACAATGTGATGGGAATGATTGGGATATTACCAGACATGACTCCAAGCACAGAGATGTCAATGAGAGGAATAAGAGTCAGCAAAATGGGCGTAGATGAATACTCCAGCGCGGAGAGGGTAGTGGTGAGCATTGACCGTTTTTTGAGAGTTCGGGACCAACGAGGAAATGTACTACTATCTCCCGAGGAGGTCAGTGAAACACAGGGAACAGAGAAACTGACAATAACTTACTCATCTTCAATGATGTGGGAGATTAATGGCCCTGAATCAGTATTGGTCAATACCTATCAGTGGATCATCAGAAACTGGGAAACTGTTAAAATTCAGTGGTCTCAGAATCCTACAATGCTATACAATAAACTGGAATTTGAGCCATTTCAGTCATTAGTTCCTAAGGCCATTAGAGGCCAATACAGTGGGTTTGTTAGAACTCTGTTCCAACAAATGAGGGATGTACTTGGGACATTTGATACCACCCAGATAATAAAACTTCTTCCCTTTGCAGCCGCTCCACCAAAGCAAAGTAGAATGCAGTTCTCCTCATTGACTGTAAATGTGAGGGGATCAGGAATGAGAATACTTGTAAGGGGCAATTCTCCAGTATTCAACTACAACAAGACCACTAAGAGACTCACAGTTCTCGGAAAGGATGCTGGCACTTTAACTGAAGACCCAGATGAAGGCACAGCTGGAGTGGAGTCCGCTGTTCTGAGAGGATTCCTCATTCTGGGCAAAGAAGATAGGAGATATGGGCCAGCATTAAGCATCAATGAACTGAGCAACCTTGCGAAAGGAGAAAAAGCTAATGTGCTAATTGGGCAAGGAGACGTGGTGTTGGTAATGAAACGAAAACGGGACTCTAGCATACTTACTGACAGCCAGACAGCGACCAAAAGAATTCGGATGGCCATCAATTAATGTTGAATAGTTTAAAAA----------------
>CY146800|H1N1|A/Denver/JY2/1957|USA|1957
------------TCAATTATATTCAATATGGAAAGAATAAAAGAACTAAGGAATCTGATGTCGCAGTCTCGCACTCGCGAGATACTAACAAAAACCACAGTGGACCATATGGCCATAATTAAGAAGTACACATCAGGGAGACAGGAAAAGAACCCGTCACTTAGGATGAAATGGATGATGGCAATGAAATATCCGATTACAGCAGACAAGAGGATAACAGAAATGATTCCTGAGAGAAATGAGCAAGGGCAAACTCTATGGAGTAAAATGAATGATGCCGGATCGGATCGAGTGATGGTATCACCTCTGGCTGTGACATGGTGGAATAGAAATGGACCAATGACAAGTACGGTTCATTATCCAAAAATCTACAAAACTTATTTTGAAAAAGTCGAAAGGTTAAAACATGGAACCTTTGGCCCTGTCCATTTTAGAAACCAAGTCAAAATACGCCGAAGAGTTGACATAAATCCTGGTCATGCAGACCTCAGTGCCAAGGAGGCACAGGATGTAATCATGGAAGTTGTTTTCCCTAACGAAGTGGGGGCCAGAATACTAACGTCGGAATCGCAATTAACAATAACCAAAGAGAAAAAAGAAGAACTCCAGGATTGCAAAATTTCTCCTTTGATGGTTGCGTACATGTTAGAGAGAGAACTTGTCCGAAAAACGAGATTTCTCCCAGTTGCTGGTGGAACAAGCAGTGTGTACATTGAAGTGTTGCATTTGACTCAAGGAACATGCTGGGAACAGATGTACACTCCAGGTGGAGAAGTGAGGAATGATGATGTTGATCAAAGCCTAATTATTGCTGCCAGGAACATAGTGAGAAGAGCCGCAGTATCAGCAGATCCACTAGCGTCTTTATTGGAGATGTGCCACAGCACACAGATTGGCGGGACAAGGATGGTGGACATCCTTAGGCAGAACCCAACGGAAGAGCAAGCTGTGGATATATGCAAGGCTGCAATGGGACTGAGAATCAGCTCATCCTTCAGTTTTGGCGGGTTCACATTTAAGAGAACAAGCGGATCATCAGTCAAGAGAGAGGAAGAAGTGCTTACGGGCAATCTTCAAACATTGAAAATAAGGGTGCATGAGGGATACGAGGAGTTCACAATGGTGGGGAAAAGGGCAACAGCTATACTCAGAAAAGCAACCAGGAGATTGATTCAGCTGATAGTGAGTGGAAGAGACGAACAGTCGATAGCCGAAGCAATAATTGTGGCCATGGTATTTTCACAAGAGGATTGTATGATAAAAGCAGTTAGAGGTGATCTGAATTTCGTTAATAGGGCAAATCAGCGATTGAATCCCATGCATCAACTTTTAAGACATTTTCAGAAGGATGCGAAAGTGCTTTTTCAAAATTGGGGAATTGAACATATCGACAATGTGATGGGAATGATTGGGGTATTACCAGACATGACTCCAAGCACAGAGATGTCAATGAGAGGGGTAAGAGTCAGCAAAATGGGCGTAGATGAATACTCCAGCGCGGAGAGAGTAGTGGTGAGCATTGACCGGTTTTTGAGAGTTCGAGACCAACGAGGAAATGTACTACTATCTCCTGAGGAGGTCAGTGAAACACAGGGAACAGAGAAACTGACAATAACTTACTCATCGTCAATGATGTGGGAGATTAATGGCCCTGAGTCAGTGTTGGTCAATACCTATCAGTGGATCATCAGAAACTGGGAAACTGTTAAAATTCAGTGGTCTCAGAATCCTACAATGCTATACAATAAAATGGAATTTGAACCATTTCAGTCTTTAGTTCCTAAGGCCATTAGAGGCCAATACAGTGGGTTTGTTAGGACTCTATTCCAACAAATGAGGGATGTACTTGGGACATTTGATACCACCCAGATAATAAAACTTCTTCCCTTTGCAGCCGCCCCACCAAAGCAAAGTAGAATGCAGTTCTCTTCATTGACTGTGAATGTGAGGGGATCAGGAATGAGAATACTTGTAAGGGGCAATTCTCCTGTATTCAACTACAACAAGACCACTAAGAGACTAACAATTCTCGGAAAGGATGCTGGCACTTTAACTGAAGACCCAGATGAAGGCACATCTGGAGTGGAGTCCGCTGTTCTGAGAGGATTCCTCATTCTGGGCAAAGAAGATAGGAGATATGGGCCAGCATTAAGCATCAATGAACTAAGTAACCTTGCGAAAGGAGAAAAGGCTAATGTACTAATTGGGCAAGGAGACGTGGTGTTGGTAATGAAACGAAAACGGGACTCTAGCATACTTACTGACAGCCAGACAGCGACCAAAAGAATTCGGATGGCCATCAATTAATGTTGAATAGTTTAAAAACGA-------------
>CY125869|H1N1|A/Kw/1/1957|China|1957
------------TCAATTATATTCAATATGGAAAGAATAAAAGAACTAAGGAATCTGATGTCGCAGTCTCGCACTCGCGAGATACTAACAAAAACCACAGTGGACCATATGGCCATAATTAAGAAGTACACATCAGGGAGACAGGAAAAGAACCCGTCACTTAGGATGAAATGGATGATGGCAATGAAATATCCGATTACAGCAGACAAGAGGATAACAGAAATGATTCCTGAGAGAAATGAGCAAGGGCAAACTCTATGGAGTAAAATGAATGATGCCGGATCGGATCGAGTGATGGTATCACCTCTGGCTGTGACATGGTGGAATAGAAATGGACCAATGACAAGTACGGTTCATTATCCAAAAATCTACAAAACTTATTTTGAAAAAGTCGAAAGGTTAAAACATGGAACCTTTGGCCCTGTCCATTTTAGAAACCAAGTCAAAATACGCCGAAGAGTTGACATAAATCCTGGTCATGCAGACCTCAGTGCCAAGGAGGCACAGGATGTAATCATGGAAGTTGTTTTCCCTAACGAAGTGGGGGCCAGAATACTAACGTCGGAATCGCAATTAACAATAACCAAAGAGAAAAAAGAAGAACTCCAGGATTGCAAAATTTCTCCTTTGATGGTTGCGTACATGTTAGAGAGAGAACTTGTCCGAAAAACGAGATTTCTCCCAGTTGCTGGTGGAACAAGCAGTGTGTACATTGAAGTGTTGCATTTGACTCAAGGAACATGCTGGGAACAGATGTACACTCCAGGTGGAGAAGTGAGGAATGATGATGTTGATCAAAGCCTAATTATTGCTGCCAGGAACATAGTGAGAAGAGCCGCAGTATCAGCAGATCCACTAGCATCTTTATTGGAGATGTGCCACAGCACACAGATTGGCGGGACAAGGATGGTGGACATTCTTAGGCAGAACCCAACGGAAGAGCAAGCTGTGGATATATGCAAGGCTGCAATGGGACTGAGAATCAGCTCATCCTTCAGTTTTGGCGGGTTCACATTTAAGAGAACAAGCGGATCATCAGTCAAGAGAGAGGAAGAAGTGCTTACGGGCAATCTTCAAACATTGAAAATAAGGGTGCATGAGGGATACGAGGAGTTCACAATGGTTGGGAAAAGGGCAACAGCTATACTCAGAAAAGCAACCAGGAGATTGATTCAGCTGATAGTGAGTGGAAGAGACGAACAGTCGATAGCCGAAGCAATAATTGTGGCCATGGTATTTTCACAAGAAGATTGTATGATAAAAGCAGTTAGAGGTGATCTGAATTTCGTTAATAGGGCAAATCAGCGATTGAATCCCATGCATCAACTTTTAAGACATTTTCAGAAGGATGCGAAAGTGCTTTTTCAAAATTGGGGAATTGAACATATCGACAATGTGATGGGAATGATTGGGGTATTACCAGACATGACTCCAAGCACAGAGATGTCAATGAGAGGGGTAAGAGTCAGCAAAATGGGCGTAGATGAATACTCCAGCGCGGAGAGAGTAGTGGTGAGCATTGACCGGTTTTTGAGAGTTCGAGACCAACGAGGAAATGTACTACTATCTCCTGAGGAGGTCAGTGAAACACAGGGAACAGAGAAACTGACAATAACTTACTCATCGTCAATGATGTGGGAGATTAATGGCCCTGAGTCAGTGTTGGTCAATACCTATCAGTGGATCATCAGAAACTGGGAAACTGTTAAAATTCAGTGGTCTCAGAATCCTACAATGCTATACAATAAAATGGAATTTGAGCCATTTCAGTCTTTAGTTCCTAAGGCCATTAGAGGCCAATACAGTGGGTTTGTTAGGACTCTATTCCAACAAATGAGGGATGTACTTGGGACATTTGATACCACCCAGATAATAAAACTTCTTCCCTTTGCAGCCGCCCCACCAAAGCAAAGTAGAATGCAGTTCTCTTCATTGACTGTGAATGTGAGGGGATCAGGAATGAGAATACTTGTAAGGGGCAATTCTCCTGTATTCAACTACAACAAGACCACTAAGAGACTAACAATTCTCGGAAAGGATGCTGGCACTTTAACTGAAGACCCAGATGAAGGCACATCTGGAGTGGAGTCCGCTGTTCTGAGAGGATTCCTCATTCTGGGCAAAGAAGATAGGAGATATGGGCCAGCATTAAGCATCAATGAACTGAGTAACCTTGCGAAAGGAGAAAAGGCTAATGTACTAATTGGGCAAGGAGACGTGGTGTTGGTAATGAAACGAAAACGGGACTCTAGCATACTTACTGACAGCCAGACAGCGACCAAAAGAATTCGGATGGCCATCAATTAATGTTGAATAGTTTAAAAACGA-------------
>CY077709|H1N1|A/Netherlands/001B1/1956|Netherlands|1956
AGCGAAAGCAGGTCAATTATATTCAATATGGAAAGAATAAAAGAACTAAGGAATCTGATGTCGCAGTCTCGCACTCGCGAGATACTAACAAAAACCACAGTGGACCATATGGCCATAATTAAGAAGTACACATCAGGGAGACAGGAAAAGAACCCGTCACTTAGGATGAAATGGATGATGGCAATGAAATATCCGATTACAGCAGACAAGAGGATAACAGAAATGATTCCTGAGAGAAATGAGCAAGGGCAAACTCTATGGAGTAAAATGAATGATGCCGGATCGGATCGAGTGATGGTATCACCTCTGGCTGTGACATGGTGGAATAGAAATGGACCAATGACAAGTACGGTTCATTATCCAAAAATCTACAAAACTTATTTTGAAAAAGTCGAAAGGTTAAAACATGGAACCTTTGGCCCTGTCCATTTTAGAAACCAAGTCAAAATACGCCGAAGAGTTGACATAAATCCTGGTCATGCAGACCTCAGTGCCAAGGAGGCACAGGATGTAATCATGGAAGTTGTTTTCCCTAACGAAGTGGGGGCCAGAATACTAACGTCGGAATCGCAATTAACAATAACCAAAGAGAAAAAAGAAGAACTCCAGGATTGCAAAATTTCTCCTTTGATGGTTGCGTACATGTTAGAGAGAGAACTTGTCCGAAAAACGAGATTTCTCCCAGTTGCTGGTGGAACAAGCAGTGTGTACATTGAAGTGTTGCATTTGACTCAAGGAACATGCTGGGAACAGATGTACACTCCAGGTGGAGAAGTGAGGAATGATGATGTTGATCAAAGCCTAATTATTGCTGCCAGGAACATAGTGAGAAGAGCCGCAGTATCAGCAGATCCACTAGCATCTTTATTGGAGATGTGCCACAGCACACAGATTGGCGGGACAAGGATGGTGGACATTCTTAGGCAGAACCCAACGGAAGAGCAAGCTGTGGATATATGCAAGGCTGCAATGGGACTGAGAATCAGCTCATCCTTCAGTTTTGGCGGGTTCACATTTAAGAGAACAAGCGGATCATCAGTCAAGAGAGAGGAAGAAGTGCTTACGGGCAATCTTCAAACATTGAAAATAAGGGTGCATGAGGGATACGAGGAGTTCACAATGGTTGGGAAAAGGGCAACAGCTATACTCAGAAAAGCAACCAGGAGATTGATTCAGCTGATAGTGAGTGGAAGAGACGAACAGTCGATAGCCGAAGCAATAATTGTGGCCATGGTATTTTCACAAGAAGATTGTATGATAAAAGCAGTTAGAGGTGATCTGAATTTCGTTAATAGGGCAAATCAGCGATTGAATCCCATGCATCAACTTTTAAGACATTTTCAGAAGGATGCGAAAGTGCTTTTTCAAAATTGGGGAATTGAACATATCGACAATGTGATGGGAATGATTGGGATATTACCAGACATGACTCCAAGCACAGAGATGTCAATGAGAGGAGTAAGAGTCAGCAAAATGGGCGTAGATGAATACTCCAGCGCGGAGAGAGTAGTGGTGAGCATTGACCGGTTTTTGAGAGTTCGAGACCAACGAGGAAATGTACTACTATCTCCTGAGGAGGTCAGTGAAACACAGGGAACAGAGAAACTGACAATAACTTACTCATCGTCAATGATGTGGGAGATTAATGGCCCTGAGTCAGTGTTGGTCAATACCTATCAGTGGATCATCAGAAACTGGGAAACTGTTAAAATTCAGTGGTCTCAGAATCCTACAATGCTATACAATAAAATGGAATTTGAGCCATTTCAGTCTTTAGTTCCTAAGGCCATTAGAGGCCAATACAGTGGGTTTGTTAGGACTCTATTCCAACAAATGAGGGATGTACTTGGGACATTTGATACCACCCAGATAATAAAACTTCTTCCCTTTGCAGCCGCCCCACCAAAGCAAAGTAGAATGCAGTTCTCTTCATTGACTGTGAATGTGAGGGGATCAGGAATGAGAATACTTGTAAGGGGCAATTCTCCTGTATTCAACTACAACAAGACCACTAAGAGACTAACAATTCTCGGAAAGGATGCTGGCACTTTAACTGAGGACCCAGATGAAGGCACAGCTGGAGTGGAGTCCGCTGTTCTGAGAGGATTCCTCATTCTGGGCAAAGAAGATAGGAGATATGGGCCAGCATTAAGCATCAATGAACTGAGTAACCTTGCGAAAGGAGAAAAGGCTAATGTACTAATTGGGCAAGGAGACGTGGTGTTGGTAATGAAACGAAAACGGGACTCTAGCATACTTACTGACAGCCAGACAGCGACCAAAAGAATTCGGATGGCCATCAATTAATGTTGAATAGTTTAAAAACGACCTTG--------
>CY022028|H1N1|A/Albany/14/1951|USA|1951
------------------------AATATGGAAAGAATAAAAGAACTAAGGAATCTGATGTCGCAGTCTCGCACTCGCGAGATACTAACAAAAACCACAGTGGACCATATGGCCATAATTAAGAAGTACACATCAGGGAGACAGGAGAAGAACCCGTCACTTAGGATGAAATGGATGATGGCAATGAAATATCCGATTACAGCAGACAAGAGGATAACAGAAATGATTCCTGAGAGAAATGAGCAAGGGCAAACCCTGTGGAGTAAAATGAATGATGCCGGATCGGATCGAGTGATGGTATCACCTCTGGCTGTGACATGGTGGAATAGAAATGGACCAATGACAAGTACGGTTCATTATCCAAAAATCTACAAAACTTATTTTGAAAAAGTCGAAAGGTTAAAACATGGAACCTTTGGCCCTGTCCATTTTAGAAACCAAGTCAAAATACGCCGAAGAGTTGACATAAATCCTGGTCATGCAGACCTCAGTGCCAAGGAGGCACAGGATGTAATCATGGAAGTTGTTTTCCCTAACGAAGTGGGAGCCAGAATACTAACGTCGGAATCGCAATTAACGATAACCAAAGAGAAGAAAGAAGAACTCCAGGATTGCAAGATTTCTCCTTTAATGGTTGCGTACATGTTAGAGAGAGAACTTGTCCGCAAAACGAGATTTCTCCCAGTTGCTGGTGGAACAAGCAGTGTGTACATTGAAGTGTTGCATTTGACTCAAGGAACATGCTGGGAACAGATGTACACTCCAGGTGGAGAAGTGAGGAATGATGATGTTGATCAAAGCCTAATTATTGCTGCCAGGAACATAGTGAGAAGAGCCGCAGTATCAGCAGATCCACTAGCATCTTTATTGGAGATGTGCCACAGCACACAGATTGGTGGGACAAGGATGGTAGACATTCTTAGGCAGAACCCAACGGAGGAGCAAGCTGTGGATATATGCAAGGCTGCAATGGGACTGAGAATCAGCTCATCCTTCAGTTTTGGCGGGTTCACATTTAAGAGAACAAGCGGATCATCAGTCAAGAGAGAGGAAGAAGTGCTTACGGGCAATCTTCAAACATTGAAGATAAGGGTGCATGAGGGATATGAGGAGTTCACAATGGTTGGGAAAAGGGCAACAGCTATACTCAGAAAAGCAACCAGGAGATTGATTCAGCTGATAGTGAGTGGAAGAGACGAACAGTCGATAGCCGAAGCAATAATTGTGGCCATGGTATTTTCACAAGAAGATTGTATGATAAAAGCAGTTAGAGGTGATCTGAATTTCGTTAATAGGGCAAATCAGCGATTGAATCCTATGCATCAACTTTTAAGACATTTTCAGAAGGATGCGAAAGTGCTTTTTCAAAATTGGGGAATTGAACATATCGACAATGTAATGGGAATGATTGGGATATTACCAGACATGACTCCAAGCACAGAGATGTCAATGAGAGGAGTAAGAGTCAGCAAAATGGGCGTAGATGAATACTCCAGCGCGGAGAGGGTAGTGGTGAGCATTGACCGTTTTTTGAGAGTTCGGGACCAACGAGGAAATGTACTACTATCTCCCGAGGAGGTCAGTGAAACACAGGGAACGGAGAAACTGACAATAACTTACTCATCGTCAATGATGTGGGAGATTAATGGCCCTGAATCAGTGTTGGTCAATACCTATCAGTGGATCATCAGAAACTGGGAAACTGTTAAAATTCAGTGGTCTCAGAATCCTACAATGCTATACAATAAAATGGAATTTGAGCCATTTCAGTCTTTAGTTCCTAAGGCCATTAGAGGCCAATACAGTGGGTTTGTTAGAACTCTGTTCCAACAAATGAGGGATGTACTTGGGACATTTGATACCACCCAGATAATAAAACTTCTTCCCTTTGCAGCCGCCCCACCAAAGCAAAGTAGAATGCAGTTCTCCTCATTGACTGTGAATGTGAGGGGATCAGGAATGAGAATMCTTGTAAGGGGCAATTCTCCAGTATTTAACTACAACAAGACCACTAAGAGACTCACAGTTCTCGGAAAGGATGCTGGCACTTTAACTGAAGACCCAGATGAAGGCACAGCTGGAGTGGAGTCCGCTGTTCTGAGAGGATTCCTCATTCTGGGCAAAGAAGATAGGAGATATGGGCCAGCATTAAGCATCAATGAACTGAGCAACCTTGCGAAAGGAGAAAAAGCTAATGTGCTAATTGGGCAAGGAGACGTGGTGTTGGTAATGAAACGAAAACGGGACTCTAGCATACTTACTGACAGCCAGACAGCGACCAAAAGAATTCGGATGGCCATCAATTAATGTTGAATAGTTTA--------------------
>CY077886|H1N1|A/Liverpool/1951|United_Kingdom|1951
AGCGAAAGCAGGTCAATTATATTCAATATGGAAAGAATAAAAGAACTAAGGAATCTGATGTCGCAGTCTCGCACTCGCGAGATACTAACAAAAACCACAGTGGACCATATGGCCATAATTAAGAAGTACACATCAGGGAGACAGGAGAAGAACCCGTCACTTAGGATGAAATGGATGATGGCAATGAAATATCCGATTACAGCAGACAAGAGGATAACAGAAATGATTCCTGAGAGAAATGAGCAAGGGCAAACTTTGTGGAGTAAAATGAATGATGCCGGATCGGATCGAGTGATGGTATCACCTCTGGCTGTGACATGGTGGAATAGAAATGGACCAATGACAAGTACGGTTCATTATCCAAAAATCTACAAAACTTATTTTGAAAAAGTCGAAAGGTTAAAACATGGAACCTTTGGCCCTGTCCATTTTAGAAACCAAGTCAAAATACGCCGAAGAGTTGACATAAATCCTGGTCATGCAGACCTCAGTGCCAAGGAGGCACAGGATGTAATCATGGAAGTTGTTTTCCCTAACGAAGTGGGAGCCAGAATACTAACGTCGGAATCGCAATTAACGATAACCAAAGAGAAGAAAGAAGAACTCCAGGATTGCAAGATTTCTCCTTTAATGGTTGCGTACATGTTAGAGAGAGAACTTGTCCGCAAAACGAGATTTCTCCCAGTTGCTGGTGGAACAAGCAGTGTGTACATTGAAGTGTTGCATTTGACTCAAGGAACATGCTGGGAACAGATGTACACTCCAGGTGGAGAAGTGAGGAATGATGATGTTGATCAAAGCCTAATTATTGCTGCCAGGAACATAGTGAGAAGAGCCGCAGTATCAGCAGATCCACTAGCATCTTTATTGGAGATGTGCCACAGCACACAGATTGGTGGGACAAGGATGGTAGACATTCTTAGGCAGAACCCAACGGAGGAGCAAGCTGTGGATATATGCAAGGCTGCAATGGGACTGAGAATCAGCTCATCCTTCAGTTTTGGCGGGTTCACATTTAAGAGAACAAGCGGATCATCAGTCAAGAGAGAGGAAGAAGTGCTTACGGGCAATCTTCAAACATTGAAGATAAGGGTGCATGAGGGATATGAGGAGTTCACAATGGTTGGGAAAAGGGCAACAGCTATACTCAGAAAAGCAACCAGGAGATTGATTCAGCTGATAGTGAGTGGAAGAGACGAACAGTCGATAGCCGAAGCAATAATTGTGGCCATGGTATTTTCACAAGAAGATTGTATGATAAAAGCAGTTAGAGGTGATCTGAATTTCGTTAATAGGGCAAATCAGCGATTGAATCCTATGCATCAACTTTTAAGACATTTTCAGAAGGATGCGAAAGTGCTTTTTCAAAATTGGGGAATTGAACATATCGACAATGTGATGGGAATGATTGGGATATTACCAGACATGACTCCAAGCACAGAGATGTCAATGAGAGGAGTAAGAGTCAGCAAAATGGGCGTAGATGAATACTCCAGCGCGGAGAGGGTAGTGGTGAGCATTGACCGTTTTTTGAGAGTTCGGGACCAACGAGGAAATGTACTACTATCTCCCGAGGAGGTCAGTGAAACACAGGGAACGGAGAAACTGACAATAACTTACTCATCGTCAATGATGTGGGAGATTAATGGCCCTGAATCAGTGTTGGTCAATACCTATCAGTGGATCATCAGAAACTGGGAAACTGTTAAAATTCAGTGGTCTCAGAATCCTACAATGCTATACAATAAAATGGAATTTGAGCCATTTCAGTCTTTAGTTCCTAAGGCCATTAGAGGCCAATACAGTGGGTTTGTTAGAACTCTGTTCCAACAAATGAGGGATGTACTTGGGACATTTGATACCACCCAGATAATAAAACTTCTTCCCTTTGCAGCCGCCCCACCAAAGCAAAGTAGAATGCAGTTCTCCTCATTGACTGTGAATGTGAGGGGATCAGGAATGAGAATACTTGTAAGGGGCAATTCTCCAGTATTCAACTACAACAAAACCACTAAGAGACTCACAGTTCTCGGAAAGGATGCTGGCACTTTAACTGAAGACCCAGATGAAGGCACAGCTGGAGTGGAGTCCGCTGTTCTGAGAGGATTCCTCATTCTGGGCAAAGAAGATAGGAGATATGGGCCAGCATTAAGCATCAATGAACTGAGCAACCTTGCGAAAGGAGAAAAAGCTAATGTGCTAATTGGGCAAGGAGACGTGGTGTTGGTAATGAAACGAAAACGGGACTCTAGCATACTTACTGACAGCCAGACAGCGACCAAAAGAATTCGGATGGCCATCAATTAATGTTGAATAGTTTAAAAACGACCTTGTT------
>CY147341|H1N1|A/Fort_Warren/50_JY2/1950|USA|1950
------------TCAATTATATTCAATATGGAAAGAATAAAAGAACTAAGGAATCTGATGTCGCAGTCTCGCACTCGCGAGATACTAACAAAAACCACAGTGGACCATATGGCCATAATTAAGAAGTACACATCAGGGAGACAGGAGAAGAACCCGTCACTTAGGATGAAATGGATGATGGCAATGAAATATCCGATTACAGCAGACAAGAGGATAACAGAAATGATTCCTGAGAGAAATGAGCAAGGGCAAACTCTGTGGAGTAAAATGAATGATGCCGGATCGGATCGAGTGATGGTATCACCTCTGGCTGTGACATGGTGGAATAGAAATGGACCAATGACAAGTACGGTTCATTATCCAAAAATCTACAAAACTTATTTTGAAAAAGTCGAAAGGTTAAAACATGGAACCTTTGGCCCTGTCCATTTTAGAAACCAAGTCAAAATACGCCGAAGAGTTGACATAAATCCTGGTCATGCAGACCTCAGTGCCAAGGAGGCACAGGATGTAATCATGGAAGTTGTTTTCCCTAACGAAGTGGGAGCCAGAATACTAACGTCGGAATCGCAATTAACGATAACCAAAGAGAAGAAAGAAGAACTCCAAGATTGCAAAATTTCTCCTTTGATGGTTGCGTACATGTTAGAGAGAGAACTTGTCCGCAAAACGAGATTTCTCCCAGTTGCTGGTGGAACAAGCAGTGTGTACATTGAAGTGTTGCATTTGACTCAAGGAACATGCTGGGAACAGATGTACACTCCAGGTGGAGAAGTGAGGAATGATGATGTTGATCAAAGCCTAATTATTGCTGCCAGGAACATAGTGAGAAGAGCCGCAGTATCAGCAGATCCACTAGCATCTTTATTGGAGATGTGCCACAGCACACAGATTGGCGGGACAAGGATGGTGGACATTCTTAGGCAGAACCCAACGGAAGAGCAAGCTGTGGATATATGCAAGGCTGCAATGGGACTGAGAATCAGCTCATCCTTCAGTTTTGGCGGGTTCACATTTAAGAGAACAAGCGGATCATCAGTCAAGAGAGAGGAAGAAGTGCTTACGGGCAATCTTCAAACATTGAAAATAAGGGTGCATGAGGGATATGAGGAGTTCACAATGGTTGGGAAAAGGGCAACAGCTATACTCAGAAAAACAACCAGGAGATTGATTCAGCTGATAGTGAGTGGAAGAGACGAACAGTCGATAGCCGAAGCAATAATTGTGGCCATGGTATTTTCACAAGAAGATTGTATGATAAAAGCAGTTAGAGGTGATCTGAATTTCGTTAATAGGGCAAATCAGCGATTGAATCCTATGCATCAACTTTTAAGACATTTTCAGAAGGATGCGAAAGTGCTTTTTCAAAATTGGGGAATTGAACATATCGACAATGTGATGGGAATGATTGGGATATTACCAGACATGACTCCAAGCACAGAGATGTCAATGAGAGGAGTAAGAGTCAGCAGAATGGGCGTAGATGAATACTCCAGCGCGGAGAGAGTAGTGGTGAGCATTGACCGTTTTTTGAGAGTTCGGGACCAACGAGGAAATGTACTACTATCTCCCGAGGAGGTCAGTGAAACACAGGGAACGGAGAAACTGACAATAACTTACTCATCGTCAATGATGTGGGAGATTAATGGCCCTGAATCAGTGTTGGTCAATACCTATCAGTGGATCATCAGAAACTGGGAAACTGTTAAAATTCAGTGGTCTCAGAATCCTACAATGCTATACAATAAAATGGAATTTGAGCCATTCCAGTCTTTAGTTCCTAAGGCCATTAGAGGCCAATACAGTGGGTTTGTTAGGACTCTGTTCCAACAAATGAGGGATGTACTTGGGACATTTGATACCACCCAGATAATAAAACTTCTTCCCTTTGCAGCCGCCCCACCAAAGCAAAGTAGAATGCAGTTCTCCTCATTGACTGTGAATGTGAGGGGATCAGGAATGAGAATACTTGTAAGGGGCAATTCTCCAGTATTCAACTACAACAAGACCACTAAGAGACTCACAGTTCTCGGAAAGGATGCTGGCACTTTAACTGAAGACCCAGATGAAGGCACAGCTGGAGTGGAGTCCGCTGTTCTGAGAGGATTCCTCATTCTGGGCAAAGAAGATAGGAGATATGGGCCAGCATTAAGCATCAATGAACTGAGCAACCTTGCGAAAGGAGAAAAAGCTAATGTACTAATTGGGCAAGGAGACGTGGTGTTGGTAATGAAACGAAAACGGGACTCTAGCATACTTACTGACAGCCAGACAGCGACCAAAAGAATTCGGATGGCCATCAATTAATGTTGAATAGTTTAAAAACGA-------------
>CY077769|H1N1|A/Netherlands/002W1/1953|Netherlands|1953
AGCGAAAGCAGGTCAATTATATTCAATATGGAAAGAATAAAAGAACTAAGGAATCTGATGTCGCAGTCTCGCACTCGCGAGATACTAACAAAAACCACAGTGGACCATATGGCCATAATTAAGAAGTACACATCAGGGAGACAGGAGAAGAACCCGTCACTTAGGATGAAATGGATGATGGCAATGAAATATCCGATTACAGCAGACAAGAGGATAACAGAAATGATTCCTGAGAGAAATGAGCAAGGGCAAACTCTATGGAGTAAAATGAATGATGCCGGATCGGATCGAGTGATGGTATCACCTCTGGCTGTGACATGGTGGAATAGAAATGGACCAATGACAAGTACGGTTCATTATCCAAAAATCTACAAAACTTATTTTGAAAAAGTCGAAAGGTTAAAACATGGAACCTTTGGCCCTGTCCATTTTAGAAACCAAGTCAAAATACGCCGAAGAGTTGACATAAATCCTGGTCATGCAGACCTCAGTGCCAAGGAGGCACAGGATGTAATCATGGAAGTTGTTTTCCCTAACGAAGTGGGAGCCAGAATACTAACGTCGGAATCGCAATTAACGATAACCAAAGAGAAGAAAGAAGAACTCCAGGATTGCAAAATTTCTCCTTTGATGGTTGCGTACATGTTAGAGAGAGAACTTGTCCGCAAAACGAGATTTCTCCCAGTTGCTGGTGGAACAAGCAGTGTGTACATTGAAGTGTTGCATTTGACTCAAGGAACATGCTGGGAACAGATGTACACTCCAGGTGGAGAAGTGAGGAATGATGATGTTGATCAAAGCCTAATTATTGCTGCCAGGAACATAGTGAGAAGAGCCGCAGTATCAGCAGATCCACTAGCATCTTTATTGGAGATGTGCCACAGCACACAGATTGGCGGAACAAGGATGGTGGACATTCTTAGGCAGAACCCAACGGAAGAGCAAGCTGTGGATATATGCAAGGCTGCAATGGGACTGAGAATCAGCTCATCCTTCAGTTTTGGCGGATTCACATTTAAGAGAACAAGCGGATCATCAGTCAAGAGAGAGGAAGAAGTGCTTACGGGCAATCTTCAAACATTGAAAATAAGGGTGCATGAGGGATATGAGGAGTTCACAATGGTTGGGAAAAGGGCAACAGCTATACTCAGAAAAGCAACCAGGAGATTGATTCAGCTGATAGTGAGTGGAAGAGACGAACAGTCGATAGCCGAAGCAATAATTGTGGCCATGGTATTTTCACAAGAAGATTGTATGATAAAAGCAGTTAGAGGTGATCTGAATTTCGTTAATAGGGCAAATCAGCGATTGAATCCTATGCATCAACTTTTAAGACATTTTCAGAAGGATGCGAAAGTGCTTTTTCAAAATTGGGGAATTGAACATATCGACAATGTGATGGGAATGATTGGGATATTACCAGACATGACTCCAAGCACAGAGATGTCAATGAGAGGAGTAAGAGTCAGCAAAATGGGCGTAGATGAATACTCCAGCGCGGAGAGAGTAGTGGTGAGCATTGACCGTTTTTTGAGAGTTCGGGACCAACGAGGAAATGTACTACTATCTCCCGAGGAGGTCAGTGAAACACAGGGAACGGAGAAACTGACAATAACTTACTCATCGTCAATGATGTGGGAGATTAATGGCCCTGAATCAGTGTTGGTCAATACCTATCAGTGGATCATCAGAAACTGGGAAACTGTTAAAATTCAGTGGTCTCAGAATCCTACAATGCTATACAATAAAATGGAATTTGAGCCATTTCAGTCTTTAGTTCCTAAGGCCATTAGAGGCCAATACAGTGGGTTTGTTAGGACTCTGTTCCAACAAATGAGGGATGTACTTGGGACATTTGATACCACCCAGATAATAAAACTTCTTCCCTTTGCAGCCGCCCCACCAAAGCAAAGTAGAATGCAGTTCTCCTCATTGACTGTGAATGTGAGGGGATCAGGAATGAGAATACTTGTAAGGGGCAATTCTCCAGTATTCAACTACAACAAGACCACTAAGAGACTCACAGTTCTCGGAAAGGATGCTGGCACTTTAACTGAAGACCCAGATGAAGGCACAGCTGGAGTGGAGTCCGCTGTTCTGAGAGGATTCCTCATTTTGGGCAAAGAAGATAGGAGATATGGGCCAGCATTAAGCATCAATGAACTGAGCAGCCTTGCGAAAGGAGAAAAAGCTAATGTACTAATTGGGCAAGGAGACGTGGTGTTGGTAATGAAACGAAAACGGGACTCTAGCATACTTACTGACAGCCAGACAGCGACCAAAAGAATTCGGATGGCCATCAATTAATGTTGAATAGTTTAAAAACGACCTTGTTTC----
>CY009459|H1N1|A/Weiss/43|USA|1943
------------TCAATTATATTCAATATGGAAAGAATAAAAGAACTAAGGAATCTAATGTCGCAATCTCGCACTCGCGAGATACTCACAAAAACCACCGTGGACCATATGGCCATAATCAAGAAATACACATCAGGAAGACAGGAAAAGAACCCGTCACTTAGGATGAAATGGATGATGGCAATGAAATATCCAATTACAGCAGACAAAAGGATAACGGAAATGATTCCTGAGAGAAATGACCAAGGACAAACTTTATGGAGTAAAATGAATGATGCCGGATCAGACCGAGTGATGGTATCACCTCTGGCTGTGACATGGTGGAATAGAAATGGACCAATGACAAGTACAGTTCATTATCCAAAAATCTACAAAACTTATTTTGAAAAAGTCGAAAGGTTAAAACATGGGACCTTTGGCCCTGTCCATTTTAGAAACCAAGTCAAAATACGCCGAAGAGTTGACATAAATCCTGGCCATGCAGACCTCAGTGCCAAGGAGGCACAGGATGTAATCATGGAAGTTGTTTTCCCAAACGAAGTGGGAGCCAGAATACTAACGTCGGAATCGCAATTAACGATAACCAAAGAGAAGAAAGAAGAACTCAAGGATTGCAAAATTTCTCCTTTGATGGTTGCATACATGTTAGAGAGAGAACTAGTCCGCAAAACGAGATTCCTCCCAGTTGCTGGTGGAACAAGCAGTGTGTACATTGAAGTGTTGCATTTGACTCAAGGAACATGCTGGGAACAGATGTACACTCCAGGTGGAGAAGTGAGGAATGATGATATTGATCAAAGTCTAATTATTGCTGCTAGGAACATAGTGAGAAGAGCTGCTGTATCAGCAGATCCACTAGCATCTTTATTGGAGATGTGCCACAGCACACAGATTGGTGGAACAAGGATGGTGGACATTCTTAGGCAGAACCCAACAGAAGAACAAGCCGTGGATATATGCAAGGCTGCAATGGGACTGAGAATCAGCTCATCCTTCAGTTTTGGCGGATTCACATTTAAGAGAACAAGCGGATCATCAGTCAAGAGAGAGGAGGAAGTGCTTACGGGCAATCTTCAAACATTGAAGATAAGGGTGCATGAGGGATATGAAGAATTCACAATGGTTGGGAGAAGGGCAACAGCTATACTCAGAAAAGCAACCAGGAGATTGATTCAGCTGATAGTGAGTGGAAGAGACGAACAGTCGATTGCCGAAGCAATAATTGTGGCCATGGTATTTTCACAAGAAGATTGTATGATAAAAGCTGTTAGAGGTGATCTGAATTTCGTTAATAGGGCGAATCAGCGATTGAATCCTATGTATCAACTTTTAAGACATTTTCAGAAGGATGCGAAAGTGCTTTTTCAAAATTGGGGAATTGAACCTATCGACAATGTTATGGGAATGATTGGGATATTACCCGACATGACTCCAAGCACCGAGATGTCAATGAGAGGAGTGAGAGTAAGCAAAATGGGTGTAGATGAATACTCCAGCGCGGAGGGGGTAGTGGTGAGCATTGACCGTTTTTTGAGAGTCCGGGACCAACGAGGAAATGTACTACTGTCTCCCGAGGAGGTCAGTGAAACACAGGGAACAGAGAAACTGACAATAACTTACTCATCGTCAATGATGTGGGAGATCAATGGCCCTGAGTCAGTGTTGGTCAATACCTATCAGTGGATTATCAGAAACTGGGAAACTGTTAAAATTCAGTGGTCTCAGAATCCTACAATGCTATACAATAAAATGGAATTTGAGCCATTTCAGTCTTTAGTTCCTAAGGCCATTAGAGGCCAATACAGTGGGTTTGTTAGAACTCTGTTCCAACAAATGAGGGATGTGCTTGGGACATTTGACACCACTCAGATAATAAAACTTCTTCCCTTTGCAGCCGCTCCACCAAAGCAAAGTAGAATGCAGTTCTCCTCATTGACTGTGAATGTGAGGGGGTCAGGAATGAGAATACTTGTAAGGGGCAATTCTCCAGTATTCAACTACAACAAGGTCACTAAGAGACTCACAGTTCTCGGAAAGGATGCTGGCACTTTAACTGAAGACCCAGATGAAGGCACAGCTGGAGTGGAGTCCGCTGTTCTGAGGGGATTCCTCATTCTAGGCAAAGAAGACAGGAGATATGGGCCAGCATTAAGCATCAACGAACTGAGCAACCTTGCGAAAGGAGAAAAGGCTAATGTGCTAATTGGGCAAGGAGACGTGGTATTGGTAATGAAACGAAAACGGAACTCTAGCATACTTACTGACAGCCAGACAGCGACCAAAAGAATTCGGATGGCCATCAATTAGTGTCGAATAGTTTAAAAA----------------
>CY021716|H1N1|A/AA/Huston/1945|USA|1945
------------TCAATTATATTCAATATGGAAAGAATAAAAGAACTAAGGAATCTAATGTCGCAATCTCGCACTCGCGAGATACTCACAAAAACCACCGTGGACCATATGGCCATAATCAAGAAATACACATCAGGAAGACAGGAAAAGAACCCGTCACTTAGGATGAAATGGATGATGGCAATGAAATATCCAATTACAGCAGACAAAAGGATAACGGAAATGATTCCTGAGAGAAATGACCAAGGACAAACTTTATGGAGTAAAATGAATGATGCCGGATCAGACCGAGTGATGGTATCACCTCTGGCTGTGACATGGTGGAATAGAAATGGACCAATGACAAGTACAATTCATTATCCAAAAATCTACAAAACTTATTTTGAAAAAGTCGAAAGGTTAAAACATGGAACCTTTGGCCCTGTCCATTTTAGAAACCAAGTCAAAATACGCCGAAGAGTTGACATAAATCCTGGCCATGCAGACCTCAGTGCCAAGGAGGCACAGGATGTAATCATGGAAGTTGTTTTCCCAAACGAAGTGGGAGCCAGAATACTAACGTCGGAGTCGCAATTAACGATAACCAAAGAGAAGAAAGAAGAACTCAAGGATTGCAAAATTTCTCCTTTGATGGTTGCATACATGTTAGAGAGAGAACTAGTCCGCAAAACGAGATTCCTCCCAGTTGCTGGTGGAACAAGCAGTGTGTACATTGAAGTGTTGCATTTGACTCAAGGAACATGCTGGGAACAGATGTACACTCCAGGTGGAGAAGTGAGGAATGATGATATTGATCAAAGTCTAATTATTGCTGCTAGGAACATAGTGAGAAGAGCTGCTGTATCAGCAGATCCACTAGCATCTTTATTGGAGATGTGCCACAGCACACAGATTGGTGGAACAAGGATGGTGGACATTCTTAGGCAGAACCCAACAGAAGAACAAGCCGTGGATATATGCAAGGCTGCAATGGGACTGAGAATCAGCTCATCCTTCAGTTTTGGCGGATTCACATTTAAGAGAACAAGCGGATCATCAGTCAAGAGAGAGGAGGAAGTGCTTACGGGCAATCTTCAAACATTGAAGATAAGGGTGCATGAGGGATATGAAGAATTCACAATGGTTGGGAGAAGGGCAACAGCTATACTCAGAAAAGCAACCAGGAGATTGATTCAGCTGATAGTGAGTGGAAGAGACGAACAGTCAATTGCCGAAGCAATAATTGTGGCCATGGTATTTTCACAAGAAGATTGTATGATAAAAGCAGTTAGAGGTGATCTGAATTTCGTTAATAGGGCGAATCAGCGATTGAATCCTATGCATCAACTTTTAAGACATTTTCAGAAGGATGCGAAAGTGCTTTTTCAAAATTGGGGAATTGAACCTATCGACAATGTTATGGGAATGATTGGGATATTACCCGACATGACTCCAAGCACCGAGATGTCAATGAGAGGAGTGAGAGTAAGCAAAATGGGTGTAGATGAATACTCCAGCGCGGAGAGGGTAGTGGTGAGCATTGACCGTTTTTTGAGAGTCCGGGACCAACGAGGAAATGTACTACTGTCTCCCGAGGAGGTCAGTGAAACACAGGGAACAGAGAAACTGACAATAACTTACTCATCGTCAATGATGTGGGAGATCAATGGCCCTGAGTCAGTGTTGGTCAATACCTATCAGTGGATTATCAGAAACTGGGAAACTGTTAAAATTCAGTGGTCTCAGAATCCTACAATGCTATACAATAAAATGGAATTTGAGCCATTTCAGTCTTTAGTTCCTAAGGCCATTAGAGGCCAATACAGTGGGTTTGTTAGAACTCTGTTCCAACAAATGAGGGATGTGCTTGGGACATTTGACACCACTCAGATAATAAAACTTCTTCCCTTTGCAGCCGCTCCACCAAAGCAAAGTAGAATGCAGTTCTCCTCATTGACTGTGAATGTGAGGGGGTCAGGAATGAGAATACTTGTAAGGGGCAATTCTCCAGTATTCAACTACAACAAGGTCACTAAGAGACTCACAGTTCTCGGAAAGGATGCTGGCACTTTAACTGAAGACCCAGATGAAGGCACAGCTGGAGTGGAGTCCGCTGTTCTGAGGGGATTCCTCATTCTAGGCAAAGAAGACAGGAGATATGGGCCAGCATTAAGCATCAATGAACTGAGCAACCTTGCGAAAGGAGAAAAGGCTAATGTGCTAATTGGGCAAGGAGACGTGGTGTTGGTAATGAAACGAAAAAGGGACTCTAGCATACTTACTGACAGCCAGACAGCGACCAAAAGAATTCGGATGGCCATCAATTAGTGTCGAATAGTTTA--------------------
>CY077753|H1N1|A/Netherlands/001S1/1948|Netherlands|1948
AGCGAAAGCAGGTCAATTATATTCAATATGGAAAGAATAAAAGAACTAAGGAATCTAATGTCGCAGTCTCGCACTCGCGAGATACTCACAAAAACCACCGTGGACCATATGGCCATAATCAAGAAGTACACATCAGGAAGACAGGAGAAGAACCCGTCACTTAGGATGAAATGGATGATGGCAATGAAATATCCAATTACAGCAGACAAGAGGATAACGGAAATGATTCCTGAGAGAAATGAGCAAGGACAAACTTTATGGAGTAAAATGAATGATGCCGGATCAGACCGAGTGATGGTATCACCTCTGGCTGTGACATGGTGGAATAGAAATGGACCAATGACAAGTACAGTTCATTATCCAAAAATCTACAAAACTTATTTTGAAAAAGTCGAAAGGTTAAAACATGGAACCTTTGGCCCTGTCCATTTTAGAAACCAAGTCAAAATACGCCGAAGAGTTGACATAAATCCTGGCCATGCAGACCTCAGTGCCAAGGAGGCACAGGATGTAATCATGGAAGTTGTTTTCCCTAACGAAGTGGGAGCCAGAATACTAACGTCGGAATCGCAATTAACGATAACCAAAGAGAAGAAAGAAGAACTCCAGGATTGCAAAATTTCTCCTTTGATGGTAGCATACATGTTAGAGAGAGAACTGGTCCGCAAAACGAGATTCCTCCCAGTTGCTGGTGGAACAAGCAGTGTGTACATTGAAGTGTTGCATTTGACTCAAGGAACATGCTGGGAACAGATGTACACTCCAGGTGGAGATGTGAGGAATGATGATGTTGATCAAAGCCTAATTATTGCTGCTAGGAACATAGTGAGAAGAGCTGCAGTATCAGCAGATCCACTAGCATCTTTATTGGAGATGTGCCACAGCACACAGATTGGTGGAACAAGGATGGTGGACATTCTTAGGCAGAACCCAACAGAAGAGCAAGCCGTGGATATATGCAAGGCTGCAATGGGACTGAGAATCAGCTCATCCTTCAGTTTTGGCGGATTCACATTTAAGAGAACAAGCGGATCATCAGTCAAGAGAGAGGAAGAAGTGCTTACGGGCAATCTTCAAACATTGAAGATAAGGGTGCATGAGGGATATGAAGAGTTCACAATGGTTGGGAGAAGGGCAACAGCTATACTCAGAAAAGCAACCAGGAGATTGATTCAGCTGATAGTGAGTGGGAGAGACGAACAGTCGATTGCCGAAGCAATAATTGTGGCCATGGTATTTTCACAAGAAGATTGTATGATAAAAGCAGTTAGAGGTGATCTGAATTTCGTTAATAGGGCGAATCAGCGATTGAATCCTATGCATCAACTTTTAAGACATTTTCAGAAGGATGCGAAAGTGCTTTTTCAAAATTGGGGAATTGAACCTATTGACAATGTGATGGGAATGATTGGGATATTACCCGACATGACTCCAAGCACCGAGATGTCAATGAGAGGAGTGAGAGTCAGCAAAATGGGTGTAGATGAATACTCCAGCGCGGAGAGGGTAGTGGTGAGCATTGACCGTTTTTTGAGAGTCCGGGACCAACGAGGAAATGTACTACTGTCTCCCGAGGAGGTCAGTGAAACACAGGGAACAGAGAAACTGACAATAACTTACTCATCGTCAATGATGTGGGAGATTAATGGCCCTGAGTCAGTGTTGGTCAATACCTATCAGTGGATCATCAGAAACTGGGAAACTGTTAAAATTCAGTGGTCTCAGAATCCTACAATGCTATACAATAAAATGGAATTTGAGCCATTTCAGTCTTTAGTTCCTAAGGCCATTAGAGGCCAATACAGTGGATTTGTTAGAACTCTGTTCCAACAAATGAGGGATGTGCTTGGGACATTTGACACCACTCAGATAATAAAACTTCTTCCCTTTGCAGCCGCTCCACCAAAGCAAAGTAGAATGCAGTTCTCCTCATTGACTGTGAATGTGAGGGGATCAGGAATGAGAATACTTGTAAGGGGCAATTCTCCAGTATTCAACTACAACAAGGCCACTAAGAGACTCACAGTTCTCGGAAAGGATGCCGGCACTTTAACTGAAGACCCAGATGAAGGCACAGCTGGAGTGGAGTCCGCTGTTTTGAGGGGATTCCTCATTCTGGGCAAAGAAGACAGGAGATATGGGCCAGCATTAAGCATCAATGAACTGAGCAACCTTGCGAGAGGAGAAAAGGCTAATGTGCTAATTGGGCAAGGAGACGTGGTGTTGGTAATGAAACGAAAACGGGACTCTAGCATACTTACTGACAGCCAGACAGCGACCAAAAGAATTCGGATGGCCATCAATTAGTGTCGAATAGTTTAAAAACGACCTTGTT------
>CY146776|H1N1|A/Bellamy/JY2/1942|NA|1942
------------TCAATTATATTCAATATGGAAAGAATAAAAGAACTAAGAAATCTAATGTCGCAGTCTCGCACTCGCGAGATACTCACAAAAACCACCGTGGACCATATGGCCATAATCAAGAAGTACACATCAGGAAGACAGGAGAAGAACCCGTCACTTAGGATGAAATGGATGATGGCAATGAAATATCCAATTACAGCAGACAAGAGGATAACGGAAATGATTCCTGAGAGAAATGAGCAAGGACAAACTTTATGGAGTAAAATGAATGATGCCGGATCTGACCGAGTGATGGTATCACCTCTGGCTGTGACATGGTGGAATAGAAATGGACCAATGACAAGTACAATTCATTATCCAAAAATCTACAAAACTTATTTTGAAAAGGTCGAAAGGTTAAAACATGGAACCTTTGGCCCTGTCCATTTTAGAAACCAAGTCAAAATACGCCGAAGAGTTGACATAAATCCTGGCCATGCAGACCTCAGTGCCAAGGAGGCACAGGATGTAATCATGGAAGTTGTTTTCCCTAACGAAGTGGGAGCCAGAATACTAACGTCGGAATCGCAATTAACGATAACCAAAGAGAAGAAAGAAGAACTCCAGGATTGCAAAATTTCTCCTTTGATGGTTGCATACATGTTAGAGAGAGAGCTGGTCCGCAAAACGAGATTCCTCCCAGTTGCTGGTGGAACAAGCAGTGTGTACATTGAAGTGTTGCATTTGACTCAAGGAACATGCTGGGAACAGATGTATACCCCAGGTGGAGAAGTGAGGAATGATGATGTTGATCAGAGCCTAATTATTGCTGCTAGGAACATAGTGAGAAGAGCTGCAGTATCAGCAGATCCACTAGCATCTTTATTGGAGATGTGCCACAGCACACAGATTGGTGGAACAAGGATGGTGGACATCCTTAGGCAGAACCCAACAGAAGAGCAAGCCGTGGATATATGCAAGGCTGCAATGGGACTGAGAATCAGCTCATCCTTCAGTTTTGGCGGATTCACATTTAAGAGAACAAGCGGATCATCAGTCAAGAGAGAAGAAGAAGTGCTTACGGGCAATCTTCAAACATTGAAGATAAGGGTGCATGAGGGATATGAAGAGTTCACAATGGTTGGGAGAAGGGCAACAGCTATACTCAGAAAAGCAACCAGGAGATTGATTCAGCTGATAGTGAGTGGAAGAGACGAACAATCGATTGCCGAAGCAATAATTGTGGCCATGGTATTTTCACAAGAAGATTGTATGATAAAAGCAGTTAGAGGTGATCTGAATTTCGTTAATAGGGCGAATCAGCGATTGAATCCTATGCATCAACTTTTAAGACATTTTCAGAAGGATGCGAAAGTGCTTTTTCAAAATTGGGGAATTGAACCTATCGACAATGTGATGGGAATGATTGGGATATTACCCGACATGACTCCAAGCACCGAGATGTCAATGAGAGGAGTGAGAGTCAGCAAAATGGGTGTAGATGAATACTCCAGCGCGGAGAGGGTAGTGGTGAGCATTGACCGTTTTTTGAGAGTCCGGGACCAACGAGGAAATGTACTACTGTCTCCCGAGGAGGTCAGTGAAACACAGGGAACAGAGAAACTGACAATAACTTACTCATCGTCAATGATGTGGGAGATTAATGGCCCTGAGTCAGTGTTGGTCAATACCTATCAGTGGATCATCAGAAACTGGGAAACTGTTAAAATTCAGTGGTCTCAGAATCCTACAATGCTATACAATAAAATGGAATTTGAGCCATTTCAGTCTTTAGTTCCTAAGGCCATTAGAGGCCAATACAGTGGGTTTGTTAGAACTCTGTTCCAACAAATGAGGGATGTGCTTGGGACATTTGACACCACTCAGATAATAAAACTTCTTCCCTTTGCAGCCGCTCCACCAAAGCAAAGTAGAATGCAGTTCTCCTCATTGACTGTGAATGTGAGGGGATCAGGAATGAGAATACTTGTAAGGGGCAATTCTCCAGTATTCAACTACAACAAGGCCACTAAGAGACTCACAGTTCTCGGAAAGGATGCTGGCACCTTAACTGTAGACCCAGATGAAGGCACATCTGGAGTGGAGTCCGCTGTTCTGAGGGGATTCCTCATTCTGGGCAAAGAAGACAGGAGATATGGACCAGCATTAAGCATCAATGAACTGAGCAACCTTGCGAAAGGAGAAAAGGCTAATGTGCTAATTGGGCAAGGAGACATGGTGTTGGTAATGAAACGAAAACGGGACTCTAGCATACTTACTGACAGCCAGACAGCGACCAAAAGAATTCGGATGGCCATCAATTAGTGTCGAATAGTTTAAAAACGA-------------
>CY077878|H1N1|A/Hemsbury/1948|USA|1948
AGCGAAAGCAGGTCAATTATATTCAATATGGAAAGAATAAAAGAACTAAGGAATCTAATGTCGCAGTCTCGCACTCGCGAGATACTCACAAAAACCACCGTGGACCATATGGCCATAATCAAGAAGTACACATCAGGAAGACAGGAGAAGAACCCGTCACTTAGGATGAAATGGATGATGGCAATGAAATATCCAATTACAGCAGACAAGAGGATTACGGAAATGATTCCTGAGAGAAATGAGCAAGGACAAACTTTATGGAGTAAAATGAATGATGCCGGATCAGACCGAGTGATGGTATCACCTCTGGCTGTGACATGGTGGAATAGAAATGGACCAATGACAAGCACAGTTCATTATCCAAAAATCTACAAAACTTATTTTGAAAAGGTCGAAAGGTTAAAACATGGAACCTTTGGCCCTGTCCATTTTAGAAACCAAGTCAAAATACGCCGAAGAGTTGACATAAATCCTGGCCATGCAGACCTCAGTGCCAAGGAGGCACAGGATGTAATCATGGAAGTTGTTTTCCCTAACGAAGTGGGAGCCAGAATACTAACGTCGGAATCGCAATTAACGATAACCAAAGAGAAGAAAGAAGAACTCCAGGATTGCAAAATTTCTCCTTTGATGGTTGCATACATGTTAGAGAGAGAGCTGGTCCGCAAAACGAGATTCCTCCCAGTTGCTGGTGGAACAAGCAGTGTGTACATTGAAGTGTTGCATTTGACTCAAGGAACATGCTGGGAACAGATGTATACCCCAGGTGGAGAAGTGAGGAATGATGATGTTGATCAAAGCCTAATTATTGCTGCTAGGAACATAGTGAGAAGAGCTGCAGTGTCAGCAGATCCACTAGCATCTTTATTGGAGATGTGCCACAGCACACAGATTGGTGGAACAAGGATGGTGGACATCCTTAGGCAGAACCCAACAGAAGAGCAAGCCGTGGATATATGCAAGGCTGCAATGGGACTGAGAATCAGCTCATCCTTCAGTTTTGGCGGATTCACATTTAAGAGAACAAGCGGATCATCAGTCAAGAGAGAGGAAGAAGTGCTTACGGGCAATCTTCAAACACTGAAGATAAGGGTGCATGAGGGATATGAAGAGTTCACAATGGTTGGGAGAAGGGCAACAGCTATACTCAGAAAAGCAACCAGGAGATTGATTCAGCTGATAGTGAGTGGAAAAGACGAACAATCGATTGCCGAAGCAATAATTGTGGCCATGGTATTTTCACAAGAAGATTGTATGATAAAAGCTGTTAGAGGTGATCTGAATTTCGTTAATAGGGCGAATCAGCGATTGAATCCTATGCATCAACTTTTAAGACATTTTCAGAAGGATGCGAAAGTGCTTTTTCAAAATTGGGGAATTGAACCTATCGACAATGTGATGGGAATGATTGGGATATTACCCGACATGACTCCAAGCACCGAGGTGTCAATGAGAGGAGTGAGAGTCAGCAAAATGGGTGTAGATGAATACTCCAACGCTGAGAGGGTAGTGGTGAGCATTGACCGTTTTTTGAGAGTCCGGGACCAACGAGGAAATGTACTACTGTCTCCCGAGGAGGTCAGTGAAACACAGGGAACAGAGAAACTGACAATAACTTACTCATCGTCAATGATGTGGGAGATTAATGGCCCTGAGTCAGTGTTGGTCAATACCTATCAGTGGATCATCAGAAACTGGGAAACTGTTAAAATTCAGTGGTCTCAGAATCCTACAATGCTATACAATAAAATGGAATTTGAGCCATTTCAGTCTTTAGTTCCTAAGGCCATTAGAGGCCAATACAGTGGATTTGTTAGAACTCTGTTCCAACAAATGAGGGATGTGCTTGGGACATTTGACACCACTCAGATAATAAAACTTCTTCCCTTTGCAGCTGCTCCACCAAAGCAAAGTAGAATGCAGTTCTCCTCATTGACTGTGAATGTGAGGGGATCAGGAATGAGAATACTTGTAAGGGGCAATTCTCCAGTGTTCAACTACAACAAGGCCACTAAGAGACTCACAGTTCTCGGAAAGGATGCTGGCACCTTAACTGAAGACCCAGATGAAGGCACATCTGGAGTGGAGTCCGCTGTTCTGAGGGGATTCCTCATTCTGGGCAAAGAAGACAGGAGATATGGACCAGCATTAAGCATCAATGAACTGAGCAATCTTGCGAAAGGAGAAAAGGCTAATGTGCTAATTGGGCAAGGAGACGTGGTGTTGGTAATGAAACGAAAACGGAACTCTAGCATACTTACTGACAGCCAGACAGCGACCAAAAGAATTCGGATGGCCATCAATTAGTATCGAATAGTTTAAAAACGACCTTGTT------
>CY020468|H1N1|A/Iowa/1943|USA|1943
-------------------------ATATGGAAAGAATAAAAGAACTAAGGAATCTAATGTCGCAGTCTCGCACTCGCGAGATACTCACAAAAACCACCGTGGACCATATGGCCATAATCAAGAAGTACACATCAGGAAGACAGGAGAAGAACCCGTCACTTAGGATGAAATGGATGATGGCAATGAAATATCCAATTACAGCAGACAAGAGGATAACGGAAATGATTCCTGAGAGAAATGAGCAAGGACAAACTCTATGGAGTAAAATGAATGATGCCGGATCAGACCGAGTGATGGTATCACCTCTGGCTGTGACATGGTGGAATAGAAATGGACCAATGACAAGCACAGTTCATTATCCAAAAATCTACAAAACTTATTTTGAAAAGGTCGAAAGGTTAAAACATGGAACCTTTGGCCCTGTCCATTTTAGAAACCAAGTCAAAATACGCCGAAGAGTTGACATAAATCCTGGCCATGCAGACCTCAGTGCCAAGGAGGCACAGGATGTAATCATGGAAGTTGTTTTCCCTAACGAAGTGGGAGCCAGAATACTAACGTCGGAATCGCAATTAACGATAACCAAAGAGAAGAAAGAAGAACTCCAGGATTGCAAAATTTCTCCTTTGATGGTTGCATACATGTTAGAGAGAGAGCTGGTCCGCAAAACGAGATTCCTCCCAGTTGCTGGTGGAACAAGCAGTGTGTACATTGAAGTGTTGCATTTGACTCAAGGAACATGCTGGGAACAGATGTATACCCCAGGTGGAGAAGTGAGGAATGATGATGTTGATCAAAGCCTAATTATTGCTGCTAGGAACATAGTGAGAAGAGCTGCAGTGTCAGCAGATCCACTAGCATCTTTATTGGAGATGTGCCACAGCACACAGATTGGTGGGACAAGGATGGTGGACATCCTTAGGCAGAACCCAACAGAAGAGCAAGCCGTGGATATATGCAAGGCTGCAATGGGACTGAGAATCAGCTCATCCTTCAGTTTTGGCGGATTCACATTTAAGAGAACAAGCGGATCATCAGTCAAGAGAGAGGAAGAAGTGCTTACGGGCAATCTTCAAACACTGAAGATAAGGGTGCATGAGGGATATGAAGAGTTCACAATGGTTGGGAGAAGGGCAACAGCTATACTCAGAAAAGCAACCAGGAGATTGATTCAGCTGATAGTGAGTGGAAAAGACGAACAATCGATTGCCGAAGCAATAATTGTGGCCATGGTATTTTCGCAAGAAGATTGTATGATAAAAGCTGTTAGAGGTGATCTGAATTTCGTTAATAGGGCGAATCAGCGATTGAATCCTATGCATCAACTTTTAAGACATTTTCAGAAGGATGCGAAAGTGCTTTTTCAAAATTGGGGAATTGAACCTATCGACAATGTGATGGGAATGATTGGGATATTACCCGACATGACTCCAAGCACCGAGGTGTCAATGAGAGGAGTGAGAGTCAGCAAAATGGGTGTAGATGAATACTCCAACGCGGAGAGGGTGGTGGTGAGCATTGACCGTTTTTTGAGAGTCCGGGACCAACGAGGAAATGTACTACTGTCTCCTGAGGAGGTCAGTGAAACACAGGGAACAGAAAAACTGACAATAACTTACTCATCGTCAATGATGTGGGAGATCAATGGCCCTGAGTCAGTGTTGGTCAATACCTATCAGTGGATCATCAGAAACTGGGAAACTGTTAAAATTCAGTGGTCTCAGAATCCTACAATGCTATACAATAAAATGGAATTTGAGCCATTTCAGTCTTTAGTTCCTAAGGCCATTAGAGGCCAATACAGTGGATTTGTTAGAACTCTGTTCCAACAAATGAGGGATGTGCTTGGGACATTTGACACCACTCAGATAATAAAACTTCTTCCCTTTGCAGCTGCTCCACCAAAGCAAAGTAGAATGCAGTTCTCCTCATTGACTGTAAATGTGAGGGGATCAGGAATGAGAATACTTGTAAGAGGCAATTCTCCAGTATTCAACTACAACAAGGCCACTAAGAGACTCACAGTTCTCGGAAAGGATGCTGGCACCTTAACTGAAGACCCAGATGAAGGCACATCTGGAGTGGAGTCCGCTGTTCTGAGGGGATTCCTCATTCTGGGCAAAGAAGACAGGAGATATGGACCAGCATTAAGCATCAATGAACTGAGCAACCTTGCGAAAGGAGAAAAGGCTAATGTGCTAATTGGGCAAGGAGACGTGGTGTTGGTAATGAAACGGAAACGGGACTCTAGCATACTTACTGACAGCCAGACAGCGACCAAAAGAATTCGGATGGCCATCAATTAG----------------------------------
>CY020292|H1N1|A/AA/Marton/1943|USA|1943
------------TCAATTATATTCAATATGGAAAGAATAAAAGAACTAAGGAATCTAATGTCGCAGTCTCGCACTCGCGAGATACTCACAAAAACCACCGTGGACCATATGGCCATAATCAAGAAGTACACATCAGGAAGACAGGAGAAGAACCCGTCACTTAGGATGAAATGGATGATGGCAATGAAATATCCAATTACAGCAGACAAGAGGATAACGGAAATGATTCCTGAGAGAAATGAGCAAGGACAAACTCTATGGAGTAAAATGAATGATGCCGGATCAGACCGAGTGATGGTATCACCTCTGGCTGTGACATGGTGGAATAGAAATGGACCAATGACAAGCACAGTTCATTATCCAAAAATCTACAAAACTTATTTTGAAAAGGTCGAAAGGTTAAAACATGGAACCTTTGGCCCTGTCCATTTTAGAAACCAAGTCAAAATACGCCGAAGAGTTGACATAAATCCTGGCCATGCAGACCTCAGTGCCAAGGAGGCACAGGATGTAATCATGGAAGTTGTTTTCCCTAACGAAGTGGGAGCCAGAATACTAACGTCGGAATCGCAATTAACGATAACCAAAGAGAAGAAAGAAGAACTCCAGGATTGCAAAATTTCTCCTTTGATGGTTGCATACATGTTAGAGAGAGAGCTGGTCCGCAAAACGAGATTCCTCCCAGTTGCTGGTGGAACAAGCAGTGTGTACATTGAAGTGTTGCATTTGACTCAAGGAACATGCTGGGAACAGATGTATACCCCAGGTGGAGAAGTGAGGAATGATGATGTTGATCAAAGCCTAATTATTGCTGCTAGGAACATAGTGAGAAGAGCTGCAGTGTCAGCAGATCCACTAGCATCTTTATTGGAGATGTGCCACAGCACACAGATTGGTGGGACAAGGATGGTGGACATCCTTAGGCAGAACCCAACAGAAGAGCAAGCCGTGGATATATGCAAGGCTGCAATGGGACTGAGAATCAGCTCATCCTTCAGTTTTGGCGGATTCACATTTAAGAGAACAAGCGGATCATCAGTCAAGAGAGAGGAAGAAGTGCTTACGGGCAATCTTCAAACACTGAAGATAAGGGTGCATGAGGGATATGAAGAGTTCACAATGGTTGGGAGAAGGGCAACAGCTATACTCAGAAAAGCAACCAGGAGATTGATTCAGCTGATAGTGAGTGGAAAAGACGAACAATCGATTGCCGAAGCAATAATTGTGGCCATGGTATTTTCGCAAGAAGATTGTATGATAAAAGCTGTTAGAGGTGATCTGAATTTCGTTAATAGGGCGAATCAGCGATTGAATCCTATGCATCAACTTTTAAGACATTTTCAGAAGGATGCGAAAGTGCTTTTTCAAAATTGGGGAATTGAACCTATCGACAATGTGATGGGAATGATTGGGATATTACCCGACATGACTCCAAGCACCGAGGTGTCAATGAGAGGAGTGAGAGTCAGCAAAATGGGTGTAGATGAATACTCCAACGCGGAGAGGGTAGTGGTGAGCATTGACCGTTTTTTGAGAGTCCGGGACCAACGAGGAAATGTACTACTGTCTCCTGAGGAGGTCAGTGAAACACAGGGAACAGAGAAACTGACAATAACTTACTCATCGTCAATGATGTGGGAGATCAATGGCCCTGAGTCAGTGTTGGTCAATACCTATCAGTGGATCATCAGAAACTGGGAAACTGTTAAAATTCAGTGGTCTCAGAATCCTACAATGCTATACAATAAAATGGAATTTGAGCCATTTCAGTCTTTAGTTCCTAAGGCCATTAGAGGCCAATACAGTGGATTTGTTAGAACTCTGTTCCAACAAATGAGGGATGTGCTTGGGACATTTGACACCACTCAGATAATAAAACTTCTTCCCTTTGCAGCTGCTCCACCAAAGCAAAGTAGAATGCAGTTCTCCTCATTGACTGTAAATGTGAGGGGATCAGGAATGAGAATACTTGTAAGAGGCAATTCTCCAGTATTCAACTACAACAAGGCCACTAAGAGACTCACAGTTCTCGGAAAGGATGCTGGCACCTTAACTGAAGACCCAGATGAAGGCACATCTGGAGTGGAGTCCGCTGTTCTGAGGGGATTCCTCATTCTGGGCAAAGAAGACAGGAGATATGGACCAGCATTAAGCATCAATGAACTGAGCAACCTTGCGAAAGGAGAAAAGGCTAATGTGCTAATTGGGCAAGGAGACGTGGTGTTGGTAATGAAACGAAAACGGGACTCTAGCATACTTACTGACAGCCAGACAGCGACCAAAAGAATTCGGATGGCCATCAATTAGTATCG-----------------------------
>CY020476|H1N1|A/Phila/1935|USA|1935
-------------------------ATATGGAAAGAATAAAAGAACTAAGGAATCTAATGTCGCAGTCTCGCACTCGCGAGATACTCACAAAAACCACCGTGGACCATATGGCCATAATCAAGAAGTACACATCAGGAAGACAGGAGAAGAACCCAGCACTTAGGATGAAATGGATGATGGCAATGAAATATCCAATTACAGCAGACAAGAGGATAACGGAAATGATTCCTGAGAGAAATGAGCAAGGACAAACTTTATGGAGTAAAATGAATGATGCCGGATCAGACCGAGTGATGGTATCACCTCTGGCTGTGACATGGTGGAATAGAAATGGACCAATGACAAGTACAGTTCACTATCCCAAAATCTACAAAACTTATTTTGAAAAAGTCGAAAGGTTAAAACATGGAACCTTTGGCCCTGTCCATTTTAGAAACCAAGTCAAAATACGTCGGAGAGTTGACATAAATCCTGGTCATGCAGATCTCAGTGCCAAGGAGGCACAGGATGTAATCATGGAAGTTGTTTTCCCTAACGAGGTGGGAGCCAGGATACTAACATCGGAATCGCAACTAACGATAACCAAAGAGAAGAAAGAAGAACTCCAGGATTGCAAAATTTCTCCTTTGATGGTTGCATACATGTTGGAGAGAGAACTGGTCCGCAAAACGAGATTCCTCCCAGTGGCTGGTGGAACAAGCAGTGTGTACATTGAAGTGTTGCATTTGACTCAAGGAACATGCTGGGAACAGATGTACACTCCAGGAGGGGAAGTGAGGAATGATGATGTTGATCAAAGCTTGATTATTGCTGCTAGGAACATAGTGAGAAGAGCTGCAGTATCAGCAGATCCACTAGCATCTTTATTGGAGATGTGCCACGGCACACAGATTGGTGGAATTAGGATGGTAGACATCCTTAGGCAGAACCCAACAGAAGAGCAAGCCGTGGATATATGCAAGGCTGCAATGGGACTGAGAATCAGCTCATCCTTCAGTTTTGGTGGATTCACATTTAAGAGAACAAGCGGATCATCAGTCAAGAGAGAGGAAGAGGTGCTTACGGGCAACCTTCAAACATTGAAAATAATAGTGCATGAGGGATATGAAGAGTTCACAATGGTTGGGAGAAGAGCAACAGCTATACTCAGAAAAGCAACCAGGAGATTGATTCAGCTGATAGTGAGTGGGAGAGACGAACAGTCGATTGCCGAAGCAATAATTGTGGCCATGGTATTTTCACAAGAGGATTGTATGATAAAAGCAGTTAGAGGTGATCTGAATTTCGTCAATAGGGCGAATCAGCGATTGAATCCTATGCATCAACTTTTAAGACATTTTCAGAAGGATGCGAAAGTGCTTTTTCAAAATTGGGGAATTGAACCTATCGACAATGTGATGGGAATGATTGGGATATTGCCCGACATGACTCCCAGCATCGAGATGTCAATGAGAGGAGTGAGAGTCAGCAAAATGGGTGTAGATGAGTACTCCAGCACGGAGAGGGCAGTGGTGAGCATCGACCGTTTTTTGAGAGTTCGGGACCAACGAGGAAATGTACTACTGTCTCCCGAGGAGGTCAGTGAAACACAGGGAACAGAGAAACTGACAATAACTTACTCATCGTCAATGATGTGGGAGATTAATGGTCCTGAATCAGTGTTGGTCAATACCTATCAGTGGATCATCAGAAACTGGGAAACTGTTAAAATTCAGTGGTCCCAGAACCCTACAATGCTATACAATAAAATGGAATTTGAGCCATTTCAGTCTTTAGTTCCTAAGGCCATTAGAGGCCAATACAGTGGGTTTGTGAGAACTCTGTTCCAACAAATGAGGGATGTGCTTGGGACATTTGACACCGCTCAGATAATAAAACTTCTTCCCTTCGCAGCCGCTCCACCAAAGCTAAGTAGAATGCAGTTCTCCTCATTGACTGTGAATGTGAGGGGATCAGGAATGAGAATACTTGTAAGGGGCAATTCTCCTGTATTCAACTACAACAAGGCCACTAAGAGACTCACAGTTCTCGGAAAGGATGCTGGCACTTTAACTGAAGACCCAGATGAAGGCACAGCTGGAGTGGAGTCCGCTGTTCTGAGGGGATTCCTCATTCTGGGCAAAGAAGACAGGAGATATGGGCCAGCATTAAGCATCAATGAACTGAGCAACCTTGCGAAAGGAGAGAAGGCTAATGTGCTAATTGGGCAAGGAGACGTGGTGTTGGTAATGAAACGAAAACGGGACTCTAGCATACTTACTGACAGCCAGACAGCGACCAAAAGAATTCGGATGGCCATCAATTAGTGTCGAATAG------------------------
>CY020452|H1N1|A/Henry/1936|NA|1936
-------------------------ATATGGAAAGAATAAAAGAACTAAGGAATCTAATGTCGCAGTCTCGCACTCGCGAGATACTCACAAAAACCACCGTGGACCATATGGCCATAATCAAGAAGTACACATCAGGAAGACAGGAGAAGAACCCAGCACTTAGGATGAAATGGATGATGGCAATGAAATATCCAATTACAGCAGACAAGAGGATAACGGAAATGATTCCTGAGAGAAATGAGCAAGGACAAACTTTATGGAGTAAAATGAATGATGCCGGATCAGACCGAGTGATGGTATCACCTCTGGCTGTGACATGGTGGAATAGGAATGGACCAATGACAAATACAGTTCATTATCCAAAAATCTACAAAACTTATTTTGAAAGAGTCGAAAGGTTAAAGCATGGAACCTTTGGCCCTGTCCATTTTAGAAACCAAGTCAAAATACGTCGGAGAGTTGACATAAATCCTGGTCATGCAGATCTCAGTGCCAAGGAGGCACAGGATGTAATCATGGAAGTTGTTTTCCCTAACGAAGTGGGAGCCAGGATACTAACATCGGAATCGCAACTAACGATAACCAAAGAGAAGAAAGAAGAACTCCAGGATTGCAAAATTTCTCCTTTGATGGTTGCATACATGTTGGAGAGAGAACTGGTCCGCAAAACGAGATTCCTCCCAGTGGCTGGTGGAACAAGCAGTGTGTACATTGAAGTGTTGCATTTGACTCAAGGAACATGCTGGGAACAGATGTACACTCCAGGAGGGGAAGTGAGGAATGATGATGTTGATCAAAGCTTGATTATTGCTGCTAGGAACATAGTGAGAAGAGCTGCAGTATCAGCAGATCCACTAGCATCTTTATTGGAGATGTGCCACAGCACACAGATTGGTGGAATTAGGATGGTAGACATCCTTAGGCAGAACCCAACAGAAGAGCAAGCCGTGGATATATGCAAGGCTGCAATGGGACTGAGAATTAGCTCATCCTTCAGTTTTGGTGGATTCACATTTAAGAGAACAAGCGGATCATCAGTCAAGAGAGAGGAAGAGGTGCTTACGGGCAATCTTCAAACATTGAAGATAAGAGTGCATGAGGGATATGAAGAGTTCACAATGGTTGGGAGAAGAGCAACAGCTATACTCAGAAAAGCAACCAGGAGATTGATTCAGCTGATAGTGAGTGGGAGAGACGAACAGTCGATTGCCGAAGCAATAATTGTGGCCATGGTATTTTCACAAGAGGATTGTATGATAAAAGCAGTTAGAGGTGATCTGAATTTCGTCAATAGGGCGAATCAGCGATTGAATCCTATGCATCAACTTTTAAGACATTTTCAGAAGGATGCGAAAGTGCTTTTTCAAAATTGGGGAGTTGAACCTATCGACAATGTGATGGGAATGATTGGGATATTGCCCGACATGACTCCAAGCATCGAGATGTCAATGAGAGGAGTGAGAGTCAGCAAAATGGGTGTAGATGAGTACTCCAGCATGGAGAGGGTAGTGGTGAGCATTGACCGTTTTTTGAGAGTCCGGGACCAACGAGGAAATGTACTACTGTCTCCCGAGGAGGTCAGTGAAACACAGGGAACAGAGAAACTGACAATAACTTACTCATCGTCAATGATGTGGGAGATTAATGGTCCTGAATCAGTGTTGGTCAATACTTATCAATGGATCATCAGAAACTGGGAAACTGTTAAAATTCAGTGGTCCCAGAACCCTACAATGCTATACAATAAAATGGAATTTGAACCATTTCAGTCTTTAGTACCTAAGGCCATTAGAGGCCAATACAGTGGGTTTGTGAGAACTCTGTTCCAACAAATGAGGGATGTGCTTGGGACATTTGACACCGCACAGATAATAAAACTTCTTCCCTTCGCAGCCGCTCCACCAAAGCAAAGTAGAATGCAGTTCTCCTCATTTACTGTGAATGTGAGGGGATCAGGAATGAGAATACTTGTAAGGGGCAATTCTCCTGTATTCAACTACAACAAGGCCACTAAGAGACTCACAGTTCTTGGAAAGGATGCTGGCACTTTAACTGAAGACCCAGATGAAGGCACAGCTGGAGTGGAGTCCGCTGTTCTGAGGGGATTCCTCATTCTGGGCAAAGAAGACAGGAGATATGGGCCAGCATTAAGCATCAATGAACTGAGCAACCTTGCGAAAGGAGAGAAGGCTAATGTGCTAATTGGGCAAGGAGACGTGGTGTTGGTAATGAAACGAAAACGGGACTCTAGCATACTTACTGACAGCCAGACAGCGACCAAAAGAATTCGGATGGCCATCAATTAGTGTCGAATAG------------------------
>CY147461|H1N1|A/Puerto_Rico/8_LVD2/1934|Puerto_Rico|1934
------------TCAATTATATTCAATATGGAAAGAATAAAAGAACTAAGAAATCTAATGTCGCAGTCTCGCACCCGCGAGATACTCATAAAAACCACCGTGGACCATATGGCCATAATCAAGAAGTACACATCAGGAAGACAGGAGAAGAACCCAGCACTTAGGATGAAATGGATGATGGCAATGAAATATCCAATTACAGCAGACAAGAGGATAACGGAAATGATTCCTGAGAGAAATGAACAAGGACAAACTTTATGGAGTAAAATGAATGATGCCGGATCAGACCGAGTGATGGTATCACCTCTGGCTGTGACATGGTGGAATAGGAATGGACCAATGACAAATACAGTTCATTATCCAAAAATCTACAAAACTTATTTTGAAAGAGTCGAAAGGCTAAAGCATGGAACCTTTGGCCCTGTCCACTTTAGAAACCAAGTCAAAATACGTCGGAGAGTTGACATAAATCCTGGTCATGCAGATCTCAGTGCCAAGGAGGCACAGGATGTAATCATGGAAGTTGTTTTCCCTAACGAAGTGGGAGCCAGGATACTAACATCGGAATCGCAACTAACGATAACCAAAGAGAAGAAAGAAGAACTCCAGGATTGCAAAATTTCTCCTTTGATGGTTGCATACATGTTGGAGAGAGAACTGGTCCGCAAAACGAGATTCCTCCCAGTGGCTGGTGGAACAAGCAGTGTGTACATTGAAGTGTTGCATTTGACTCAAGGAACATGCTGGGAACAGATGTATACTCCAGGAGGGGAAGTGAGGAATGATGATGTTGATCAAAGCTTGATTATTGCTGCTAGGAACATAGTGAGAAGAGCTGCAGTATCAGCAGATCCACTAGCATCTTTATTGGAGATGTGCCACAGCACACAGATTGGTGGAATTAGGATGGTAGACATCCTTAGGCAGAACCCAACAGAAGAGCAAGCCGTGGATATATGCAAGGCTGCAATGGGACTGAGAATTAGCTCATCCTTCAGTTTTGGTGGATTCACATTTAAGAGAACAAGCGGATCATCAGTCAAGAGAGAGGAAGAGGTGCTTACGGGCAATCTTCAAACATTGAAGATAAGAGTGCATGAGGGATATGAAGAGTTCACAATGGTTGGGAGAAGAGCAACAGCCATACTCAGAAAAGCAACCAGGAGATTGATTCAGCTGATAGTGAGTGGGAGAGACGAACAGTCGATTGCCGAAGCAATAATTGTTGCCATGGTATTTTCACAAGAGGATTGTATGATAAAAGCAGTTAGAGGTGATCTGAATTTCGTCAATAGGGCGAATCAGCGATTGAATCCTATGCATCAACTTTTAAGACATTTTCAGAAGGATGCGAAAGTGCTTTTTCAAAATTGGGGAGTTGAACCTATCGACAATGTGATGGGAATGATTGGGATATTGCCCGACATGACTCCAAGCATCGAGATGTCAATGAGAGGAGTGAGAATCAGCAAAATGGGTGTAGATGAGTACTCCAGCACGGAGAGGGTAGTGGTGAGCATTGACCGTTTTTTGAGAGTCCGGGACCAACGAGGAAATGTACTACTGTCTCCCGAGGAGGTCAGTGAAACACAGGGAACAGAGAAACTGACAATAACTTACTCATCGTCAATGATGTGGGAGATTAATGGTCCTGAATCAGTGTTGGTCAATACCTATCAATGGATCATCAGAAACTGGGAAACTGTTAAAATTCAGTGGTCCCAGAACCCTACAATGCTATACAATAAAATGGAATTTGAACCATTTCAGTCTTTAGTACCTAAGGCCATTAGAGGCCAATACAGTGGGTTTGTAAGAACTCTGTTCCAACAAATGAGGGATGTGCTTGGGACATTTGATACCGCACAGATAATAAAACTTCTTCCCTTCGCAGCCGCTCCACCAAAGCAAAGTAGAATGCAGTTCTCCTCATTTACTGTGAATGTGAGGGGATCAGGAATGAGAATACTTGTAAGGGGCAATTCTCCTGTATTCAACTACAACAAGGCCACGAAGAGACTCACAGTTCTCGGAAAGGATGCTGGCACTTTAACTGAAGACCCAGATGAAGGCACAGCTGGAGTGGAGTCCGCTGTTCTGAGGGGATTCCTCATTCTGGGCAAAGAAGACAGGAGATATGGGCCAGCATTAAGCATCAATGAACTGAGCAACCTTGCGAAAGGAGAGAAGGCTAATGTGCTAATTGGGCAAGGAGACGTGGTGTTGGTAATGAAACGAAAACGGGACTCTAGCATACTTACTGACAGCCAGACAGCGACCAAAAGAATTCGGATGGCCATCAATTAGTGTCGAATAGTTTAAAAACGA-------------
>CY147429|H1N1|A/New_Jersey/Wistar/1976|USA|1976
------------TCAATTATATTCAATATGGAAAGAATAAAAGAACTAAGAAATCTAATGTCGCAGTCTCGCACCCGCGAGATACTCACAAAAACCACCGTGGACCATATGGCCATAATCAAGAAGTACACATCAGGAAGACAGGAGAAGAACCCAGCACTTAGGATGAAATGGATGATGGCAATGAAATATCCAATTACAGCAGACAAGAGGATAACGGAAATGATTCCTGAGAGAAATGAGCAAGGACAAACTTTATGGAGTAAAATGAATGATGCCGGATCAGACCGAGTGATGGTATCACCTCTGGCTGTGACATGGTGGAATAGGAATGGACCAATAACAAATACAGTTCATTATCCAAAAATCTACAAAACTTATTTTGAAAGAGTCGAAAGGCTAAAGCATGGAACCTTTGGCCCTGTCCATTTTAGAAACCAAGTCAAAATACGTCGGAGAGTTGACATAAATCCTGGTCATGCAGATCTCAGTGCCAAGGAGGCACAGGATGTAATCATGGAAGTTGTTTTCCCTAACGAAGTGGGAGCCAGGATACTAACATCGGAATCGCAACTAACGATAACCAAAGAGAAGAAAGAAGAACTCCAGGATTGCAAAATTTCTCCTTTGATGGTTGCATACATGTTGGAGAGAGAACTGGTCCGCAAAACGAGATTCCTCCCAGTGGCTGGTGGAACAAGCAGTGTGTACATTGAAGTGTTGCATTTGACTCAAGGAACATGCTGGGAACAGATGTATACTCCAGGAGGGGAAGTGAGGAATGATGATGTTGATCAAAGCTTGATTATTGCTGCTAGGAACATAGTGAGAAGAGCTGCAGTATCAGCAGATCCACTAGCATCTTTATTGGAGATGTGCCACAGCACACAGATTGGTGGAATTAGGATGGTAGACATCCTTAGGCAGAACCCAACAGAAGAGCAAGCCGTGGATATATGCAAGGCTGCAATGGGACTGAGAATTAGCTCATCCTTCAGTTTTGGTGGATTCACATTTAAGAGAACAAGCGGATCATCAGTCAAGAGAGAGGAAGAGGTGCTTACGGGCAATCTTCAAACGTTGAAGATAAGAGTGCATGAGGGATATGAAGAGTTCACAATGGTTGGGAGAAGAGCAACAGCCATACTCAGAAAAGCAACCAGGAGATTGATTCAGCTGATAGTGAGTGGGAGAGACGAACAGTCGATTGCCGAAGCAATAATTGTGGCCATGGTATTTTCACAAGAGGATTGTATGATAAAAGCAGTCAGAGGTGATCTGAATTTCGTCAATAGGGCGAATCAGCGATTGAATCCTATGCATCAACTTTTAAGACATTTTCAGAAGGATGCGAAAGTGCTTTTTCAAAATTGGGGAGTTGAACCTATCGACAATGTGATGGGAATGATTGGGATATTGCCCGACATGACTCCAAGCATCGAGATGTCAATGAGAGGAGTGAGAATCAGCAAAATGGGTGTAGATGAGTACTCCAGCACGGAGAGGGTAGTGGTGAGCATTGACCGTTTTTTGAGAATCCGGGACCAACGAGGAAATGTACTACTGTCTCCCGAGGAGGTCAGTGAGACACAGGGAACAGAGAAACTGACAATAACTTACTCATCGTCAATGATGTGGGAGATTAATGGTCCTGAATCAGTGTTGGTCAATACCTATCAATGGATCATCAGAAACTGGGAAACTGTTAAAATTCAGTGGTCCCAGAACCCTACAATGCTATACAATAAAATGGAATTTGAACCATTTCAGTCTTTAGTACCTAAGGCCATTAGAGGCCAATACAGTGGGTTTGTAAGAACTCTGTTCCAACAAATGAGGGATGTGCTTGGGACATTTGATACCGCACAGATAATAAAACTTCTTCCCTTCGCAGCCGCTCCACCAAAGCAAAGTAGAATGCAGTTCTCCTCATTTACTGTGAATGTGAGGGGATCAGGAATGAGAATACTTGTAAGGGGCAATTCTCCTGTATTCAACTATAACAAGGCCACGAAGAGACTCACAGTTCTCGGAAAGGATGCTGGCACTTTAACTGAAGACCCAGATGAAGGCACAGCTGGAGTGGAGTCCGCTGTTCTGAGGGGATTCCTCATTCTGGGCAAAGAAGACAAGAGATATGGGCCAGCACTAAGCATCAATGAACTGAGCAACCTTGCGAAAGGAGAGAAGGCTAATGTGCTAATTGGGCAAGGAGACGTGGTGTTGGTAATGAAACGGAAACGGGACTCTAGCATACTTACTGACAGCCAGACAGCGACCAAAAGAATTCGGATGGCCATCAATTAGTGTCGAATAGTTTAAAAACGA-------------
>CY019962|H1N1|A/Alaska/1935|USA|1935
------------------------AATATGGAAAGAATAAAAGAACTACGAAATCTAATGTCGCAGTCTCGCACCCGCGAGATACTCACAAAAACCACCGTGGACCATATGGCCATAATCAAGAAGTACACATCAGGAAGACAGGAGAAGAACCCAGCACTTAGGATGAAATGGATGATGGCAATGAAATATCCAATTACAGCAGACAAGAGGATAACGGAAATGATTCCTGAGAGAAATGAGCAAGGACAAACTTTATGGAGTAAAATGAATGATGCCGGATCAGACCGAGTGATGGTATCACCTCTGGCTGTGACATGGTGGAATAGGAATGGACCAATAACAAATACAGTTCATTATCCAAAAATCTACAAAACTTATTTTGAAAGAGTCGAAAGGCTAAAGCATGGAACCTTTGGCCCTGTCCATTTTAGAAACCAAGTCAAAATACGTCGGAGAGTTGACATAAATCCTGGTCATGCAGATCTCAGTGCCAAGGAGGCACAGGATGTAATCATGGAAGTTGTTTTCCCTAACGAAGTGGGAGCCAGGATACTAACATCGGAATCGCAACTAACGATAACCAAAGAGAAGAAAGAAGAACTCCAGGATTGCAAAATTTCTCCTTTGATGGTTGCATACATGTTGGAGAGAGAACTGGTCCGCAAAACGAGATTCCTCCCAGTGGCTGGTGGAACAAGCAGTGTGTACATTGAAGTGTTGCATTTGACTCAAGGAACATGCTGGGAACAGATGTATACTCCAGGAGGGGAAGTGAGGAATGATGATGTTGATCAAAGCTTGATTATTGCTGCTAGGAACATAGTGAGAAGAGCTGCAGTATCAGCAGATCCACTAGCATCTTTATTGGAGATGTGCCACAGCACACAGATTGGTGGAATTAGGATGGTAGACATCCTTAGGCAGAACCCAACAGAAGAGCAAGCCGTGGATATATGCAAGGCTGCAATGGGACTGAGAATTAGCTCATCCTTCAGTTTTGGTGGATTCACATTTAAGAGAACAAGCGGATCATCAGTCAAGAGAGAGGAAGAGGTGCTTACGGGCAATCTTCAAACATTGAAGATAAGAGTGCATGAGGGATATGAAGAGTTCACAATGGTTGGGAGAAGAGCAACAGCCATACTCAGAAAAGCAACCAGGAGATTGATTCAGCTGATAGTGAGTGGGAGAGACGAACAGTCGATTGCCGAAGCAATAATTGTGGCCATGGTATTTTCACAAGAGGATTGTATGATAAAAGCAGTCAGAGGTGATCTGAATTTCGTCAATAGGGCGAATCAGCGATTGAATCCTATGCATCAACTTTTAAGACATTTTCAGAAGGATGCGAAAGTGCTTTTTCAAAATTGGGGAGTTGAACCTATCGACAATGTGATGGGAATGATTGGGATATTGCCCGACATGACTCCAAGCATCGAGATGTCAATGAGAGGAGTGAGAATCAGCAAAATGGGTGTAGATGAGTACTCCAGCACGGAGAGGGTAGTGGTGAGCATTGACCGTTTTTTGAGAATCCGGGACCAACGAGGAAATGTACTACTGTCTCCCGAGGAGGTCAGTGAAACACAGGGAACAGAGAAACTGACAATAACTTACTCATCGTCAATGATGTGGGAGATTAATGGTCCTGAATCAGTGTTGGTCAATACCTATCAATGGATCATCAGAAACTGGGAAACTGTTAAAATTCAGTGGTCCCAGAACCCTACAATGCTATACAATAAAATGGAATTTGAACCATTTCAGTCTTTAGTACCTAAGGCCATTAGAGGCCAATACAGTGGGTTTGTAAGAACTCTGTTCCAACAAATGAGGGATGTGCTTGGGACATTTGATACCGCACAGATAATAAAACTTCTTCCCTTCGCAGCCGCTCCACCAAAGCAAAGTAGAATGCAGTTCTCCTCATTTACTGTGAATGTGAGGGGATCAGGAATGAGAATACTTGTAAGGGGCAATTCTCCTGTATTCAACTATAACAAGGCCACGAAGAGACTCACAGTTCTCGGAAAGGATGCTGGCACTTTAACTGAAGACCCAGATGAAGGCACAGCTGGAGTGGAGTCCGCTGTTCTGAGGGGATTCCTCATTCTGGGCAAAGAAGACAAGAGATATGGGCCAGCACTAAGCATCAATGAACTGAGCAACCTTGCGAAAGGAGAGAAGGCTAATGTGCTAATTGGGCAAGGAGACGTGGTGTTGGTAATGAAACGGAAACGGGACTCTAGCATACTTACTGACAGCCAGACAGCGACCAAAAGAATTCGGATGGCCATCAATTAGTGTCGAATAG------------------------
>AB671295|H1N1|A/Puerto_Rico/8/1934|Puerto_Rico|1934
AGCGAAAGCAGGTCAATTATATTCAATATGGAAAGAATAAAAGAACTACGAAATCTAATGTCGCAGTCTCGCACCCGCGAGATACTCACAAAAACCACCGTGGACCATATGGCCATAATCAAGAAGTACACATCAGGAAGACAGGAGAAGAACCCAGCACTTAGGATGAAATGGATGATGGCAATGAAATATCCAATTACAGCAGACAAGAGGATAACGGAAATGATTCCTGAGAGAAATGAGCAAGGACAAACTTTATGGAGTAAAATGAATGATGCCGGATCAGACCGAGTGATGGTATCACCTCTGGCTGTGACATGGTGGAATAGGAATGGACCAATAACAAATACAGTTCATTATCCAAAAATCTACAAAACTTATTTTGAAAGAGTCGAAAGGCTAAAGCATGGAACCTTTGGCCCTGTCCATTTTAGAAACCAAGTCAAAATACGTCGGAGAGTTGACATAAATCCTGGTCATGCAGATCTCAGTGCCAAGGAGGCACAGGATGTAATCATGGAAGTTGTTTTCCCTAACGAAGTGGGAGCCAGGATACTAACATCGGAATCGCAACTAACGATAACCAAAGAGAAGAAAGAAGAACTCCAGGATTGCAAAATTTCTCCTTTGATGGTTGCATACATGTTGGAGAGAGAACTGGTCCGCAAAACGAGATTCCTCCCAGTGGCTGGTGGAACAAGCAGTGTGTACATTGAAGTGTTGCATTTGACTCAAGGAACATGCTGGGAACAGATGTATACTCCAGGAGGGGAAGTGAGGAATGATGATGTTGATCAAAGCTTGATTATTGCTGCTAGGAACATAGTGAGAAGAGCTGCAGTATCAGCAGATCCACTAGCATCTTTATTGGAGATGTGCCACAGCACACAGATTGGTGGAATTAGGATGGTAGACATCCTTAGGCAGAACCCAACAGAAGAGCAAGCCGTGGATATATGCAAGGCTGCAATGGGACTGAGAATTAGCTCATCCTTCAGTTTTGGTGGATTCACATTTAAGAGAACAAGCGGATCATCAGTCAAGAGAGAGGAAGAGGTGCTTACGGGCAATCTTCAAACATTGAAGATAAGAGTGCATGAGGGATATGAAGAGTTCACAATGGTTGGGAGAAGAGCAACAGCCATACTCAGAAAAGCAACCAGGAGATTGATTCAGCTGATAGTGAGTGGGAGAGACGAACAGTCGATTGCCGAAGCAATAATTGTGGCCATGGTATTTTCACAAGAGGATTGTATGATAAAAGCAGTCAGAGGTGATCTGAATTTCGTCAATAGGGCGAATCAACGATTGAATCCTATGCATCAACTTTTAAGACATTTTCAGAAGGATGCGAAAGTGCTTTTTCAAAATTGGGGAGTTGAACCTATCGACAATGTGATGGGAATGATTGGGATATTGCCCGACATGACTCCAAGCATCGAGATGTCAATGAGAGGAGTGAGAATCAGCAAAATGGGTGTAGATGAGTACTCCAGCACGGAGAGGGTAGTGGTGAGCATTGACCGTTTTTTGAGAATCCGGGACCAACGAGGAAATGTACTACTGTCTCCCGAGGAGGTCAGTGAAACACAGGGAACAGAGAAACTGACAATAACTTACTCATCGTCAATGATGTGGGAGATTAATGGTCCTGAATCAGTGTTGGTCAATACCTATCAATGGATCATCAGAAACTGGGAAACTGTTAAAATTCAGTGGTCCCAGAACCCTACAATGCTATACAATAAAATGGAATTTGAACCATTTCAGTCTTTAGTACCTAAGGCCATTAGAGGCCAATACAGTGGGTTTGTAAGAACTCTGTTCCAACAAATGAGGGATGTGCTTGGGACATTTGATACCGCACAGATAATAAAACTTCTTCCCTTCGCAGCCGCTCCACCAAAGCAAAGTAGAATGCAGTTCTCCTCATTTACTGTGAATGTGAGGGGATCAGGAATGAGAATACTTGTAAGGGGCAATTCTCCTGTATTCAACTATAACAAGGCCACGAAGAGACTCACAGTTCTCGGAAAGGATGCTGGCACTTTAACTGAAGACCCAGATGAAGGCACAGCTGGAGTGGAGTCCGCTGTTCTGAGGGGATTCCTCATTCTGGGCAAAGAAGACAAGAGATATGGGCCAGCACTAAGCATCAATGAACTGAGCAACCTTGCGAAAGGAGAGAAGGCTAATGTGCTAATTGGGCAAGGAGACGTGGTGTTGGTAATGAAACGGAAACGGGACTCTAGCATACTTACTGACAGCCAGACAGCGACCAAAAGAATTCGGATGGCCATCAATTAGTGTCGAATAGTTTAAAAACGACCTTGTTTCTACT
>CY045779|H1N1|A/Melbourne/1/1946|Australia|1946
---------------------------ATGGAAAGAATAAAAGAACTAAGGAATCTAATGTCGCAGTCTCGCACTCGCGAGATACTCACAAAAACCACCGTGGACCATATGGCCATAATCAAGAAGTACACATCAGGAAGACAGGAGAAGAACCCAGCACTTAGGATGAAATGGATGATGGCAATGAAATATCCAATTACAGCAGACAAGAGGATAACGGAAATGATTCCTGAGAGAAATGAGCAAGGACAAACTTTATGGAGTAAAATGAATGACGCCGGATCAGACCGAGTGATGGTATCACCTCTGGCTGTAACATGGTGGAATAGGAATGGACCAATGACAAGTACAGTTCATTATCCAAAAATCTACAAAACTTATTTTGAAAAAGTTGAAAGGTTAAAACATGGAACCTTTGGCCCTGTCCATTTTAGAAACCAAGTCAAAATACGTCGGAGAGTTGACATAAATCCTGGTCATGCAGATCTCAGTGCCAAAGAGGCACAGGATGTGATCATGGAAGTTGTTTTCCCTAACGAAGTGGGAGCCAGGATACTAACATCAGAATCGCAACTAACGATAACCAAAGAGAAGAAAGAAGAACTCCAGGATTGCAAAATTTCCCCTTTGATGGTGGCATACATGTTGGAGAGAGAACTGGTCCGCAAAACGAGATTCCTCCCAGTGGCTGGTGGAACAAGCAGTGTGTACATTGAAGTGTTGCATTTGACTCAAGGAACATGCTGGGAACAGATGTACACTCCAGGAGGGGAGGTGAAGAATGATGATGTTGATCAAAGCTTAATTATTGCTGCTAGGAACATAGTGAGAAGAGCTACAGTATCATCAGATCCACTAGCATCTTTATTGGAGATGTGCCACAGCACACAAATTGGTGGAATAAGGATGGTAGACATCCTTAGGCAGAACCCAACAGAGGAGCAAGCCGTGGATATATGCAAGGCTGCAATGGGACTGAGAATTAGCTCATCCTTCAGTTTTGGCGGATTCACATTTAAGAGAACAAGCGGATCATCAGTCAAGAGAGAGGAAGAGGTGCTTACGGGCAATCTTCAGACATTGAAGATAAGAGTACATGAGGGATATGAAGAGTTCACAATGGTTGGGAGAAGAGCAACAGCTATACTCAGAAAAGCAACAAGGAGATTGATTCAGCTGATAGTGAGTGGGAGAGATGAACAGTCGATTGCCGAAGCAATAATTGTGGCCATGGTATTTTCACAAGAGGATTGTATGATAAAAGCAGTTAGAGGTGACCTGAATTTCGTCAATAGGGCGAATCAGCGATTGAATCCCATGCACCAACTTTTGAGACATTTTCAGAAGGATGCGAAAGTGCTCTTTCAAAATTGGGGAATTGAACCCATCGACAATGTGATGGGGATGATTGGGATATTGCCCGACATGACTCCAAGCACCGAGATGTCAATGAGAGGAGTAAGAGTCAGCAAAATGGGTGTAGATGAGTACTCCAGCGCGGAGAGGGTAATGGTGAGCATTGACCGTTTTTTGAGAGTTCGGGACCAACGAGGAAATGTACTACTGTCTCCCGAGGAGGTCAGTGAAACACAGGGAACAGAGAAACTGACAATAACCTACTCATCGTCAATGATGTGGGAGATTAATGGTCCTGAATCAGTGTTGGTCAATACCTATCAGTGGATCATCAGAAACTGGGAAACTGTTAAAATTCAGTGGTCCCAGAATCCTACAATGCTATACAATAAAATGGAATTTGAGCCATTTCAGTCTTTAGTTCCTAAGGCCGTTAGAGGCCAATACAGTGGGTTTGTGAGAACTCTGTTCCAACAAATGAGGGATGTGCTTGGGACATTTGACACCGCTCAGATAATAAAACTTCTTCCCTTCGCAGCCGCTCCACCAAAGCAAAGTAGAATGCAGTTCTCCTCATTGACTGTGAATGTGAGGGGATCAGGAATGAGAATACTTGTAAGGGGCAATTCTCCAGTATTCAACTACAACAAGACCACTAAAAGACTCACAGTTCTCGGAAAGGATGCTGGCACTTTAACTGAAGACCCAGATGAAGGCACAGATGGAGTGGAGTCCGCAGTTCTGAGAGGATTCCTCATTCTGGGCAAAGAAGACAGGAGATATGGGCCAGCATTAAACATCAATGAACTGCGCAACCTTGCGAAAGGAGAGAAGGCTAATGTGCTAATTGGGCAAGGAGACGTGGTGTTGGTAATGAAACGGAAACGGGACTCTAGCATACTTACTGACAGCCAGACAGCGACCAAAAGAATTCGGATGGCCATCAATTAGTGTCGAATAGTTTAAAAACA--------------
>CY120991|H1N1|A/NWS/1934|LAB|1934
------------TCAATTATATTCAATATGGAAAGAATAAAAGAACTAAGGAATCTAATGTCGCAGTCTCGCACTCGCGAGATACTCACAAAAACCACCGTGGACCATATGGCCATAATCAAGAAGTACACATCAGGAAGACAGGAGAAGAACCCAGCACTTAGGATGAAATGGATGATGGCAATGAAATATCCAATTACAGCAGACAAGAGGATAACGGAAATGATTCCTGAGAGAAATGAGCAAGGACAAACTTTATGGAGTAAAATGAATGACGCCGGATCAGACCGAGTGATGGTATCACCTCTGGCTGTGACATGGTGGAATAGGAATGGACCAGTGACAAGTACAGTCCATTATCCAAAAATCTACAAAACTTATTTTGAAAAAGTCGAAAGGTTAAAACATGGAACCTTTGGCCCTGTCCATTTTAGAAACCAAGTCAAAATACGTCGAAGAGTTGACATAAATCCTGGTCATGCAGATCTCAGTGCCAAAGAGGCACAGGATGTAATCATGGAAGTTGTTTTCCCCAACGAAGTGGGAGCCAGGATACTAACATCGGAATCGCAACTAACGATAACCAAAGAGAAGAAAGAAGAACTCCAGGGTTGCAAAATTTCTCCTCTGATGGTGGCATACATGTTGGAAAGAGAACTGGTCCGCAAAACGAGATTCCTCCCAGTGGCTGGTGGAACAAGCAGTGTGTACATTGAAGTGTTGCATTTGACCCAAGGAACATGCTGGGAACAGATGTACACTCCAGGAGGGGAGGTGAGGAATGATGATGTTGATCAAAGCTTAATTATTGCTGCTAGAAACATAGTAAGAAGAGCCACAGTATCAGCAGACCCACTAGCATCTTTATTGGAGATGTGCCACAGCACGCAGATTGGTGGAATAAGGATGGTAGACATCCTTAGGCAGAACCCAACAGAAGAGCAAGCCGTGGATATATGCAAGGCTGCAATGGGACTGAGAATTAGCTCATCCTTCAGTTTTGGTGGATTCACATTTAAGAGAACAAGCGGATCATCAGTCAAGAGAGAGGAAGAGGTGCTTACGGGCAATCTTCAGACATTGAAGATAAGAGTGCATGAGGGATATGAAGAGTTCACAATGGTTGGGAGAAGAGCAACAGCTATACTCAGAAAAACAACCAGGAGATTGATTCAGCTGATAGTGAGTGGGAGAGACGAACAGTCGATTGCCGAAGCAATAATTGTGGCCATGGTATTTTCACAAGAGGATTGTGTGATAAAAGCAGTTAGAGGTGACCTGAATTTCGTCAATAGGGCGAATCAGCGATTGAATCCCATGCACCAACTTTTGAGACATTTTCAGAAGGATGCAAAAGTGCTCTTTCAAAATTGGGGAACTGAATCCATCGACAATGTGATGGGAATGATTGGGATATTGCCCGACATGACTCCAAGCACCGAGATGTCAATGAGAGGAGTGAGAGTCAGCAAAATGGGGGTAGATGAGTATTTCAGCGCGGAGAAGGTAGTGGTGAGCATTGACCGTTTTTTGAGAGTTAGGGACCAACGTGGGAATGTACTACTGTCTCCCGAGGAGGTCAGTGAAACACAGGGGACAGAGAAACTGACAATAACTTACTCATCGTCAATGATGTGGGAGATTAATGGTCCTGAATCAGTGTTGATCAATACCTATCAGTGGATCATCAGAAACTGGGAAACTGTTAAAATTCAGTGGTCCCAGAATCCTACAATGCTGTACAATAAAATGGAATTTGAGCCATTTCAGTCTTTAGTTCCAAAGGCCGTTAGAGGCCAATACAGTGGGTTTGTGAGAACTCTGTTCCAACAAATGAGGGATGTGCTTGGGACATTTGATACTGCTCAGATAATAAAACTTCTTCCCTTCGCAGCCGCTCCACCAAAGCAAAGTAGAATGCAATTCTCCTCATTGACTGTGAATGTGAGGGGATCAGGAATGAGAATACTTGTAAGGGGCAATTCTCCAGTATTCAACTACAACAAGACCACTAAAAGACTCACAGTTCTCGGAAAGGATGCTGGCACTTTAACTGAAGACCCAGATGAAGGCACAGCTGGAGTTGAGTCCGCAGTTCTAAGAGGATTCCTCATTCTGGGTAAAGAAGACAGGAGATATGGACCAGCATTAAGCATAAATGAACTGAGCAACCTTGCGAAAGGAGAGAAGGCTAATGTGCTAATTGGGCAAGGAGACGTGGTGTTGGTAATGAAACGGAAACGGAACTCTAGCATACTTACTGACAGCCAGACAGCGACCAAAAGAATTCGGATGGCCATCAATTAGTGTCGAATAGTTTAAAAACGA-------------
>DQ508902|H1N1|A/Wilson_Smith/1933|United_Kingdom|1933
---------------------------ATGGAAAGAATAAAAGAACTAAGGAATCTAATGTCGCAGTCTCGCACTCGCGAGATACTCACAAAAACCACCGTGGACCATATGGCCATAATCAAGAAGTACACATCAGGAAGACAGGAGAAGAACCCAGCACTTAGGATGAAATGGATGATGGCAATGAAATATCCAATTACAGCAGACAAGAGGATAACGGAAATGATTCCTGAGAGAAATGAGCAGGGACAAACTTTATGGAGTAAAATGAATGACGCCGGATCAGACCGAGTGATGGTATCACCTCTGGCTGTGACATGGTGGAATAGGAATGGACCAGTGACAAGTACAGTTCATTATCCAAAAATCTACAAAACTTATTTTGAAAAAGTCGAAAGGTTAAAACATGGAACCTTTGGCCCTGTCCATTTTAGAAACCAAGTCAAAATACGTCGAAGAGTTGACATAAATCCTGGTCATGCAGATCTCAGTGCCAAAGAGGCACAGGATGTAATCATGGAAGTTGTTTTCCCTAACGAAGTGGGAGCCAGGATACTAACATCGGAATCGCAACTAACGACAACCAAAGAGAAGAAAGAAGAACTCCAGGGTTGCAAAATTTCTCCTCTGATGGTGGCATACATGTTGGAGAGAGAACTGGTCCGCAAAACGAGATTCCTCCCAGTGGCTGGTGGAACAAGCAGTGTGTACATTGAAGTGTTGCATTTGACCCAAGGAACATGCTGGGAACAGATGTACACTCCAGGAGGGGAGGCGAGGAATGATGATGTTGATCAAAGCTTAATTATTGCTGCTAGAAACATAGTAAGAAGAGCCACAGTATCAGCAGATCCACTAGCATCTTTATTGGAGATGTGCCACAGCACGCAGATTGGTGGAATAAGGATGGTAAACATCCTTAGGCAGAACCCAACAGAAGAGCAAGCCGTGGATATTTGCAAGGCTGCAATGGGACTGAGAATTAGCTCATCCTTCAGTTTTGGTGGATTCACATTTAAGAGAACAAGCGGATCATCAGTCAAGAGAGAGGAAGAGGTGCTTACGGGCAATCTTCAGACATTGAAGATAAGAGTGCATGAGGGATATGAAGAGTTCACAATGGTTGGGAGAAGAGCAACAGCTATACTCAGAAAAGCAACCAGGAGATTGATTCAGCTGATAGTGAGTGGGAGAGACGAACAGTCGATTGCCGAAGCAATAATTGTGGCCATGGTATTTTCACAAGAGGATTGTATGATAAAAGCAGTTAGAGGTGACCTGAATTTCGTCAATAGGGCGAATCAGCGATTGAATCCCATGCACCAACTTTTGAGACATTTTCAGAAGGATGCAAAGGTGCTCTTTCAAAATTGGGGAATTGAATCCATCGACAATGTGATGGGAATGATCGGGATATTGCCCGACATGACTCCAAGCACCGAGATGTCAATGAGAGGAGTGAGAATCAGCAAAATGGGGGTAGATGAGTATTCCAGCGCGGAGAAGATAGTGGTGAGCATTGACCGTTTTTTGAGAGTTAGGGACCAACGTGGGAATGTACTACTGTCTCCCGAGGAGGTCAGTGAAACACAGGGAACAGAGAAACTGACAATAACTTACTCATCGTCAATGATGTGGGAGATTAATGGTCCTGAATCAGTGTTGGTCAATACCTATCAGTGGATCATCAGAAACTGGGAAACTGTTAAAATTCAGTGGTCCCAGAATCCTACAATGCTGTACAATAAAATGGAATTTGAGCCATTTCAGTCTTTAGTTCCAAAGGCCGTTAGAGGCCAATACAGTGGGTTTGTGAGAACTCTGTTCCAACAAATGAGGGATGTGCTTGGGACATTTGATACCGCTCAGATAATAAAACTTCTTCCCTTCGCAGCCGCTCCACCAAAGCAAAGTGGAATGCAGTTCTCCTCATTGACTATAAATGTGAGGGGATCAGGAATGAGAATACTTGTAAGGGGCAATTCTCCAGTATTCAACTACAACAAGACCACTAAAAGACTCACAGTTCTCGGAAAGGATGCTGGCCCTTTAACTGAAGACCCAGATGAAGGCACAGCTGGAGTTGAGTCCGCAGTTCTGAGAGGATTCCTCATTCTGGGCAAAGAAGACAGGAGATATGGACCAGCATTAAGCATAAATGAACTGAGCAACCTTGCGAAAGGAGAGAAGGCTAATGTGCTAATTGGGCAAGGAGACGTGGTGTTGGTAATGAAACGGAAACGGAACTCTAGCATACTTACTGACAGCCAGACAGCGACCAAAAGAATTCGGATGGCCATCAATTAG----------------------------------
>CY147333|H1N1|A/BH/JY2/1935|NA|1935
------------TCAATTATATTCAATATGGAAAGAATAAAAGAACTAAGGAATCTAATGTCGCAGTCTCGCACTCGCGAGATACTCACAAAAACCACCGTGGACCATATGGCCATAATCAAGAAGTACACATCAGGAAGACAGGAGAAGAACCCAGCACTTAGGATGAAATGGATGATGGCAATGAAATATCCAATTACAGCAGACAAGAGGATAACGGAAATGATTCCTGAGAGAAATGAGCAAGGACAAACTTTATGGAGTAAAATGAATGACGCCGGATCAGACCGAGTGATGGTATCACCTCTGGCTGTGACATGGTGGAATAGGAATGGACCAATGACAAGTACAGTTCATTATCCAAAAATCTACAAAACTTATTTTGAAAAAGTCGAAAGGTTAAAACATGGAACCTTTGGCCCTGTCCATTTTAGAAACCAAGTCAAAATACGTCGAAGAGTTGACATAAATCCTGGTCATGCAGATCTCAGTGCCAAAGAGGCACAGGATGTAATCATGGAAGTTGTTTTCCCTAACGAAGTGGGAGCCAGGATACTAACATCGGAATCGCAACTAACGATAACCAAAGAGAAGAAAGAAGAACTCCAGGGTTGCAAAATTTCTCCTTTGATGGTGGCATACATGTTGGAGAGAGAACTGGTCCGCAAAACGAGATTCCTCCCAGTGGCTGGTGGAACAAGCAGTGTGTACATTGAAGTGTTGCATTTGACTCAAGGAACATGCTGGGAACAGATGTACACTCCAGGAGGGGAGGTGAGGAATGATGATGTTGATCAAAGCTTAATTATTGCTGCTAGGAACATAGTAAGAAGAGCTACAGTATCAGCAGATCCACTAGCATCTTTATTGGAGATGTGCCACAGCACACAGATTGGTGGAATAAGGATGGTAGACATCCTTAGGCAGAACCCAACAGAAGAGCAAGCCGTGGATATATGCAAGGCTGCAATGGGACTGAGAATTAGCTCATCCTTCAGTTTTGGTGGATTCACATTTAAGAGAACAAGCGGATCATCAGTCAAGAGAGAGGAAGAGGTGCTTACGGGCAATCTTCAGACATTGAAGATAAGAGTGCATGAGGGATATGAAGAGTTCACAATGGTTGGGAGAAGAGCAACAGCTATACTCAGAAAAGCAAACAGGAGATTGATTCAGCTGATAGTGAGTGGGAGAGACGAACAGTCGATTGCCGAAGCAATAATTGTGGCCATGGTATTTTCACAAGAGGATTGTATGATAAAAGCAGTTAGAGGTGACCTGAATTTCGTCAATAGGGCGAATCAGCGATTGAATCCCATGCACCAACTTTTGAGACATTTTCAGAAGGATGCAAAAGTGCTCTTTCAAAATTGGGGAATTGAATCCATCGACAATGTGATGGGAATGATTGGGATATTGCCCGACATGACTCCAAGCACCGAGATGTCAATGAGAGGAGTGAGAGTCAGCAAAATGGGGGTAGATGAGTATTCCAGCGCGGAGAAGGTAGTGGTGAGCATTGACCGTTTTTTGAGAGTTAGGGACCAACGTGGGAATGTACTACTGTCTCCCGAGGAGGTCAGTGAAACACAGGGAACAGAGAAACTGACAATAACTTACTCATCGTCAATGATGTGGGAGATTAATGGTCCTGAATCAGTGTTGGTCAATACCTATCAGTGGATCATCAGAAACTGGGAAACTGTTAAAATTCAGTGGTCCCAGAATCCTACAATGCTGTACAATAAAATGGAATTTGAGCCATTTCAGTCTTTAGTTCCAAAGGCCGTTAGAGGCCAATACAGTGGGTTTGTGAGAACTCTGTTCCAACAAATGAGGGATGTGCTTGGGACATTTGATACCGCTCAGATAATAAAACTTCTTCCCTTCGCAGCCGCTCCACCAAAGCAAAGTAGAATGCAGTTCTCCTCATTGACTGTGAATGTGAGGGGATCAGGAATGAGAATACTTGTAAGGGGCAATTCTCCAGTATTCAACTACAACAAGACCACTAAAAGACTCACAGTTCTCGGAAAGGATGCTGGCACTTTAACTGAAGACCCAGATGAAGGCACAGCTGGAGTGGAGTCCGCAGTTCTGAGAGGATTCCTCATTCTGGGCAAAGAAGACAGGAGATATGGACCAGCATTAAGCATAAATGAACTGAGAAACCTTGCGAAAGGAGAGAAGGCTAATGTGCTAATTGGGCAAGGAGACGTGGTGTTGGTAATGAAACGGAAACGGGACTCTAGCATACTTACTGACAGCCAGACAGCGACCAAAAGAATTCGGATGGCCATCAATTAGTGTCGAATAGTTTAAAAACGA-------------
>CY009611|H1N1|A/Wilson_Smith/1933|United_Kingdom|1933
------------TCAATTATATTCAATATGGAAAGAATAAAAGAACTAAGGAATCTAATGTCGCAGTCTCGCACTCGCGAGATACTCACAAAAACCACCGTGGACCATATGGCCATAATCAAGAAGTACACATCAGGAAGACAGGAGAAGAACCCAGCACTTAGGATGAAATGGATGATGGCAATGAAATATCCAATTACAGCAGACAAGAGGATAACGGAAATGATTCCTGAGAGAAATGAGCAAGGACAAACTTTATGGAGTAAAATGAATGACGCCGGATCAGACCGAGTGATGGTATCACCTCTGGCTGTGACATGGTGGAATAGAAATGGACCAGTGACAAGTACAGTTCATTATCCAAAAATCTACAAAACTTATTTTGAAAAAGTCGAAAGGTTAAAACATGGAACCTTTGGCCCTGTCCATTTTAGAAACCAAGTCAAAATACGTCGAAGAGTTGACATAAATCCTGGTCATGCAGATCTCAGTGCCAAAGAGGCACAGGATGTAATCATGGAAGTTGTTTTCCCTAACGAAGTGGGAGCCCGGATACTAACATCGGAATCGCAACTAACGATAACCAAAGAGAAGAAAGAAGAACTCCAGGGTTGCAAAATTTCTCCTTTGATGGTGGCATACATGTTGGAGAGAGAACTGGTCCGCAAAACGAGATTCCTCCCAGTGGCTGGTGGAACAAGCAGTGTGTACATTGAAGTGTTGCATTTGACTCAAGGAACATGCTGGGAACAGATGTACACTCCAGGAGGGGAGGTGAGGAATGATGATGTTGATCAAAGCTTAATTATTGCTGCTAGGAACATAGTAAGAAGAGCCACAGTATCAGCAGATCCACTAGCATCTTTATTGGAGATGTGCCACAGCACGCAGATTGGTGGAATAAGGATGGTAGACATCCTTAGGCAGAACCCAACAGAAGAGCAAGCCGTGGATATATGCAAGGCTGCAATGGGACTGAGAATTAGCTCATCCTTCAGTTTTGGTGGATTCACATTTAAGAGAACAAGCGGATCATCAGTCAAGAGAGAGGAAGAGGTGCTTACGGGCAATCTTCAGACATTGAAGATAAGAGTGCATGAGGGATATGAAGAGTTCACAATGGTTGGGAGAAGAGCAACAGCTATACTCAGAAAAGCAACCAGGAGATTGATTCAGCTGATAGTGAGTGGGAGAGACGAACAGTCGATTGCCGAAGCAATAATTGTGGCCATGGTATTTTCACAAGAGGATTGTATAATAAAAGCAGTTAGAGGTGACCTGAATTTCGTCAATAGGGCGAATCAGCGATTGAATCCCATGCACCAACTTTTGAGACATTTTCAGAAGGATGCAAAAGTGCTCTTTCAAAATTGGGGAATTGAATCCATCGACAATGTGATGGGAATGATTGGGATATTGCCCGACATGACTCCAAGCACCGAGATGTCAATGAGAGGAGTGAGAGTCAGCAAAATGGGGGTAGATGAGTATTCCAGCGCGGAGAAGGTAGTGGTGAGCATTGACCGTTTTTTGAGAGTCAGGGACCAACGTGGGAATGTACTACTGTCTCCCGAGGAGGTCAGTGAAACACAGGGAACAGAGAAACTGACAATAACTTACTCATCGTCAATGATGTGGGAGATTAATGGTCCTGAATCAGTGTTGGTCAATACCTATCAGTGGATCATCAGAAACTGGGAAACTGTTAAAATTCAGTGGTCCCAGAATCCTGCAATGCTGTACAATAAAATGGAATTTGAGCCATTTCAGTCTTTAGTTCCAAAGGCCGTTAGAGGCCAATACAGTGGGTTTGTGAGAACTCTGTTCCAACAAATGAGGGATGTGCTTGGGACATTTGATACCGCTCAGATAATAAAACTTCTTCCCTTCGCAGCCGCTCCACCAAAGCAAAGTAGAATGCAGTTCTCCTCATTGACTGTGAATGTGAGGGGATCAGGAATGAGAATACTTGTAAGGGGCAATTCTCCAGTATTCAACTACAACAAGACCACTAAAAGACTCACAGTTCTCGGAAAGGATGCTGGCACTTTAACTGAAGACCCAGATGAAGGCACAGCTGGAGTGGAGTCCGCAGTTCTGAGAGGATTCCTCATTCTGGGCAAAGAAGACAGGAGATATGGACCAGCATTAAGCATAAATGAACTGAGCAACCTTGCGAAAGGAGAGAAGGCTAATGTGCTAATTGGGCAAGGAGACGTGGTGTTGGTAATGAAACGGAAACGGAACTCTAGCATACTTACTGACAGCCAGACAGCGACCAAAAGAATTCGGATGGCCATCAATTAGTGTCGAATAGTTTAAAAA----------------
>CY045763|H1N1|A/United_Kingdom/1/1933|United_Kingdom|04/16/1933
-------------------------ATATGGAAAGAATAAAAGAACTAAGGAATCTAATGTCGCAGTCTCGCACTCGCGAGATACTCATAAAAACCACCGTGGACCATATGGCCATAATCAAGAAGTACACATCAGGAAGACAGGAGAAGAACCCAGCACTTAGGATGAAATGGATGATGGCAATGAAATACCCAATTACAGCAGACAAGAGGATAACGGAAATGATTCCTGAGAGAAATGAGCAAGGACAAACTTTATGGAGTAAAATGAATGACGCCGGATCAGACCGAGTGATGGTATCACCTCTGGCTGTGACATGGTGGAATAGACATGGACCAGTGACAAGTACAGTTCATTATCCAAAAATCTACAAAACTTATTTTGAAAAAGTCGAAAGGTTAAAACATGGAACCTTTGGTCCTGTCCATTTTAGAAACCAAGTAAAAATACGTCGAAGAGTTGACATAAATCCTGGTCATGCAGATCTCAGTGCCAAAGAGGCACAGGATGTAATCATGGAAGTTGTTTTCCCTAACGAAGTGGGAGCCAGGATACTAACATCGGAATCGCAACTAACGATAACCAAAGAGAAGAAAGAAGAACTCCAGGGTTGCAAAATTTCTCCTTTGATGGTGGCATACATGTTGGAGAGAGAACTGGTTCGCAAAACGAGATTCCTCCCAGTGGCTGGTGGAACAAGCAGTGTGTACATTGAAGTGTTGCATTTGACCCAAGGAACATGCTGGGAACAGATGTACACTCCAGGAGGGGAGGTGAGGAATGATGATGTTGATCAAAGCTTAATTATTGCTGCTAGGAACATAGTAAGAAGAGCCACAGTATCAGCAGATCCACTAGCATCTTTATTGGAGATGTGCCACAGCACGCAGATTGGTGGAATAAGGATGGTAGACATCCTTAGGCAGAACCCAACAGAAGAGCAAGCCGTGGATATATGCAAGGCTGCAATGGGACTGAGAATTAGCTCATCCTTCAGTTTTGGTGGATTCACATTTAAGAGAACAAGCGGATCATCAGTCAAGAGAGAGGAAGAGGTGCTTACGGGCAATCTTCAGACATTGAAGATAAGAGTGCATGAGGGATATGAAGAGTTCACAATGGTTGGGAGAAGAGCAACAGCTATACTCAGAAAAGCAACCAGGAGATTGATTCAGCTGATAGTGAGTGGGAGAGACGAACAGTCGATTGCCGAAGCAATAATTGTGGCCATGGTATTTTCACAAGAGGATTGTATGATAAAAGCAGTTAGAGGTGACCTGAATTTCGTCAATAGGGCGAATCAGCGATTGAATCCCATGCACCAACTTTTGAGACATTTTCAGAAGGATGCAAAAGTGCTCTTTCAAAATTGGGGAATTGAATCCATCGACAATGTGATGGGAATGATTGGGATATTGCCCGACATGACTCCAAGCACCGAGATGTCAATGAGAGGAGTGAGAGTCAGCAAAATGGGGGTAGATGAGTATTTCAGCGCGGAGAAGGTAGTGGTGAGCATTGACCGTTTTTTGAGAGTCAGGGACCAACGTGGGAATGTACTACTGTCTCCCGAGGAGGTCAGTGAAACACAGGGAACAGAGAAACTGACAATAACTTACTCATCGTCAATGATGTGGGAGATTAATGGTCCTGAATCAGTGTTGGTCAATACCTATCAGTGGATCATCAGAAACTGGGAAACTGTTAAAATTCAGTGGTCCCAGAATCCTGCAATGCTGTACAATAAAATGGAATTTGAGCCATTTCAGTCTTTAGTTCCAAAGGCCGTTAGAGGCCAGTACAGTGGGTTTGTGAGAACTCTGTTCCAACAAATGAGGGATGTGCTTGGGACATTTGATACCGCTCAGATAATAAAACTTCTTCCCTTCGCAGCCGCTCCACCAAAGCAAAGTAGAATGCAGTTCTCCTCATTGACTGTGAATGTGAGGGGATCAGGAATGAGAATACTTGTAAGGGGCAATTCTCCAGTATTCAACTACAACAAGACCACTAAAAGACTCACAGTTCTCGGAAAGGATGCTGGCACTTTAACTGAAGACCCAGATGAAGGCACAGCTGGAGTGGAGTCCGCAGTTCTGAGAGGATTCCTCATTCTGGGCAAAGAAGACAGGAGATATGGACCAGCATTAAGCATAAATGAACTGAGCAACCTTGCGAAAGGAGAGAAGGCTAATGTGCTAATTGGGCAAGGAGACGTGGTGTTGGTAATGAAACGGAAACGGAACTCTAGCATACTTACTGACAGCCAGACAGCGACCAAAAGAATTCGGATGGCCATCAATTAGTGTCGAATAGTTTAAAAACA--------------
