# Supplementary material for: The Impact of Modelling Rate Heterogeneity among Sites on Phylogenetic Estimates of Intraspecific Evolutionary Rates and Timescales
Source: PLoS One. 2014 May 5;9(5):e95722. doi: 10.1371/journal.pone.0095722 (PMC4010409; doi:10.1371/journal.pone.0095722)
Supplement: File S1 — Alignments for all datasets used in this study. (ZIP) [file pone.0095722.s003.zip › Alignment_HIV.fasta]

>2002.A.CD.02.KTB035
CTATAAAAGATGGATAATCCTGGGATTAAATAAAATAGTAAGAATGTATAGCCCTGTCATGATATACAGAAATTAGTGGGAAAATTAAATTGGGCAAGTCAGATTTATCCAGGAATTAAAGTGAAGCAACTGTGTAAACTAAAATATGCAAAAAAGAGGTCTGCCCACACTAATGATGTAAGACAGTTAACAGAAGTCGTGCAAAAAGTGGCTGTAGAGAGCATAGTAATATGGGGAAAAACTCCTAAGTTTAGACTGCCTATACAGAAAGATGCTAAAGCATATGAGAAAGAAATGCATAATCCACAAGAAATGGACCTGGTCAATGTGACAGAAAATTTTAACATGTGGAAAAATAGTCCTTTGAGCCAATCCCCATACTACAGCTTAACGAGACTGTAAACATTACTTGTCTCAGATTCAACAACAATACAAGAAAAAGTGTACGTATAGGACCAGGACAAGTATTTTATGCAACAGGAGGCATAATAGGGGATATAAGAAAAGCCTTCTGTATAGTCAATGCAACAGAAAATT---AATATGTGGCAGAGAGTAGGTGGTGGAGAGAGAAAAAAGAGCAATT---GGAATGGGAGCTTTCTTCCTTGGGTTCTTAGGAGCAGCAGGAAGCACTATGGGCGCAGCGTCAATAACGCTGACGGTACAGGCCAGACAATTATTGTCTGGTATAGTGCAACAGCAAAGCAATTTGCTGAAGGCTATAGAGGCTCAACAACATCTGTTGAAACTCACAGTCTGAGGAGTAATAGATCTCAGGAAGATATTTGAAGACAGAGACAGATCGATTCGATTAGTGAGCGGATGGTGTATTGGGGTCAGCAGCTGAAAAGTAGTGCTATTAGTTTATTAGATACCCTAGCAATAGCAGTAGCTGCGTGGACAGATAGGGTGATAGAAATAGGACAAAGAATTGGTAGAGCTTTTCTTAACGTACCTAGAAGAATCAGACAGGGCTTCGAAAGAGCTTTGCTAT
>1997.A.CD.97.KCC2
TTATAAAAGATGGATAATCCTGGGATTAAATAAGATAGTAAGAATGTATAGCCCTGTCATGATATACAGAAATTAGTGGGAAAGCTAAATTGGGCGAGTCAGATTTATCCAGGGATTAAAGTAAAGCAACTGTGTAGACTGAAATATGCAAAAAAGAGGTCAGCTCACACTAATGATGTAAGGCAACTATCAGAAGTAGTGCAAAAAGTGGCCACAGAAAGCATAGTAATATGGGGAAAGACTCCTAAATTTAGACTACCCATACAGAAAGATGCTAATGCATATGAGAAAGAACAACATATTCCACTCGAAATGGATTTAGATAATGTGACAGAAGAGTTTAACATGTGGAAAAATAATCCTTTGAGCCAGTTCCCATACTACAGCTTGACATACCTGTAAAAATTAATTGTAGTAGGCCCAACAACAATACAAGAACAAGTGTGCGTATAGGACCAGGGCAAACATTTTATGCAACAGGTGATATAATAGGGAATATAAGACAAGCACACTGCAACCTTAGTAGAACAGCAAATTATAAATATGTGGCAGAGAGTAGGTGGTGGGGAGAGAAAAAAGAGCAGTT---GGAATGGGAGCTTTCTTCCTTGGGTTCTTAGGAGCAGCAGGAAGCACTATGGGCGCGGCGTCAATAACGCTGACGGTACAGGCCAGACAATTATTGGCTGGTATAGTGCAACAGCAAAGCAATTTGCTGAAGGCTATAGAGGCTCAACAACATCTGTTGAGACTCACAGTCTGGGGAGTAATAAATCTCAGGATGAGATTTGAAGGCAGAACCAGATCGATTCGATTAGTGAGCGGATGGTGTATTGGAGTCAGGAACTGAAAACTAGTGCTGTCAGTGCATTTAATGCTTTAGCAATAACAGTTGCTGAGTGGACAGATAGGGCTATAGAAGTAGGACAAAGAATTGGTAGAGCTTTTCTCAACATACCTAGAAGAATCAGACAGGGCTTCGAAAGAGCTTTGCTAT
>1997.A.CD.97.KTB13
CTATAAAAGATGGATAATCCTGGGATTAAATAAAATAGTAAGAATGTATAGCCCTGTCATGACATACAGAAATTAGTGGGAAAACTAAATTGGGCAAGTCAGATTTATCCAGGGATTAAGGTAAAGCAACTGTGTAAACTGAAATATGCAAAAAAGAGGTCTGCCCACACCAATGATGTAAGACAATTAACAGAAGCAGTGCAAAAAGTGGCCTTAGAGAGCATAGTGATATGGGGAAAAACTCCTAAATTTAGGTTACCCATACAGAAAGACGCCAAAGCATATGAGAGAGAAGTGCATAATCCACAAGTAATGCCTCTAGCCGATGTGACAGAAGTATTTAACATGTGGATGAATGATCCTTTGAGCCAATTCCCATACTACAGTTTGTTGATCCTGTAAGAATTAATTGTATCAGACCCAACAACAATACAAGAACAAGTGTACGTATAGGACCAGGACAAACATTTTAT---ACAAGTGATATAATAGGGGATATAAGACAAGCCTACTGCGAAGTCAATAAAACACAAAATTATAAATATGTGGCAGAGACTAGGTGGTGGAGAGAGAAAAAAGAGCAGTT---GGAATAGGAGCTTTCTTCCTTGGGATCTTAGGAGCAGCAGGAAGCACTATGGGCGCGGCGTCAATAACGCTGACGGTACAAGCCAGGCAAGTATTGTCTGGTATAGTGCAACAGCAGAGCAATTTGCTGAAGGCTATAGAGGCTCAACAACATTTGTTGAAACTCACAGTCTGGGGAGTAATAAATCTCAGGGTGAAATTTGAAGACAGAACCAGATCGATTCGCTTAGCGAGCGGATGACATATTGGTGTCAGGAACTAAAAACTAGTGCTATTAGTTTATTTGATACTCTAGCAATAGCAGTAGCTGAGTGGACAGATAGGATTATAGAAGTAGGACACAGAATTGGTAGAGCTTTTCTCAACATACCTAGAAGAATCAGACAGGGCTTCGAAAGAGCTTTGCTAT
>2001.A.SN.01.DDI579
CTATAGAAGATGGATAATCCTGGGGTTAAATAAGATAGTAAGAATGTATAGCCCTGTTATGATATACAGAAATTAGTAGGAAAACTAAATTGGGCAAGTCAGATTTATGCAGGGATTAAAGTAAGGCAACTGTGTAAACTAAAATATGCAAGAAAGAGGTCTTCTCACACTAATGATGTAAGACAATTAGTAGAAGTGGTGCAAAAAGTGGTCACAGAAAGCATAGTAATATGGGGGAAGACCCCTAAATTTAGACTACCCATACAAAAAGATGCTAAAGCATATGATCAAGAAGTGCATAATCCACAAGAGTTAGATTTGGAAAATGTGACAGAAGAGTTTAACATGTGGAAAAATAATCCTTTGAGCCAATTCCCATACTACAGCTTGTTAATCCTGTGCAAATTAGTTGTACCAGACCCAACAACAATACAAGAACAAGTGTACGCATAGGACCAGGACAAGCATTCTATGCAACAGGTGACATAATAGGGGATATAAGGCAAGCACATTGTAATGTCAGTAGAGAAAATAATTGTACATATGTGGCAGAGAGTAGGTGGTGGAGAGAGAAAAAAGAGCAGTT---GGACTAGGAGCTGTCTTCCTTGGGTTCTTAGGAGCAGCAGGAAGTACTATGGGCGCGGCGTCAATGACGCTGACGGTACAGGCCAGACAATTATTGTCTGGCATAGTACAACAGCAGAGCAATCTGCTGAGGGCTATAGAGGCTCAACAGCACATGTTGAAACTCACAGTCTGGGGAGTAGAAAGTCTCAGGAGGAAATATGAAGACAGAGACAGATCGATTCGCTTAGTGAGCGGATGCTATATTGGGGGAGGGAACTAAAAAGCAGTGCTATCTCTTTGCTTAATGCTACAGCAATAGTAGTAGCTGAGTGGACAGATAGGGTTATAGAAATAGGACAAAGAGCTGGTAGAGCTCTTCTCCATATACCTAGAAGAGTCAGACAGGGCTTAGAAAGGGCTTTGCTAT
>2001.A.SN.01.DDJ369
GTATAGAAGATGGATAATCCTAGGATTAAATAAGATAGTAAGAATGTATAGCCCTGTTATGATATACAGAAGTTAGTGGGAAAACTAAATTGGGCAAGTCAAATTTATCCAGGGATTAAAGTAAAGCAACTGTGTAAACTAAAATATGCAAGAAAAAGGTCTGCTCATACTAATGATGTAAGACAATTAGTAGAAGTAGTGCAAAAGATAGTCACAGAAAGCATAGTAATATGGGGAAAGACCCCTAAATTTAAACTACCCATACAAAAAGATGCTAAAGCATATGAGCGAGAAGTGCATAATCCACAAGAAATAGATTTGGAAAATGTGACAGAAGAGTTTAACATGTGGAAAAATAAACCTTTGAGCCAATTCCCATACTACAGCTTGATGAGCCTGTATACATTAATTGTACCAGACCCAACAACAATACAAGGAAAAGTGTACATATAGGACCAGGACAGGCATTCTATGCAACAGGAGACATAATAGGGGATATAAGACAAGCACATTGTAATGTCAGTAGAGAAGATAGTTATAAAAATGTGGCAAAGAGTAGGTGGTGGAGAGAGAAAAAAGAGCGGTC---GGACTGGGAGCTGTCTTCCTTGGGTTCTTAGGAGCAGCAGGAAGTACTATGGGCGCGGCGTCAATAACGCTGACGGCACAGGCCAGACAATTATTGTCTGGTATAGTACAACAGCAGAGCAATCTGCTGAGGGCTATAGAGGCTCAACAGCAAATGTTGAAACTCACGGTCTGGGGAGTAATAAATCTTATAGTGAAATATGAAGACAGAGACAGATCAATTCGATTAGTGAGCGGATGTTATATTGGGGTAGGGAACTAAAAAATAGTGCTATTTCTTTGCTTGACGCTATAGCAATAACAGTAGCGGGGTGGACAGATAGGGTTATAGAAGTAGGACAAAGAGCTGGTAGAGCTCTTCTCCACATACCTAGAAGAATTAGACAGGGCTTGGAAAGGGCTTTGCTAT
>1996.A.SN.96.DDJ360
CTATAGAAGATGGATAATCCTGGGATTAAATAAGATAGTAAGAATGTATAGCCCTGTTATGATATACAGAAATTAGTGGGAAAACTAAATTGGGCAAGTCAGATTTATGCAGGGATTAAAGTAAAGCAACTGTGTAGACTAAAATATGCAAGAAAGAAGTCTTCTCACACTAATGATGTAAGACAATTAGTAGAAGTGGTGCAAAAAGTGGTCACAGAAAGCATAGTAATATGGGGGAAGACCCCTAAATTTAAACTACCCATACAAAAAGATGCTAAAGCATATGATCAAGAAGTGCATAATCCACAAGAATTAGATTTGGAAAATGTGACAGAAGAATTTAACATGTGGAAAAATATTCCTTTGAGCCAATTCCCATACTACAGCTTGTTACTCCTGTACAAATTAATTGTACCAGACCCAACAACAATACAAGAACAAGTGTACGCATAGGACCAGGACAAGCATTCTATGCAACAGGTGACATAATAGGGAAGATAAGACAAGCACATTGTACTGTCAGAAGAGCACAAAATTGTACATATGTGGCAGAGAGTAGGTGGTGCAGAGAGAAAAAAGAGCAGTT---GGACTAGGAGCTGTCTTCTTTGGGTTCTTAGGAGCAGCAGGAAGTACTATGGGCGCGGCGTCAATAACGCTGACGGCACAGGCCAGACAATTATTGTCTGGCATAGTACAACAGCAGAGCAATCTGCTGAGGGCTATAGAGGCTCAACAGCACTTGTTGAAACTCACAGTCTGGGGAGTAATAAATCTCAGAATGAAATATGAAGACAGAGACAGATCGATTCGATTAGTGAGCGGCTGCTATATTGGGGGAGGGAACTAAAAAGCAGTGCTATTTCTTTGCTTAATGCTACAGCAATAGTAGTAGCTGAGTGGACAGATAGGGTTATAGAAGTAGGACAAAGAGCTGGTAGAGCTCTTCTCCACATACCTAGAAGAATCAGACAGGGCTTAGAAAGGGCTTTGCTAT
>2004.A.ZA.04.SK162B1
CTATAAAAGGTGGATAATCCTGGGATTAAATAAAATAGTAAGAATGTATAGCCCTGTCATGATATACAGAAATTAGTGGGAAAACTAAATTGGGCAAGTCAGATTTATTCAGGGATTAAAGTAAGACAATTGTGTAAACTAAAATATGCAAAAAAGAGGTCTGCTCACACTAATGATGTAAAACAGTTAACAGAGGTAGTGCAAAAGGTGGTTACAGAAAGCATAGTAATATGGGGAAAGACCCCTAAATTTAAATTACCCATACAAAAAGATGCTAAAGCATATAGTAAAGAAGTACATAATCCACAAGAAATGAATTTGGAAAATGTAACAGAAAAGTTTAACATGTGGAAAAATGAACCTTTGACCCAATTCCCATACTACAGTTTAATGAGTCTGTAAGCATTAATTGTACCAGACCTGGCAACAATACAAGAAAAAGTATACGTATAGGGCCAGGACAAACATTCTTTGCAACAGGCGACATCATTGGGGATATAAGACAAGCACATTGTAATGTCAGCAAA-AGGAAAATTTTAAATATGTGGCAGAGAGTAGGTGGTGGAGAGAGAAAAAAGAGCAGTT---GGACTGGGAGCTGTTTTCCTTGGGTTCTTAGGGGCAGCAGGAAGCACTATGGGCGCAGCGTCAATAACGCTGACGGTACAGGCTAGGCAATTATTGTCTGGCATAGTGCAACAGCAAAGCAATTTGCTGAGGGCTATAGAGGCTCAACAACATTTGTTGAAACTCACAGTCTGGGGAGTAATAAATCCTATGATGACATATGAAGGCAGAGACAGATCGATTCGATTAGTGAGCGGATGCTGTATTGGAGCCAGGAACTAAGGAATAGTGCTATCTCTTTGCTTGATACTATAGCAATAACAGTAGCTGGCTGGACAGGTAGGGTTATAGAAATAGGACAAAGAATTGTTAGAGCTATTCTCCACATACCTAGAAGAATTAGACAGGGCTTAGAAAGAGCTTTGCAAT
>2000.A1.KE.00.KER2008
CTATAAAAGATGGATAATCCTAGGATTAAATAAAATAGTAAGAATGTATAGCCCTGTTATGATATACAGAAATTAGTGGGAAAACTAAATTGGGCCAGTCAAATTTATCCAGGAATTAAAGTAAAGCAATTATGTAAACTAAAATATGCAAGAAAAAGGTCTGCCCACACTAATGATGTAAGACAATTAGCAGAAGTGGTGCAGAAAGTGGTCATGGAAAGCATAGTAATATGGGGAAAGACTCCTAAATTTAAACTACCCATACAAAAAGATGCTAAAGCATATGAGACAGAAAAACATAATCCACAAGAAATACCTTTGAAAAATGTGACAGAAAAGTTTAACATGTGGAAAAATAATCCTTTGAGCCAATTCCCATACTACAACTTAAGGATCCTGTAGAAATTAATTGTACCAGACCTAACAACAATACAAGAAGAGGTGTACATATAGGGCTAGGGAGAAGATTCTATACAACA---CAGGTAGTAGGGGATATAAGACAAGCATATTGTAATGTCAGTAAATCAAAAAATCATAAATATGTGGCAGAGAACAGGTGGTGGGAAGAGAAAAAAGAGCAGTT---GGAATAGGAGCTGTTTTCCTTGGGTTCTTAGGAGCAGCTGGCAGCACTATGGGCGCGGCGTCAATAACGCTGACGGTACAGGCCAGACAATTACTGTCTGGCATAGTGCAACAGCAAAACAATTTGCTGAGGGCTATAGAGGCTCAACAACAACTGTTGAAACTCACGGTCTGGGGAGTAATAAGTCTCAGAGTGAGATATGAAGACAGAGGCAGATCGATTCGCTTAGTGAGCGGATGATATATTGGGGTCAGGAACTAAAAACTAGTGCTGTTAGCTTGCTTGATACCACAGCAATAGTAGTAGCTGGCTGGACAGATAGGGTTCTAGAAATAGGACAAAGAATTGGTAGGGCTTTTATCAACATACCTAGAAGAATTAGACAGGGTTTTGAAAGGGCTTTGCTGT
>2000.A1.KE.00.MSA4079
TTATAAAAGATGGATAATCTTGGGATTAAATAAGATAGTAAGAATGTATAGCCCTGTTATGATATACAGAAGTTAGTGGGAAAACTAAATTGGGCAAGTCAAATTTATGCAGGGATTCAAGTAAGGCAACTGTGTAAACTAAAATATGCAAGAAAAAGGTCTGCTCACACTAATGATGTAAAACAATTAACAGAAGTGGTGCAAAAAGTGGCCATGGAAAGCATAGTAATATGGGGAAAGATTCCTAAATTTAGATTACCCATACAAAAAGATGCTAAAGCATATGAGACAGAAAAGCATAATCCACAAGAGATACATATGGAAAATGTAACAGAACAGTTTAACATGTGGAAAAATAAACCTTTGAGCCAATTCCCATACTACAATTCAATGAGTCTGTAATAATTAATTGTACCAGACCTAACAACAATACAAGAAAAAGTGTACGTATAGGACCAGGACAAGCATTCTATGCAACAGGTGCCATAACAGGGGATATAAGACAAGCACATTGTAATGTTAGTAGAAAAGAAAATTATAAATATGTGGCAGAGAGTAGGTGGTGGAGAGAGCAAAAAGAGCAGTT---GGAATAGGAGCTGTCTTCCTTGGGTTCTTAGGAGCAGCAGGAAGCACTATGGGCGCGGCGTCAATAACGCTGACGGTACAGGCCAGACAATTATTGTCTGGCATAGTGCAACAGCAAAGTAATTTGCTGAGGGCTATAGAGGCTCAACAGCATCTGTTGAAACTCACGGTCTGGGGAGTAATAAAACCCTGAGTGAGATATGAAGACAGAGGCAGATCGATTCGATTAGTGAGCGGATGTTATATTGGGGACGGGAACTAAAAACTAGTGCTGTTAGTTTGATTGATACCATAGCAATAAGAGTAGCTAACTGGACAGATAGGATTATAGAGTTAGGACTAAGATTTTGTAGAGCTATTCTCCACATACCTAGAAGAATTAGACAGGGCTTCGAAAGGGCTTTGCTAT
>2000.A1.KE.00.NKU3005
CTATAAAAGATGGATAATCCTGGGATTAAATAAAATAGTAAGAATGTACAGCCCTGTTATGATATACAGAAATTAGTAGGGAAACTAAATTGGGCAAGTCAAATTTATGCAGGAATTAAAGTAAGACAATTGTGTAAGCTGAAATATGCAAGAAAGAGGTCTGCTCACACTAATGATGTAAGACAATTAGCAGAAGTGGTGCAAAGAGTGGTCATGGAAAGCATAGTAATATGGGGAAAGACTCCTAAATTTAAACTACCCATACAAAAAGATGCTAAAGCATATGAGAAAGAAGTGCATAATCCACAAGAAATACTTTTGAAAAATGTGACAGAAGAGTTTAACATGTGGAAAAATAATCCTTTGAGCCAATTCCCATACTACAACTTAATACGCCTGTAACAATTAATTGTACCAGACCTAACAACAATACAAGAAAAAGTGTACGTATAGGACCAGGACAAGCATTCTATACAACAGAT---ATAATAGGGGATATAAGACAAGCACATTGTAATGTCAGTAAATCAGAAAATTATAAATATGTGGCAGAAAGTAGGTGGTGGAGAGAGAAAAAAGAGCGGTT---ACACTAGGAGCTGTATTCATTGGGTTCTTAGGAGCAGCAGGAAGCACTATGGGCGCAGCGTCAGTAACGCTGACGGTACAGGCCAGACAATTACTGTCTGGCATAGTGCAACAGCAAAGCAATTTGCTGAGGGCTATAGAGGCTCAACAGCATATGTTGAAACTCACGGTCTGGGGAGTAATAAATCTTACAATGAGATATGAAGGCAGAGACAGATCGATTCGATTAGTCAGCGGATGGTATATTGGAGTCGGGAACTAAAAATTAGTGCTATCAATTTGCTTGATACCATAGCAATAGCAGTAGCTGGCTGGACAGATAGGGTTATAGAAATAGGACAAAGAATTGGTAGAGCCATTCTCAACATACCTAGAAGAGTCAGGCAGGGCTTCGAAAGGGCTTTGCTAT
>1986.A1.KE.86.ML170
CTATAAAAGATGGATAATCCTGGGATTAAACAAAATAGTAAGAATGTATAGCCCTGTTATGATATACAGAAATTAGTGGGGAAACTAAATTGGGCAAGTCAAATTTATACAGGGATTAAAGTAAAGCAATTGTGTAAACTAAAATATGCAAGACAAAGGTCTGCTCACACTAATGATGTAAAACAATTAGCAGAAGTGGTGCAAAAGGTGGTCACGGAAAGCATAGTAATATGGGGAAAGACTCCTAAATTTAAACTACCCATACAAAGAGATGCTAAAGCATATAAGACAGAAATGCATAATCCACAAGAAATACATTTGGAAAATGTGACAGAAGAGTTTAACATGTGGAAAAATAATCCTTTGAGCCAATTCCCATACTACAATTTACCACGCCTGTAGAAATTAATTGTACCAGACCTAACAACAATACAAGAAAAAGTGTACATATAGGACCAGGACAAGCATTCTATGCAACAGGGGACATAATAGGGGATATAAGACAAGCATATTGTAATGTCAATGGAACAGCAAATTATAAATATGTGGCAGAGAGCAGGTGGTGGAGAGAGAAAAAAGAGCAGTT---GGAATAGGAGCTGTCTTCATTGGGTTCTTAGGAGCAGCAGGAAGCACTATGGGCGCGGCGTCAATAACGCTGACGGTACAGGCCAGACAATTATTGTCTGGCATAGTGCAACAGCAAAGCAATTTGCTGAGGGCTATAGAGGCTCAACAACATCTGTTGAAACTCACGGTCTGGGGAGTAATAAATCCCAGAGTGAGATATGAAGGCAGAGACAGATCGATTCGATTAGTGAGCGGATGTTATATTGGGGTCGAGAACTAAAAATTAGTGCTATTAATTTGATTGATACCATAGCAATAACAGTAGCTGGCTGGACAGATAGGGTTATAGAAATAGGACAAGAAATTGGTAGAGCTATTCTCCACATACCTAGAAGAATCAGACAGGGCTTTGAAAGGGCTTTGCTAT
>1994.A1.KE.94.Q23
CTATAAAAGATGGATAATTCTGGGATTAAATAAAATAGTAAGAATGTATAGCCCTGTTATGATATACAGAAATTAGTGGGGAAACTAAATTGGGCAAGTCAGATTTATGCAGGAATTAAAGTAAAGCAATTATGTAAACTAAAATATGCAAGAAAAAGGTCTGCTCACACTAATGATGTAAGACAATTAGCAGAAGTGGTGCAAAAGGTGGTCATGGAAAGCATAGTAATATGGGGAAAGACTCCTAAATTTAGACTACCCATACAAAAAGATGCTAAAGCATATGAGACAGAAAAGCATAATCCACAAGAAATACATTTGGACAATGTGACAGAAAAGTTTAACATGTGGAAAAATAATCCTTTGAGCCAATTCCTATACTACAACTTGTCCAACCTGTGACAATTAAGTGTATCAGACCTAACAACAATACAAGAAAAAGTATACGTATAGGACCAGGACAAGCATTCTATGCAACAGGTGACATAATAGGGGATATAAGACAAGCACATTGTAATGTCACTAGATCAAGAAATTATAAATATGTGGCAGAGAGCAGGTGGTGGAGAGAGAAAAAAGAGCAGTT---GGAATAGGAGCTGTCTTCCTTGGGTTCTTAGGAGCAGCAGGAAGCACTATGGGCGCAACGTCAATAACGCTGACGGTACAGGCCAGACAATTATTGTCTGGCATAGTGCAACAGCAAAACAATTTGCTGAGGGCTATAGAGGCTCAACAACATCTGTTGAAACTCACGGTCTGGGGAGTAATAAATCTCTGGATGAGATATGAAGGCAGAGGCAGATCGATTCGATTAGTGAGCGGATGTCATATTGGGGTCGGGAACTAAAAATTAGTGCTATTAATCTAGTTGATACCATAGCAATAGCAGTAGCTGGCTGGACAGATAGGGTTATAGAAATAGCACAAAGAATTGGTAGAGCTATCCTCCACATACCTGTAAGAATCAGACAGGGCTTAGAAAGGGCTTTGCTAT
>1997.A1.KE.97.ML605
CTATAGAAGATGGATAATCCTGGGACTAAATAAAATAGTAAGAATGTATAGCCCTGTTATGATATACAGAAATTAGTGGGAAAACTAAATTGGGCAAGTCAAATTTACCCAGGGATTAAAGTAAAGCAATTGTGTAAGCTAAAATATGCAAGAAAAAGGTCTGCTCACACTAATGATGTAAAACAATTAACAGAAGTGGTGCAAAAAGTGGTCATGGAAAGCATAGTAATATGGGGAAAGACACCTAAATTTAAACTACCCATACAAAAAGATGCTAAAGCATATGAGACAGAAAAGCATAATCCACAAGAAATACATTTGGAAAATGTGACAGAAGAGTTTAACATGTGGAAAAATAATCCTTTGAGCCAATTCCCATACTACAATTTGCCAGGCCTGTAACAATTAATTGTACCAGACCTAATGACAATATAAGAAAAAGTGTACATATAGGACCAGGACAAGCATTCTATGCAACAGGGGACATAATAGGGGATATAAGACGAGCACATTGTAATGTCAGTAGAGTAGACAATTATAAATATGTGGCAGAGAGTAGGTGGTGCAGAGAGAAAAAAGAGCAATT---GGAATGGGAGCTGTCTTCATTGGGTTCTTAGGAGCAGCAGGAAGCACTATGGGCGCGGCGTCAATAACGCTGACGGTACAGGCCAGACAATTATTGTCTGGTATAGTGCAACAGCAAAGCAATTTGCTGAGGGCTATAGAGGCTCAACAGCATCTGTTGAAACTCACGGTCTGGGGAGTAATAAAACTCAGGATGAAATATGAAGACAGAGGCAGATCGATTCGATTAGTGAGCGGATGGTATATTGGGGTCGGGAACTAAAAATTAGTGCTATTAATTTGCTTGATACCATAGCAATAGCAGTAGCTGGCTGGACAGATAGGGTTATAGAAATAGGACAAAGACTTGGCAGAGCTATTCTCCACATACCTAGAAGAATCAGACAGGGCTTTGAAAGAGCTTTGCTAT
>1997.A1.KE.97.ML752
CTATAAAAGATGGATAATCCTGGGATTAAATAAAATAGTAAGAATGTATAGCCCTGTTATGATATACAGAAGTTAGTGGGGAAACTAAATTGGGCAAGTCAAATTTATGCAGGAATTAAAGTAAAGCAACTGTGTAAACTAAAATATGCAAGAAAAAGGTCTGCTCACACTAATGATGTAAAACAGTTAACAGAAGTAGTGCAAAAAGTGGTCATGGAAAGCATAGTAATATGGGGAAAGACTCCTAAATTTAAACTACCCATACAAAAAGATGCTAAAGCATATGATACAGAAGTGCATAATCCACAAGAAATAAATTTGGAAAATGTGACAGAAGAGTTTAACATGTGGAAAAATAAACCTTTGAGCCAATTCCCATACTACAATTTACCAGCCCTGTAAAAATTAATTGTACCAGACCTAACAACAATACAAGGAAAAGTGTACATATAGGACCAGGACAAGCATTCTATGCAACAGGTGACATAATAGGGAATATAAGAAAAGCACATTGTGATGTTAATAGAACAGAAAATTATAAATATGTGGCAGAGGGTAGGTGGTGGAGAGAGAAAAAAGAGCAGTT---GGAATAGGAGCTGTCCTCATTGGGTTCTTAGGAGCAGCAGGAAGCACTATGGGCGCGGCGTCAATAACGCTGACGGTACAGGCCAGACAATTATTGTCTGGCATAGTGCAACAGCAAAGCAATTTGCTGAGGGCTATAGAGGCTCAACAGCATCTGTTGAAACTCACGGTCTGGGGAGTAATAAATCCCTGACTGAGATATGAAGACAGAATCAGATCGATTCGATTAGTGAGCGGATGGTATATTGGGGTCGGGAACTAAAAATTAGTGCTATTAGTTTGCTTGATACCATAGCAATAGAAGTAGCTGGCTGGACAGATAGGGTTATAGAACTAGGACAAGGACTTTGTAGAGCTATTTTACACATACCTAGAAGAATCAGACAGGGCTTAGAAAGGGCTTTGCTAT
>1999.A1.KE.99.KNH1088
CTATAAAAGATGGATAATTCTGGGACTAAATAAAATAGTAAGAATGTATAGCCCTGTTATGATATACAGAAATTAGTGGGAAAACTAAATTGGGCAAGTCAAATTTATCCAGGGATTAGAGTAAAACAATTGTGTAAACTGAAATATGCAAGAAAGAGGTCTGCTCACACTAATGATGTAAAGCAATTAGCAGAAGTGGTGCAAAAGGTGGTCCTGGAAAGCATAGTAATATGGGGAAAGACTCCTAAATTTAAATTACCCATACAAAAAGATGCTAAAGCATATAAGCGAGAAGTGCATAATCCACAAGAAATAGATTTGGAAAATGTGACAGAAGACTTTAACATGTGGAAAAATAAACCTTTGAGCCAATTCCCATACTACAACTTACCGAGCCTGTAACAATTAATTGTACCAGACCTAACAACAATACAAGGAAAGGAATACATATAGGACCAGGACAAGCATTTTATGCAACAGGTGAAATAATAGGGGATATAAGACAAGCACATTGTAACGTCAGTAGCTCAAAAAATTATAAATATGTGGCAGAGAACAGGTGGTGGAGAGAGAAAAAAGAGCAGTT---GGACTGGGAGCTGTATTCCTTGGGTTCTTAGGAGCAGCAGGAAGCACTATGGGCGCGGCGTCCATAACGCTGACGGTACAGGTCAGACAATTATTGTCTGGCATAGTGCAACAGCAAAGCAATTTGCTGAGGGCTATAGAGGCTCAACAGCATCTGTTGAAACTCACGGTCTGGGGAGTAATAAATCTTATGAGCAGATATGAAGGCAGAGACAGATCGATTCGATTAGTGAGCGGATGGTGTATTGGGGTCGGGAACTGAAAATTAGTGCTATTAATTTGTTTGATACTATAGCAATAGCAGTAGCTGGCTGGACAGATAGGGTTATAGAAATAGGACAAAGAATTGGTAGAGCTATTCTCAACATACCTAGAAGAATCAGACAGGGCTTGGAAAGAGCTTTGCTAT
>1999.A1.KE.99.KNH1135
CTATAAAAGATGGATAATCTTGGGATTAAATAAAATAGTAAGAATGTATAGCCCTGTTATGATATACAGAAATTAGTGGGAAAACTAAATTGGGCAAGTCAAATTTATCCAGGAATTCAAGTAAGGCAATTGTGTAAGCTAAAATATGCAAGAAAAAGGTCTACTCACACTAATGATGTGAGACAATTAGCAGAAGTGGTGCAAAAAGTGGTCATGGAAAGCATAGTAATATGGGGAAGGACTCCTAAATTTAAATTACCCATACAAAGAGATGCTAAAGCACATGAGACAGAAGTACATAATCCACAAGAAATAGAATTGAAAAATGTAACAGAAGAGTTTAACATGTGGAAAAATAAACCTTTGAGCCAATTCCCATACTACAATTGACAAAGCCTGTAATAATTAATTGTACTAGACCTAACAACAACACAAGAAAAAGTATACATATAGGACCAGGACAAGCATTCTATGCAACAGGTGACATAATAGGGGATATAAGACAAGCATATTGTACTGTCAATAAAACAGAAAATTGTAAGGATGTGGCAGAGAACAGGTGGTGGAGAGAGAAAAAAGAGCAGTT---GGAATAGGAGCTGTCCTCTTTGGTTTCTTAGGAGCAGCCGGAAGCACTATGGGCGCGGCGTCAATAACGCTGACGGTACAGGCCAGACAATTATTGTCTGGCATAGTGCAACAGCAAAGCAATTTGCTGAGGGCTATAGAGGCTCAACAGCAAATGTTGAGACTCACGGTCTGGGGAGTAATAAATCACAGAATGAGATATGAAGACAGAAGCAGATCGATACGCTTAGTGAGCGGATGGTGTATTGGAGTCAGGAACTGAAGAGTAGTGCTATTAATTTGTTTGATACCTTAGCAATAACAGTAGCTGGCTGGACAGATAGGGTTATAGAAGTAGGACAAAGACTTTGTAGAGCTCTTTTACACATACCTAGAAGAATCAGACAGGGCGCTGAAAGAGCTTTGCTAT
>1992.A1.RW.92.92RW008
CTATAAAAGATGGATAATCCTGGGATTAAATAAAATAGTAAGAATGTATAGCCCTGTTATGATATACAGAAATTAGTGGGAAAACTAAATTGGGCAAGTCAAATTTATCCAGGGATTAAAGTAAAGCAACTGTGTAAACTAAAATATGCAAGAAAAAGGTCTGCTCACACTAATGATGTAAAACAATTAGCAGAAGTGGTGCAAAAGGTGACCATGGAAAGCATAGTAATATGGGGAAAAACTCCTAAATTTAAACTACCCATACAAAAAGATGCTAAAGCATATGAGACAGAAAAGCATAATCCACAAGAGATACATTTGGAAAATGTGACAGAAGATTTTAACATGTGGAAAAATAATCCTTTGAGCCAATTCCTATACTACAACTTGTCAAGCCTGTGAAAATTAATTGTACCAGACCTAACAACAACACAAGAACAAGTATACGTATAGGACCAGGACAATCATTCCATGCAACAGGTGACATAATAGGGGATATCAGACAAGCACATTGCAATGTCAGTAGATCAGAAAATTATAAATATGTGGCAGAGAGCAGGTGGTGGAGAGAGAAAAAAGAGCAGTT---GGAATAGGAGCTGTATTCATTGGTTTCTTAGGAGCAGCAGGAAGCACTATGGGCGCGGCGTCAATGACGCTGACGGTACAGGCCAGACAATTATTGTCTGGCATAGTGCAACAGCAAAGCAATTTGCTGAGGGCTATAGAGGCTCAACAACATCTGTTGAAACTCACGGTCTGGGGAGTAATAAATCTTACAGTGAGATATGTAGGCAGAGGCAGATCGATTCGATTAGTGAACGGGTGGTATACTGGAGTCGGGAGCTAAGAATTAGTGCTACCAGTTTGGTTGATACCATAGCAATAGTAGTAGCTGGCTGGACAGATAGAGTTATAGAAATAGTACAAGGAATTGGTAGAGCTATTCTCCACATACCTAGAAGAATCAGACAGGGTCTTGAAAGGGCTTTGCTAT
>1992.A1.RW.92.92RW025A
CTATAAAAGATGGATAATCCTGGGATTAAATAAAATAGTAAGAATGTATAGCCCTGTTATGATATACAGAAGTTGGTGGGGAAACTGAATTGGGCAAGTCAAATTTATGCAGGGATTAAAGTAAAGCAACTGTGCAAACTAAAATATGCAAGAAAAAGGTCTGCTCACACTAATGATGTAAAGCAATTAGCAGAAGTGGTGCAAAAGGTGGTCATGGAGAGCATAGTAATATGGGGAAAGACTCCTAAATTTAAACTACCCATACAAAAAGATGCTAAAGCATACGACACAGAGGCGCATAATCCACAAGAAATATATTTGGAAAATGTGACAGAAGAGTTTAACATGTGGAAAAATACTCTTTTGACCCAATTCCTATACTACAACTTGTCAAGCCTGTAAAAATTAATTGTGTCAGACCTAACAACAATACAAGAACAAGTGTACGTATAGGACCAGGACAAACATTCTATGCAACAGGTGAAATAATAGGGGATATAAGACAAGCATTTTGTACTGTCAATGAATCAGAAAATTATAAATAGGTGGCAGGAAGTAGGTGGTGGAGAGAGCAAAAAGAGCAGTT---GGAATAGGAGCTGTTTTCCTTGGGTTCTTAGGAGCAGCAGGAAGCACTATGGGCGCGGCGTCAATAACGCTGACGGTACAGGCCAGACAATTATTGTCTGGCATAGTGCAACAGCAAAGCAATTTGCTGAGGGCTATAGAGGCTCAACAACATCTGTTGAAACTCACGGTCTGGGGAGTAATAAATCTCAGAGTGAGATATGAAGGCAGAGACAGATCGATACGCTTAGTGAGCGGATGCTATATTGGAGTCAGGAACTAAAAATTAGTGCTGTTAATTTAGTTGATACCATAGCAATAGCAGTAGCTGGCTGGACAGATAGGATTATAGAAACAGGACAAAGATTTTGTAGAGCTCTTCTCAACGTACCTAGAAGAATCAGACAAGGATTTGAAAGGGCTCTGCTAT
>1993.A1.RW.93.93RW037A
CTATAAAAGATGGATAATCCTGGGATTGAATAAAATAGTAAGAATGTATAGCCCTGTCATGATATACAGAAATTAGTGGGAAAACTAAATTGGGCAAGTCAGATTTATGCAGGGATTAAAGTAAAGCAACTGTGTAAACTAAAATATGCAAGAAAGAGGTCTGCGCACACTAATGATGTAAAACAATTAGCAGAAGTGGTGCAAAAGGTGGTCATGGAAAGCATAGTAATATGGGGAAAGACTCCTAAATTTAGACTACCCATACAAAAAGACGCTAAAGCATATGATACAGAAGTGCATAATCCACAAGAAATACATTTGGAAAATGTGACAGAAGAGTTCAACATGTGGAAAAATAAACCTTTGAGCCAATTCCCATACTACAACTTGTCCAGCCTGTAGAAATTAATTGTACAAGACCTAACAACAATACAAGAAGAAGTGTACATATAGGACCAGGACAAGCATTCTATGCAACAGGTAAAATAATAGGGGATATAAGACAAGCACATTGTAATGTCAGTAGAGCAAAAAATTATAAATATGTGGCAGAGGGCAGGTGGTGGAGAGAGAAAAAAGAGCAGTT---GGACTGGGAGCTGTCTTCATTGGGTTCTTAGGAGCAGCAGGAAGCACTATGGGCGCGGCGTCAATAACGCTGACGGTACAGGCCAGACAATTATTGTCTGGCATAGTGCAACAGCAAAACAATTTGCTGAGGGCTATAGAGGCTCAACAACATCTGTTGAAACTCACGGTCTGGGGAGTAATAAATCTCAGAGTAAGATATGAAGGCAGAGACAGATCGATTCGCTTAGTGAGCGGATGCTATATTGGGGTCAGGAACTAAAAAATAGTGCTGTTAACTTGTTTGATACCATAGCTATAGCAATAGCTGGCTGGACAGATAGGATTATAGAACTAGGACAAAGAATTTGTAGAGCTATTCTCCACATACCTAGAAGAATCAGACAAGGCTTCGAAAGGGCTTTACTAT
>1993.A1.RW.93.93RW024
CTATAAAAGATGGATAATCCTGGGATTAAATAAAATAGTAAGAATGTATAGCCCTGTTATGATATACAGAAATTAGTAGGGAAACTAAATTGGGCAAGTCAAATTTATGCAGGAATTAAAGTAAAGCAATTGTGTAAACTAAAATATGCAAGAAAAAGGTCTGCACACACTAATGATGTAAGACAATTAGCAGAAGTGGTGCAAAAGGTGGTCATGGAAAGCATAGTAATATGGGGAAAGACTCCTAAATTTAAACTACCCATACAAAAAGATGCTAAAGCATATGAGACAGAAGTGCATAATCCACAAGAAATACCTTTGGAAAATGTGACAGAAAAGTTTAACATGTGGAAAAATTAACCTTTGAGCCAATTCCCATACTACAACTTGTCAAGCCTGTGAGAATTAATTGTACCAGACCTTATAACAATACATTCAGAAGGGTACGTATAGGACCAGGACAATCATTCCATGCATCAGATAACATAGTAGGGGATATAAGAAAAGCACATTGTAATGTTAGTAGATCAGAAAATTATAAGAATGTGGCAAAGAACAGGTGGTGCAGAGAGAGAAAAGAGCAATT---GGAATAGGAGCTGTCTTCCTTGGGTTCTTAGGAGCAGCAGGAAGCACTATGGGCGCGGCGTCAATAACGCTGACGGTACAGGCCAGACAATTATTGTCTGGCATAGTGCAACAGCAAAGCAATTTGCTGAGGGCTATAGAGGCTCAACAACATCTGTTGAAACTCACGGTCTGGGGAGTAATAAATCTCTGAGTGAAATATGAAGACAGAAACAGATCGATTCGATTAGTAAGCGGATGTTGTATTGGGGTCAGGAACTGAAAAATAGTGCTATTAATTTGTTTGATACCATAGCAATAGCAGTAGCTGGCTGGACAGATAGGGTTATAGAAGTAGGACAAAGAGTTGGTAGAGCTTTGCTCCACGTACCTAGAAGGATCAGACAGGGCTTTGAAAGGGCTTTGCTAT
>1994.A1.SE.94.SE7253
CTATAAAAGATGGATAATCCTGGGATTAAATAAAATAGTAAGAATGTATAGCCCTGTTATGATATACAGAAATTAGTGGGAAAACTAAATTGGGCAAGTCAAATTTATGCAGGAATTAAAGTAAAGCAATTGTGCAGACTAAAATATGCAAGAAAGAGGTCTGCTCACACTAATGATGTAAGACAATTAGCAGAAGTGGTGCAAAAAGTGGTCATGGAAAGCATAGTAATATGGGGAAAGACTCCTAAATTTAAACTACCCATACAAAAAGATGCTCAAGCATATAAGACAGAAATGCATAATCCACAAGAACTGCATTTGAAAAATGTGACAGAAGAGTTTAACATGTGGAAAAATAATCCTTTGAGCCAATTCCCATACTACAACTTACCGAGCCTGTAACAATTAATTGTACCAGACCTAGCAACAATACAAGAACAAGTATACGTATAGGACCAGGACAAGCATTCTATGCAACAGGTGACATAACAGGGGATATAAGACAAGCACATTGTAATGTCAGTAGATCAAGCAATTATAAATATGTGGCAGAGAGCAGGTGGTGCAGAGAGAAAAAAGAGCAGTT---GGACTGGGAGCTTTATTCATTGGGTTCTTAGGAGCAGCAGGAAGCACTATGGGCGCGGCGTCAATAACGCTGACGGTACAGGCCAGACAATTATTATCTGGCATAGTGCAACAGCAAAGTAATTTGCTGAGGGCTATAGAGGCTCAACAGCATCTGTTGAAACTCACTGTCTGGGGAGTAATAAATCTCAGAATGAAATATGAAGGCAGAGGCAGATCGATTCGATTAGTGAGCGGATACTGTATTGGGGTCAGGAACTAAAACTTAGTGCTATTAGTTTGTTTGATACCCCAGCAATAGCAGTAGCTGGCTGGACAGATAGGGGTATAGAATTAATACAAAGAATTGGTAGAGCTATTCTCAACATACCTAGAAGAATTAGACAGGGCTTTGAAGAGGCTTTGCTAT
>1994.A1.SE.94.SE7535
CTATAAAAGATGGATAATCCTGGGATTAAATAAAATAGTAAGAATGTATAGCCCTGTTATGATATACAGAAATTAGTGGGGAAACTAAATTGGGCAAGTCAAATTTATGCAGGGATTAAAGTAAGGCAATTGTGTAAACTAAAATATGCAAGAAAAAGGTCTGCTCACACTAATGATGTAAAACAATTAGCAGAAGTGGTACAAAAGGTGGCCATGGAAAGCATAGTAATATGGGGAAAGACTCCTAGATCTAAACTACCCATACAAAAAGATGCTAAAGCATATGAGACAGAAAAGCATAATCCACAAGAAATACATTTGAAAAATGTGACAGAAAAGTTTAACATGTGGAAAAATTAACCTTTGAACCAATTCCCATACTACAACTTGTCGAGCCTGTGGAAATTAATTGTACCAGACCTAACAACAATACAAGAACAAGTGTACCTATAGGACCAGGAAAAGTATTCTATGCAACAGGTGAGATAATAGGGGATATAAGACAAGCACATTGTAATGTCAGTAAATCAAAAAATTATAAATATGTGGCAGAGAGTAGGTGGTGGAGAGAGAAAAAAGAGCAGTT---GGAATAGGAGCTGTCTTCCTTGGGTTCTTAGGAGCAGCAGGAAGCACTATGGGCGCGGCGTCAATAACGCTGACGGTACAGGCCAGACAATTATTGTCTGGCATAGTGCAACAGCAAAGCAATTTGCTGAGGGCTATAGAGGTTCAACAACATCTGTTGAAACTCACGGTCTGGGGAGTAATAAATCTTACGATGAGATATGAAGGCAGAGACAGATCGATTCGATTAGCGAGCGGATGTTATATTGGGGTCGGGAACTAAAGAGTAGTGCTATTAATTTGGTTGATACCATAGCAATAGCAGTAGCTGGCTGGACAGACAGGATTATAGAAATAGGACTAAGAATTGGTAGAGCTTTTCTCCACATACCTAGAAGAATTAGGCAGGGCTTTGAAAGGGCTTTGCTAT
>1995.A1.SE.95.SE8538
CTATAAAAGATGGATAATCCTGGGATTAAATAAAATAGTCAGAATGTATAGTCCTGTTATGATATACAGAAATTAGTGGGAAAACTGAATTGGGCAAGTCAAATTTATGCAGGGATTAAAGTAAAGCAATTGTGTAAGCTAAAGTATGCAAGAAAGAGGTCTGCTCACACTAATGATGTAAAACAATTAGCAGAAGTGGTGCAAAAGGTGGTCATGGAAAGCATAGTAATATGGGGAAAGACTCCTAAATTTAAAGTACCCATACAGAAAGATGCTAAAGCATATGATACAGAAGTGCATAATCCACAAGAATTACATTTGGCAAATGTGACAGAGGAATTTAACATGTGGAAAAATAAACCTTTGAGCCAATTCCTATACTACAACTTAAAGAGCCTGTAGAAATTAATTGTACCAGACCTGGCAACAATACAAGAAAAAGCATACGTATAGGACCAGGACAAGCATTCTATGCAACAGGTGAAGTGATAGGGGATATAAGACAAGCACATTGTAATGTTAGTAGAGCAAAAAATTATAAATATGTGGCAGAGAGCAGGTGGTGGAGAGAGAAAAAAGAGCAATT---GGAATAGGAGCTGTTTTCATTGGGTTCTTAGGAGCAGCAGGAAGCACTATGGGCGCGGCGTCAATAACGCTGACGGTACAGGCCAGACAATTATTGTCTGGYATAGTGCAACAGCAAAGCAATTTGCTGAGGGCTATAGAGGCTCAACAACATCTGTTGAAACTCACGGTCTGGGGAGTAATAAATCCCAGAGTGAGATATGAAGACAGAGGCAGATCGATTCGATTAGTGAGCGGATGGTGTATTGGATTCGGGAACTAAAAATTAGTGCTATTAGCTTGCTTGATACCATAGCAATAGCAGTAGCTGGCTGGACAGATAGGGTTATAGAATTAGGACAAAGACTTTGTAGAGCTATTTTACACATACCTGTAAGAATCAGACAGGGCTTTGAAAGGGCTTTGCTAT
>1995.A1.SE.95.SE8891
CTATAAAAGATGGATAATCCTAGGATTAAATAAAATAGTAAGAATGTATAGCCCTGTTATGATATACAGAAATTAGTGGGAAAACTAAATTGGGCAAGTCAAATTTATGTAGGAATTAAAGTAAAGCAACTGTGTAAACTAAAATATGCAAGAAAAAGGTCTGCTCACACTAATGATGTAAGACAATTAGTAGAAGTGGTGCAAAAGGTAGTCATGGAAAGCATAGTAATTTGGGGAAAGACTCCTAAATTTAAATTACCCATACAAAAAGATGCAAAAGCATATGATACAGAGGTGCATAATCCACAAGAAATAAATTTGGAAAATGTGACAGAAGAGTTTAACATGTGGAAAAATACTCCTTTGAGCCAATTCCCATACTACAATTTAACAAGTCTGTAGAAATTATTTGTATCAGACCTAACAACAATACAAGAAAAAGTATACGTATAGGACCAGGACAAGCATTCTATGCAACAGGAGACATAATAGGGGATATAAGACAAGCATATTGTGATGTCAATAGAACAGAAAATTATAAATATGTGGCAGAGAGCAGGTGGTGGAGAGAGAAAAAAGAGCAATT---GGAATAGGAGCTGTCTTCATTGGGTTCTTGGGAGCAGCAGGAAGCACTATGGGCGCAGCGTCAATAACGCTGACGGTACAGGCCAGGCAATTATTGTCTGGCATAGTGCAACAGCAAAGCAATTTGCTGATGGCTATAGAGGCTCAACAGCATCTGTTGAAACTCACGGTCTGGGGAGTGATGTATCCCAGAGTGAGATATGAAGACAGAAACAGATCGATTCGCTTAGTGAACGGATATCATATTGGGGTCGGGAACTAAAACTTAGTGCTATTAATTTGCTTGATACCATAGCAATAGTAATAGCTGGGTGGACAGATAGGGTTATAGAAATAGGACAAGGATTTTGTAGAGCTATTTTCC--ATACCTAGAAGAAGCAAACAGGGCTTAAAAAGGGCTTTGCAAT
>1995.A1.SE.95.UGSE8131
CTATAAAAGATGGATTATCCTAGGATTAAATAAAATAGTAAGAATGTATAGCCCTGTTATGATATACAGAAATTAGTGGGGAAACTAAATTGGGCAAGTCAAATTTATGCAGGGATTAAAGTAAAACAATTGTGTAAACTGAAATATGCAAGAAAAAAGTCTGCTCACACTAATGATGTAAGACAATTAGCAGAAGTAGTGCAAAAAGTGGTCATGGAAAGCATAGTAATATGGGGAAAGACTCCTAAATTTAAACTACCCATACAAAAAGATGCCAAAGCATATGAGAAAGAAGTGCATAATCCACAAGAATTATATTTGGAAAATGTGACAGAAGATTTTAACATGTGGAAAAATAATCCTTTGAGCCAATTCCCATACTACAATTTACCAAACCTGTAGAAATTATTTGTACCAGACCTAACAACAATACAAGGAAAAGTATACGTATAGGACCAGGACAAGCATTCTATGGAATGGGTGACATAATAGGGGATATAAGAAAAGCACATTGTAATGTCAGTAGATCAAAAAATTATAAATATGTGGCAGAGAACAGGTGGTGAAGAGAGAAAAAAGAGCAGTT---GGACTGGCAGCTGTATTCTTTGGGTTCTTAGGAGCAGCAGGAAGCACTATGGGCGCGGCGTCAATAACGCTGACGGTACAGGCCAGACAATTATTGTCTGGTATAGTGCAACAGCAAAACAATTTGCTGAGGGCTATAGAGGCTCAACAGCATATGTTGAGACTCACGGTCTGGGGAGTAATAAATCTTACACTCAAATATGAAGGCAGAGACAGATCGATTCGCTTAGTCAGCGGATGTTGTATTGGATTCGGGAACTAAAGATTAGTGCTATTAGTTTGTTTGACACCATAGCAATAGCAGTAGCTGGCTGGACAGATAGGGTTATAGAAATAGGACAAAGAATTGGTAGAGCTATTCTCCATATACCTAGAAGAATTAGACAGGGCTTTGAAAGGGCTTTACTAT
>2001.A1.TZ.01.A173
TTATAAAAGGTGGATAATCCTGGGATTAAATAAAATAGTAAGAATGTATAGCCCTGTTATGATATACAGAAATTAGTGGGAAAACTAAATTGGGCAAGTCAAATTTATGCAGGGATTAAAGTAAAGCAATTGTGTAAGCTAAAATATGCAAGAAAGAGGTCTGCTCACACTAATGATGTAAAACAATTAGCAGAAGTGGTGCAAAAGGTGGTCACAGAAAGCATAGTAATATGGGGAAAGACTCCTAAATTTAAACTACCCATACAAAAGGATGCGAAAGCATATGATGCAGAAGTGCATAATCCACAAGAAATACATTTGGAAAATGTGACAGAAGAGTTTAACATGTGGAAAAATAAACCTTTGAGCCAATTCCCATACTACAATTTACCGAGCCTGTACAAATTATTTGCATCAGACCTAACAACAATACAAGAAAAAGGGTACATATAGGACCAGGACAGACATTCTATGCAACA---GACATAATAGGGAATATAAGACAAGCATATTGTACTGTCAATAGAACAGAAAATTATAAATATGTGGCAGAGAGCAGGTGGTGGAGAGAGAAAAAAGAGCAGTC---GGACTGGGAGCTGTCTTCATTGGGTTCTTAGGAGCAGCAGGAAGCACTATGGGCGCGGCGTCAGTAACGCTGACGGTACAGGCCAGACAATTATTGTCTGGCATAGTGCAACAGCAAAGCAATTTGCTGAGGGCTATAGAGGCTCAACAGCATCTGTTGAAACTCACGGTCTGGGGAGTAATAAATCCCATGATGACATATGAAGGCAGAGACAGATCGATTCGATTAGTGAGCGGATGGTGTATTGGGGACAGGAACTAAAAAGTAGTGCTATTAATTTGCTTGATACCATAGCAATAGCAGTAGCTGGCTGGACAGATAGGGTTATAGAAATAGGACAAAGAATTTGTAGAGCTATTTACAACATACCTAGAAGAATCAGACAGGGCTTAGAAAGGGCTTTGCTAT
>2001.A1.TZ.01.A195
CTATAAAAGATGGATCATCCTGGGATTAAATAAAATAGTAAGAATGTATAGCCCTGTTATGACATACAGAAATTAGTGGGAAAACTAAATTGGGCAAGTCAAATTTATGCAGGGATTTCAGTAAAGCAATTGTGTAAGCTAAAATATGCGAGAAAGAGGTCTACTCACACAAATGATGTAAAACAATTAACAGAGGTGGTGCAAAAGGTGGTCACAGAAAGCATTGTAATATGGGGAAAGACTCCTAAATTTAAATTACCCATACAAAAAGATGCTAAAGCATATAAGCCAGAAGTGCATAATCCACAAGAAATACCTTTGGAAAATGTGACAGAAAATTTTAACATGTGGAAAAATAATCCTTTGAGCCAATTCCTATACTACAATTTAATCAGTCTGTACAGATTAATTGTACCAGACCTACCAACAATACAAGAAAGAGTGTACATATAGGACCAGGACAAGCATTCTATGCAAGAGGTGACATAATAGGGGATATCAGACAAGCATATTGTAATGTTAGTAGAACAGATAATTATAAATATGTGGCAGAGAGTAGGTGGTGGAGAGAGAAAAAAGAGCAGTT---GGAATAGGAGCTGTCTTCCTTGGGTTCTTAGGAGCAGCAGGAAGCACTATGGGCGCAGCGTCAATAACGCTGACGGTACAGGCCAGACAATTGTTGTCTGGCATAGTGCAACAGCAAAGCAATTTGCTGAAGGCTATAGAGGCTCAACAGCATCTGTTGAAACTCACGGTCTGGGGAGTAATAAATCCTTCAATGAGATATGAAGGCAAAAGCAGATCGATTCGCTTGGTGAGCGGATGAGATATTGGGTTCGGGAACTCAAAATTAGTGCTATTAATTTGCTTGATACCATAGCAATAGCAGTAGCTGGCTGGACAGATAGGTTTATAGAGATAGGACAAAGAGTTTGTAGGGCTGTTCTTAATATACCTGTAAGAATCAGACAAGGCCTTGAAAGAGCTTTGCTAT
>2001.A1.TZ.01.A341
CTATAAAAGATGGATAATCCTGGGATTAAATAAAATAGTAAGAATGTATAGCCCTGTTATGATATACAGAAATTAGTAGGGAAACTAAATTGGGCAAGTCAAATTTATGCAGGGATTAAAGTAAAGCAATTGTGTAAACTAAAATATGCAAGAAAAAGGTCTGCTCACACTAATGATGTAAAACAACTAACAGAAGTGGTGCAAAAGGTGGTCATGGAAAGCATAGTAATTTGGGGAAAGATTCCTAAATTTAAATTACCCATACAAAAAGATGCTAAAGCATATAGTACAGAAAAGCATAATCCACAAGAAATACCTTTGGACAATGTGACAGAAGAGTTTAACATGTGGAAAAATAAACCTTTGAACCAATTCCCATACTACAGTTTGCCAGTCCTGTGAAAATTAATTGTATCAGGCCTAACAACAATACAAGGAAAAGTTACCGAATAGGACCAGGACAAACATTCTATGCAACA---GACATAGTAGGGGATATAAGGCAAGCACATTGTAATGTCAGTAGAACAGATAATTATAAGGATGTGGCAGAGAGTAGGTGGTGGAGAGAGAGAAAAGAGCAGTT---GGAATAGGAGCTGTCTTCCTTGGGTTCTTAGGAGCAGCAGGAAGCACTATGGGCGCGGCGTCAATAACGCTGACGGTACAAGCCAGACAATTATTGTCTGGCATAGTGCAGCAGCAAAGCAATTTGCTGAGGGCTATAGAGGCTCAACAACAGCTGTTGAAACTCACGGTCTGGGGAGTAATAAATCTTACGATGACATATGAAGGCAGAGACAGATCCATTCGATTAGTGAGCGGATGCTGTATTGGGGGCGGGAACTAAAAATTAGTGCTATTAGTTTGGTGGATACCATAGCAATAGTAGTAGCTGGCTGGACAGATAGGGTTATAGAAATAGGACTAAGAATTGGTAGAGCTCTTCTCCACATACCTAGAAGAATCAGACAGGGCTTCGAAAGGGCTTTGCTAT
>1997.A1.TZ.97.97TZ02
CTATAAAAGATGGATAATCCTGGGATTAAATAAAATAGTAAGAATGTATAGCCCTGTTATGATATACAGAAATTAGTGGGAAAACTAAATTGGGCAAGTCAAATTTATGCAGGAATTAAAGTAAAGCAATTGTGTAGACTAAAATATGCAAGAAAAAGGTCTGCCCACACTAATGATGTAAAACAATTAGCAGAAGTGGTGCAAAAGGTAGTCACAGAAAGCATAGTAATATGGGGAAAGACTCCTAAATTTAAACTACCCATACAAAAAGATGCTAAAGCATATGAGACAGAAAAGCATAATCCACAAGAAATACATTTGGACAATGTGACAGAAGAGTTTAACATGTGGAAAAATGATCCTTTGAGCCAATCCCCATACTACAATTTGTCAATCCTGTGCCAATTATTTGTATCAGACCTAACAACAATACAAGAAAGAGTATACGTATAGGACCAGGGCAAACATTTTATGCAACAGGTGACATAATAGGGGATATAAGACAAGCCTATTGTAATGTCAGTAAAACAGAGAATTGTAAGGATGTGGCAGAGAGCAGGTGGTGGGAAGAGAAAAAAGAGCAGTT---GGACTGGGAGCTGTCTTCCTTGGGTTCTTAGGAGCAGCCGGAAGCACTATGGGCGCGGCGTCAGTAACGCTGACGGTACAGGCCAGACAATTATTGTCTGGCATAGTGCAACAGCAGAACAATTTGCTGAGGGCTATAGAGGCTCAACAACATCTGTTGAAACTCACAGTCTGGGGAGTAATAAATCTCAGAGTGAGATATGAAGGCAACGGCAGATCGATTCGATTAGTGAGCGGATGTTATATTGGGGTCGGGAGCTAAAAATTAGTGCTATTAATTTGATTGATACCATAGCAATAGTAGTAGCTGGCTGGACAGATAGGGTTATAGAGATAGGACAAGGGATTGGTAGAGCTATTCTCCACATACCTAGAAGAATCAGACAGGGCTTAGAAAGAGCTTTGCAAT
>1997.A1.TZ.97.97TZ03
CTATAAAAGATGGATAATTCTGGGACTAAATAAAATAGTAAGAATGTATAGCCCTGTTATGATATACAGAAATTAGTGGGAAAACTAAATTGGGCAAGTCAAATTTATCCAGGGATTAAAGTAAAGCAATTGTGCAAGCTAAAATATGCAAGAAAGAGGTCTGCTCACACTAATGATGTAAAGCAATTAGCAGAAGTGGTACAAAAGGTGGTCCTGGAAAGCATAGTAATATGGGGAAAGACTCCTAAATTTAAACTACCCATACAAAAGGATGCTAAAGCATATAAGACAGAAAGGCATAATCCACAAGAAATACATTTGAAAAATGTGACAGAAAACTTTAACATGTGGAAAAATAATCCTTTGAGCCAATTCCCATACTACAGCTCGCCAACCCTGTAAAAATTAATTGTACCAGACCTAACAACAATACAAGGAAAAGTGTACATATAGGACCAGGACAAGCATTCTATGCAACAGGTGCCATAATAGGGGATATAAGACAAGCATATTGTAATGTTAGTGAAGTAGAAAATTATAAATATGTGGCAGAGAACAGGTGGTGCAGAGAAAAAAAAGAGCAGTT---GGAATAGGAGCTGTCTTCCTTGGGTTCTTAGGAGCAGCTGGAAGCACTATGGGCGCGGCGTCAATAACGCTGACGGTACAGGCCAGACAATTATTGTCTGGCATAGTGCAACAGCAAAGCAATTTGCTGAGGGCTATAGAGGCTCAACAGCATCTGTTGAAACTCACGGTCTGGGGAGTAATAAATCCTATCATGACATATGAAGACAGAGACAGATCGATTCGATTAGTGAGCGGATGAGATATTGGGGTCGGGAGCTGAAACTTAGTGCTATTAATTTGCTTGATACCATAGCAATAGCAGTAGCTGGCTGGACAGATAGGGTTATAGAAATAGGACAAAGATTTTGTAGAGCTATTTACAACATACCTAGAAGAATCAGACAGGGCTTTGAAAGGGCTTTGCTAT
>1992.A1.UG.92.92UG037
CTATAAAAGATGGATAATCCTGGGATTAAATAAAATAGTAAGAATGTATAGCCCTGTTATGATATACAGAAATTAGTAGGGAAACTAAATTGGGCAAGTCAAATTTATGCAGGAATTAAAGTAAAACAATTGTGTAAACTAAAATATGCAAGAAAAAGGTCTGCTCACACTAATGATGTAAAACAATTGGCAGAAGTGGTGCAAAAGGTGGTCATGGAAAGCATAGTAATATGGGGAAAGACTCCTAAATTTAAACTACCCATACAAAAAGATGCGAAAGCATATGATACAGAAGTGCATAATCCACAAGAACTAAAAATGGAAAATGTGACAGAAGAGTTTAACATGTGGAAAAATAAACCTTTGAGCCAATTCCCATACTACAACTTAACGAGTCTGTAACAATTAATTGTACCAGACCTAACAATAATACAAGAAGAAGTGTACGTATAGGACCAGGACAAACATTCTATGCAACAGGTGATATAATAGGGGATATAAGACAAGCACATTGTAATGTCAGTGGGTCACAAAATTATAAATATGTGGCAGAGAGTAGGTGGTGGAGAGAGAAAAAAGAGCAGTT---ACACTGGGAGCTGTATTCATTGGGTTCTTAGGAACAGCTGGAAGCACAATGGGCGCGGCGTCAATAACGCTGACGGTACAGGCCAGAAAATTATTGTCTGGCATAGTGCAACAGCAAAGCAATTTGCTGAGGGCTATAGAGGCTCAACAGCATCTGTTGAAACTCACTGTCTGGGGAGTAATAAATCTCTAGATGAAATATGAAGACAGAGGCAGATCGATACGCTTAGTGAGCGGGTGTTGTATTGGGGTCGGGAACTAAAAATTAGTGCTATTAATTTGCTTGATACCATAGCAATAGCAGTAGCTGGCTGGACAGATAGGGTTATAGAAACAGTACAAAGGCTTGGTAGAGCTATTCTCAACATACCTAGAAGAATCAGGCAGGGCTTCGAAAGGGCTTTACTAT
>1992.A1.UG.92.UG029
CTATAAAAGATGGATAATCCTGGGATTAAATAAAATAGTAAGAATGTATAGCCCTGTTATGATATACAGAAATTAGTGGGAAAACTAAATTGGGCAAGTCAGATTTATGCAGGAATTAAAGTAAGGCAGCTGTGTAAACTGAAATATGCAAAAAAGAGGTCTGCCCACACTAATGATGTAAAACAATTAGCAGAAGTGGTGCAAAAGGTGACCCAGGAAAGCATTGTAATATGGGGAAAGACTCCTAAATTTAAACTACCCATACAAAAAGATGCTAAAGCATATGATACAGAAGTGCATAATCCACAAGAAATATATTTGGAAAACGTGACAGAAGAGTTTAACATGTGGAAAAATAAACTTTTGAGCCAATTCCCATACTACAACTTACCAAGCCTGTAAGGATTAATTGTACCAGACCTAACAACAATACCAGGAAAAGTATACATATAGGACCAGGACAAGCATTCTATGCAACAGGTGACATAATAGGGGATATAAGACAAGCATATTGTAATGTCAGTAAATCAGGAAGTTATAAATATGTGGCAGAGAGCAGGTGGTGGAGAGAGAAAAAAGAGCAGTC---GGAATGGGAGCTTTATTCATTGGGTTCTTAGGAGCAGCAGGAAGCACTATGGGCGCGGCGTCAATAACGCTGACGGTACAGGCCAGACAATTATTGTCTGGCATAGTGCAACAGCAAAGCAATTTGCTGAAGGCTATAGAGGCTCAACAGCATCTGTTGAAACTCACGGTCTGGGGCATAATAAATCTTACAATGAGATATGAAGGCAGGATCAGATCGACTCGATTAGTCAGCGGATGCTGTACTGGGGTCAGGAACTGAAGAATAGTGCTATTAATTTGTTTGATACCATAGCAATAGCAGTAGCTGACTGGACAGATAGGGTTATAGAGTTAGGACAAAGATTTGGTAGAGCTATTCTCAACATACCTAGAAGAATCAGGCAGGGCTTAGAAAGATCTTTGCTAT
>1998.A1.UG.98.98UG57134
CTATAAAAGATGGATAATTTTGGGATTAAATAAAATAGTAAGAATGTATAGCCCTGTTATGATATACAGAAATTAGTAGGGAAACTAAATTGGGCAAGTCAGATTTATCCAGGAATCAAGGTAAAACAATTGTGTAGACTAAAATATGCAAGAAAGAAGTCTGCTCACACTAATGATGTAAAGCAATTAACAGAGGTGGTGCAAAAAGTGGTCATGGAAAGCATAGTAATATGGGGAAAGACTCCTAAATTTAAGTTACTCATACAAAAAGATGCTAAAGCATATAAGAAAGAAGCACATAATCCACAAGAAATAGACTTGGACAATGTGACAGAAGATTTTAACATGTGGAAAAATAATCCTTTGAGCCAATTCCTATACTACAACTTACAGAGCCTGTAAACATTAGTTGTATCAGACCTAACAACAATACAAGGACAAGTATACATATAGCACCAGGACAAGCATTCTATGCAACAGGTGGCATAATAGGGGATATAAGACAAGCACATTGTAATGTCAGTGGAGCAAAAAATTATAAAGATGTGGCAGAGAACAGGTGGTGGAGAGAGAAAAAAGAGCAGTT---GGAATAGGAGCTGTATTCCTTGGGTTCTTAGGAACAGCAGGAAGCACTATGGGCGCGGCGTCAATAACGCTGACGGTACAGGTCAGACAATTATTGTCTGGCATAGTGCAACAGCAAGGCAATTTGCTGAGGGCTATAGAGGCTCAACAACAGCTGTTGGAACTCACGGTCTGGGGAGTAATAAATCCCAGCATGAGATATGAAGACAGAGAAAGATCGATTCGCTTAGCCAGCGGATGCTGTATTGGGGTCGGGAACTGAAAATTAGTGCTATTAATTTGCTTGATACTATAGCAATAGCAGTAGCTGGCTGGACAGATAGGGTTATAGAAATAGGACAAGGAATTGGTAGAGCTATTCTCAACATACCTAGAAGAATCAGACAGGGCTTAGAAAGGGCTTTGCTAT
>1998.A1.UG.98.98UG57135
CTATAAAAGATGGATAATCCTAGGATTAAATAAAATAGTAAGAATGTATAGCCCTGTTATGATATACAGAAATTAGTGGGAAAACTAAATTGGGCAAGTCAAATCTATCCAGGGATTAAAGTAAAGCAACTGTGTAAACTAAAATATGCAAGAAAAAGATCTACTCACACTAATGATGTAAAACAATTAGCAGAGGTAGTGCAAAAAGTGGTTATGGAAAGCATAGTAATATGGGGAAAGACTCCTAGATTTAAACTACCCATTCAAAAAGATGCGAAGGCATATGAAAAAGAAGTGCATAATCCACAAGAAATAAATTTGGGAAATGTGACAGAAAAGTTTAACATGTGGAAAAATAATCCTTTGAGCCAATTCCCATACTACAATTTAAAGAGGCTGTACAAATTAATTGTAGCAGACCTGGCAACAATACAAGAAAAAGTGTACCTATGGGACCAGGAAAAGCATTCTATGCAACAGGTGACATAATAGGGGATATAAGAAAAGCACATTGTAATGTCAGTAGAGCAGCAAATTATAAATATGTGGCAGAGAGCAGGTGGTGGAGAGAGAGAAAAGAGCAGTT---GGACTAGGAGCTGTTTTCTTTGGGTTCTTAGGAGCAGCAGGAAGCACTATGGGCGCGGCGTCAATAACGCTGACGGTACAGGCCAGACAATTATTGTCTGGTATAGTGCAACAGCAAAGCAATTTGCTGAGGGCTATAGAGGCTCAACAGCATCTGTTGAAACTCACGGTCTGGGGAGTAATAAATCCCAGAGTGAGATATGAAGACAGACACAGATCGATACGCTTAGTGAGCGGATGATCTATTGGGGTCGGGAACTAAAACTTAGTGCTATCAATTTGGTTGATACCATAGCAATAGCAGTAGCTGGGTGGACAGATAGGATTATAGAAGTAGGACAAAGAATTTGTAGAGCTATTTTACATATACCTAGAAGAATCAGACAAGGCTTCGAAAGGGCTTTGCTAT
>1998.A1.UG.98.98UG57136
CTATAAAAGATGGATAATCCTGGGATTAAATAAAATAGTAAGAATGTATAGCCCTGTTATGATATACAGAAATTAGTGGGAAAGCTAAATTGGGCAAGTCAAATTTATGCAGGGATTAAAGTAAAGCAACTGTGTAAACTGAAATATGCAAGAAAAAAGTCTGCTCACACTAATGATGTAAAACAATTAGCAGAAGTGGTGCAAAAAGTAGCCATGGAAAGCATAGTAATATGGGGAAAGACTCCTAAATTTAGACTACCCATACAGAAAGATGCAAAATCATATGATACAGAAATGCATAATCCACAAGAAATAAATTTGAAAAATGTGACAGAAGAGTTTAACATGTGGAAAAATAATCCTTTGAGCCAATTCCCATACTACAACTTAACGAGTCTGTAGAAATTAGTTGTATCAGACCTAACAACAATACAAGAAAAAGTGTACGTATAGGACCAGGACAAGCATTCTATGCAACA---GACATAACAGGGGATATAAGACAAGCATATTGTAATGTTAGTAAAAGGGGAAATTATAAATATGTGGCAGAGAGCAGGTGGTGCAGAGAGAAAAAAGAACAGTT---GGAATAGGAGCTGTGTTCCTTGGGTTCTTAGGAGCAGCAGGAAGCACTATGGGCGCGGCGTCAATAACGCTGACGGCACAGGCCAGAGCATTACTGTCTGGCATAGTGCAACAGCAAAGCAATTTGCTGAGGGCTATAGAGGCTCAACAACATCTGTTGAGACTCACGGTCTGGGGAGTAATAAATCCCAGAATGAGATATGAAGACAGAGACAGATCGATTCGATTAGTGAGCGGATATCATATTGGGGTCAGGAACTAAAAATTAGTGCTATTAACCTGTTTGATACCATAGCAATAGCAGTAGCTGAGTGGACAGATAGGGTTGTAGAAATAGGACAAAGACTTTGTAGAGCTATTCTCCACATACCTAGAAGAATCAGACAAGGCTTAGAAAGGGCTTTGCTAT
>1998.A1.UG.98.98UG57142
CTATAAAAGATGGATAATCCTGGGATTAAATAAAATAGTAAGAATGTATAGCCCTGTTATGATATACAAAAATTAGTGGGAAAACTAAATTGGGCAAGTCAAATTTATCCAGGGATTAAAGTAAAGCAATTGTGTAGACTAAAATATGCAAGAAAAAGGTCTGCCCACACTAATGATGTAAGACAATTAACAGAAGTGGTGCAAAAGGTGGTCATAGAAAGTATAGTAATATGGGGAAAGACTCCTAGATTTAAACTACCCATACAAAAAGATGCTAAAGCATATGAGAGAGAGGTGCATAATCCACAAGAAGTACATTTGAAAAATGTGACAGAACAATTTAATATGTGGAAAAATAATCCTTTGAGCCAATTCCCATACTACAATTTATCAAGCCTGTAAACATTACTTGTGTCTGACCTAACAACAATACAAGGACAAGCATACGTATAGGACCAGGACAAACATTCTATACAACAGGTGATATAATAGGAAATATAAGACAAGCACATTGTAATGTCAGCAGATCAGAAGATTATAAATATGTGGCAGAGAGCAGGTGGTGGAGAGAGAAAAAAGAGCAGTT---GGAATAGGAGCTGTCTTCCTTGGGTTCTTAGGAGCAGCAGGAAGCACTATGGGCGCGGCGTCAATAACGCTGACGGTACAGGCCAGACTATTATTGTCTGGTATAGTGCAACAGCAAAGCAATTTGCTGAGGGCTATAGAGGCTCAACAACATTTGTTGAAGCTCACGGTCTGGGGAGTAATAGATCTTACAATGAAATATGAAGGCAGAGGCAGATCGACGCGCTTAGTGAGCGGATGTTATATTGGGGTCGAGAACTGAAAATTAGTGCTATTAGCTTGCTTGATACCACAGCAATAGCAGTAGCTGGCTGGACAGATAGGGTTATAGAAATAGGACAAAGAATTGGTAGAGCTATTCTCCACATACCTAGAAGAATCAGACAGGGCTTCGAAAGAGCTTTGCTAT
>1999.A1.UG.99.99UGA07072
CTATAAAAGATGGATAATCCTGGGATTAAATAAAATAGTAAGAATGTACAGCCCTGTTATGATATACAGAAACTAGTGGGAAAACTAAATTGGGCAAGTCAAATTTATCCAGGGATTAAAGTAAAGCAACTGTGTAAACTGAAATATGCAAGAAAAAAGTCTGCTCACACTAATGATGTAAAACAACTGGCAGAAGTGGTGCAAAAAGTGGTCCTGGAAAGCATAGTAATATGGGGAAAGACTCCTAAATTTAAATTACCCATACAAAAAGATGCGAAAGCGTATGATACAGAAATGCATAATCCACAAGAAATAAATTTGAAAAATGTGACAGAAGAATTTAACATGTGGAAAAATAATCCTTTGAGCCAATTCCCATACTACAACTTAACAAGCCTGTAAACATTACTTGTATCAGACCTAACAACAATACAAGACAAAGTGTACGTATAGGACCAGGACAAGCATTCTATGCAACAGGTAACATAATAGGGGATATAAGACAAGCATATTGTGATGTCAATAGAACAGAAAATTATAAATATGTGGCAGAGAGTAGGTGGTGGAGAGAGAAAAAAGAGCAGTT---GGAATGGGAGCTGTCCTCATTGGGTTCTTAGGAGCAGCAGGAAGCACTATGGGCGCGGCGTCAATAACGCTGACGGTACAGGCCAGACAATTATTGTCTGGCATAGTGCAACAGCAAAGCAATTTGCTGAGGGCTATAGAGGCTCAACAGCATCTGTTGAAACTCACGGTCTGGGGAGTAATAAATCCCAGAGTGAGATATGAAGACAGAGACAGATCGATTCGATTAGTAAGCGGATAATATATTGGGGTCAGGAACTAAAAATTAATGCTATTAATTTGCTTGATACCATAGCAATAGCAACAGCTGAGTGGACAGATAGGGTTATAGAAATAGGACAAAGACTTTGTAGAGCTATTCTCCACATACCTAGAAGAATCAGACAGGCCTTAGAAAGGGCTTTGCTAT
>1999.A1.UG.99.99UGG03379
CTATAAAAGATGGATAATCCTGGGATTAAACAAAATAGTAAGAATGTATAGCCCTGTTATGATATACAGAAATTAGTAGGGAAACTAAATTGGGCAAGTCAAATTTATCCAGGAATTAAAATAAAACAATTGTGTAAACTAAAATATGCAAGAAAGAGGTCTGCTCACACTAATGATGTAAAACAATTAGCAGAAGTGGTGCAAAAAGTGACCATGGAAGGCATAGTAATATGGGGAAAGACTCCTAAATTTAGACTACCCATACAAAAAGATGCTAAAGCACATGATACAGAAGCGCATAATCCACAAGAAATAAATTTGGTCAATGTGACAGAAAAGTTTAACATGTGGAAAAATAAACCTTTGAGCCAATTCCCATACTACAACTTGTCAAGTCTGTACCAATTAAGTGTATCAGACCTAACAACAATACAAGAAAAAGTATACGTATAGGACCAGGACAAACATTCTAT---GCAGGTGATGTAATAGGGGATATAAGACAAGCACATTGTAATGTCAGTAGGTCAGATAATTATAAATATGTGGCAGAGAGTAGGTGGTGGAGAGAGAAAAAAGAGCAGTT---GGAATAGGAGCTGTACTCCTTGGGTTCTTAGGAGCAGCTGGAAGCACAATGGGCGCGGCGTCAATAACGCTGACGGTACAGGCCAGACAGTTATTGTCTGGCATAGTGCAGCAGCAAAGCAATTTGCTGAGGGCTATAGAGGCTCAACAGCAACTGTTGAGACTCACTGTCTGGGGAGTAATAAATCTTATGGGGAGATATGAAGACAGAACCAGATCGATTCGCTTAGTCAGCGGATGCTGTATTGGGGTCGGGAACTAAGAATTAGTGCTATTAGTTTGTATGATACCATAGCAATAACAGTAGCTGGCTGGACAGATAGGGTTATAGAAAGAGGACAAAGACTTGGTAGAGCTCTTATCCACATACCTAGAAGAATCAGGCAGGGCTTAGAAAGGGCTTTACTAT
>1997.A2.CD.97.97CDKTB48
CTATAAAAGATGGATAATCCTGGGATTAAATAAAATAGTAAGAATGTATAGCCCTGTCATGATATACAGAAATTAGTAGGAAAGTTAAATTGGGCAAGTCAGATTTATGCAGGGATTAAAGTAAGGCAACTGTGTAAACTGAAATATGCAAAAAGGAAGTCCACCCACACCAATGATGTAAAACAATTAACAGAAGCAGTACAAAAAATAGCCACAGAAAGCATAGTAATATGGGGAAAGATTCCTAAATTTAGACTACCCATACAAAAAGACGCTAAAGCATATGCTACAGAAAAGCATAATCCACAAGAAGTAAACCTGGCAAATGTAACAGAAGATTTTAACATGTGGAAAAATAATCCTTTGAGCCAATTCCTATACTACAGTTTAATAAACCTGTACCAATTAATTGTACCAGACCCAACAACAATACAAGAAAAAGTATACGCTTTGGACCAGGACAGGCCTTCTATACAAATAATAACATAATAGGGGATATAAGACAAGCACATTGTAATATCAGCATAACAGAAAATTATAAACATGTGGCAGAGAGTAGGTGGTGCAGAGAGAAAAAAGAGCAGTT---GGATTGGGAGCTGTTTTCCTTGGGTTCTTGGGAGCAGCAGGAAGCACTATGGGCGCGGCGTCAATAACGCTGACGGTACAGGCCAGACAATTATTGACTGGCATAGTGCAACAGCAAAGCAATTTGCTGAAGGCTATAGAGGCTCAACAACAGATGTTGAGGCTCACAGTCTGGGGAGTAATAAGACTCAGGAGCAGATTTGAAGGCAGAGACAGATCGATTCGATTAGTGAGCGGATGGTATATTGGGGTCAGGAATTGAAGACTAGTGCTATTAGATTGCTTGATACCATAGCAGTAGCAGTAGCTGAGTGGACAGATAGGGTTATAGAAATAGGACAAAGAGCTTGCAGAGCTATCCGCAACATACCTAGAAGAATCAGACAGGGCCTCGAAAGGGCGTTACTAT
>1994.A2.CY.94.94CY017
TTATAAAAGATGGATAATCCTGGGATTAAATAAAATAGTAAGAATGTATAGCCCTGTCATGATATACAGAAATTAGTAGGGAAATTAAATTGGGCAAGTCAGATTTATGCAGGGATTAAAGTAAAGCAACTGTGTAAACTGAAATATGCAAAAAGGAGGTCCACCCACACTAATGATATAAAACAGTTAACAGAAGCAGTACAAAAAATAACCATGGAAAGCATAGTGATATGGGGAAAGACTCCTAAATTTAAATTACCCATACAAAAGGATGCTAAAGCATATGATACAGAAGTGCATAATCCACAAGAAATAAACCTGGAAAATGTAACAGAAAATTTTAATATGTGGAAAAATAAACCTTTGAGCCAATTCCTATACTTCAGTTTACTAAGCCTGTACTAATTACTTGTATCAGACCCAACAACAATACAAGAAAAAGTATACGCTTTGGACCAGGACAAGCCTTCTAT---ACAAATGAAATAATAGGGGACATAAGACAAGCACATTGTAATATCAACAAAACATTAAATTATAAACATGTGGCAGAGAGTAGGTGGTGGAGAGAGAAAAAAGAGCAGTT---GGACTGGGAGCTGTCTTCCTTGGGTTCTTGGGAGCAGCAGGAAGCACTATGGGCGCGGCGTCACTAACGCTGACGGTACAGGCCAGACAATTATTGTCTGGTATAGTGCAACAGCAAAGCAATTTGCTGCAGGCTATAGAAGCTCAACAGCATCTGTTGAAACTCACAGTCTGGGGAGTAATAAGTCTCAGGATGAGATTTGAAGGCAGAGACAGATCGATTCGATTAGTGAACGGGTGTTATACTGGGGTCGGGAACTGAAGAATAGTGCTATTAGCTTATTTGATACTATAGCAGTAGCAGTAGCTGAGTGGACAGATAGGGTTATAGAAATAGGGCAAAGAGCTTTCAGAGCTATTCTCAACATACCTAGAAGAATCAGACAGGGCTTAGAAAGGGCTTTACTAT
>2002.B.AR.02.02AR114146
TTATAAAAGATGGATAATCATGGGATTAAATAAAATAGTAAGAATGTATAGTCCTACCATGATATACAGAAGTTAGTGGGAAAATTAAATTGGGCAAGTCAGATTTTCCCAGGGATTAAGGTAAAGCAATTATGTAAACTAAAGTATGCAAGAATGAGGGGTGCCCATACTAATGATGTAAAACAATTAGCAGAGGCAGTGCAAAGAGTAACCACAGAAAGCATAGTGATATGGGGAAAGATTCCTAAATTTAGATTACCCATACAAAAAGATGCTAAAGCACATAATACAGAGGTGCATAATCCACAAGAAATGGTAATGAAAAATGTGACAGAAAACTTTAACATGTGGAAAAATAATCCTGGGAACCAATTCCTATACTACAGCTGAATGCAGCTGTAGAAATTAATTGTACAAGACACGGCAACAATACAAGAAGAAGCATACATATGGGACCAGGGAGAGCATTTTATACAACAGGAGAGGTAACAGGAGATATAAGAAAAGCACATTGTAAGGTTAGTAAAGCAAAAAATTATAAACATGTGGCAGAGAGTAGGTGGTGCAGAGAGAAAAAAGAGCAGTG---GGACTAGGAGCTATGTTCCTTGGGTTCTTGGGAGCAGCAGGAAGCACTATGGGCGCAGCGTCAATGGCGCTGACGGTACAGGCCAGACAATTATTGTCTGGTATAGTGCAACAGCAAAACAATTTGCTGATGGCTATTGAGGCGCAACAGCATATGTTGCGACTCACAGTCTGGGGAGTAATAAATCTTTGGATAAAATTTGGAGACAGAGAAACATCCGGACGATTAGTGACTGGCTGCAATATTGGAGCCTGGAACTAAAGAAGAGTGCTGTTAGTTTGATTGATGCCATAGCTATAGCAGTAGCTGAGGGGACAGATAGGGTTATAGAAGTAGTACAAAGATTCTGTAGAGCTATCCTCCACATACCTACAAGGATAAGACAGGGCTTAGAAAGGGCTTTGCTAT
>2004.B.AR.04.04AR151263
CTATAAAAGATGGATAATCCTGGGGTTAAATAAAATAGTAAGGATGTATAGCCCTACCATGACATACAGAAGTTAGTGGGAAAATTAAATTGGGCAAGTCAGATTTACCCAGGGATTAAAGTAAAGCAATTATGTAAACTAAAATATGCAAGAACAAGGGGTGCCCACACTAATGATGTAAAACAATTAACAGAGGCAGTGCAAAAAATATCCACAGAAAGCATAGTAATATGGGGAAAGATTCCTAAATTTAAACTACCCATACAAAAGGATGCTAAAGCATATGATACAGAGGTACATAATCCACAAGAAGTATTCTTGAAAAATGTGACAGAAGATTTTAACATGTGGAAAAATGATCCTTTGAGCCAATTCCCATACTACAGCTGAACAAAGCTGTAAAAATTAATTGTACAAGGCCCAACAACAATACAAGAAGAAGTATACACATAGGACCAGGGAGAGCATTTTATACAACAGGAGAAATAATAGGAGATATAAGAGATGCACATTGCAACATTAGTAAAGCAGAAAATTATAAACCTGTGGCAGGAAGTAGGTGGTGCAAAGAGAAAAAAGAGCAGTG---GGAATAGGAGCGTTGTTCCTTGGGTTCTTGGGAGCAGCAGGAAGCACTATGGGCGCAGCGTCAATAACGCTGACGGTACAGGCCAGACAACTATTGTCTGGTATAGTGCAACAGCAAAATAATTTGCTGAGAGCTATTGAAGCGCAACAGCATATGTTGCAGCTCACAGTCTGGGGAGTAATAGATCTCTGGAGTCTATTTGAAGACAGATACAGATCCAATCAATTAGTGGATGGATCCAGTATTGGATTCAGGAACTAAAGAGTAGTGCTGTTAGCTTGTTCAACGCTACAGCTATAGCAGTAGCTGAGGGGACAGATAGAATTATAGAAGCAGTGCAAGGAGCTTGTAGAGCTATCCTCAACATACCTAGAAGAATAAGACAGGGCTTGGAAAGGCTTTTGCTAT
>1986.B.AU.86.MBC200
ATATAAAAGATGGATAATCCTGGGATTAAATAAAATAGTAAGGATGTATAGTCCTACCATGACATACAGAAGTTAGTGGGAAAATTGAATTGGGCAAGTCAGATTTACCCAGGGATTAAAGTAAAGCAATTATGTAAACTAAAATATGCAAGAATGAGGGGTGCCCACACTAATGATGTAAAACAATTAACAGAGGCAGTACAAAAAATAACCACAGAAAGCATAGTAATATGGGGAAAGACTCCTAAATTTAGACTACCCATACAAAAAGATGCTAGAGCATATGATACAGAGGTACATAATCCACAAGCAGTAGCATTAGCAAATGTGACAGAAAATTTTAATATGTGGAAAAATAATCCTTTGAGCCAATTCCCATACTACAGCTAAACGAAGCTATAGCTATTAATTGTACAAGACCCAGCAACAGTACAGGACAAAGTATACGTATAGGACAAAGGAGAGCATTTTATGCAACAGGGAAAATAATAGGTGATATAAGACATGCACATTGTAACATTAGTGGAGCAAAAAATTGTAAACCTGTGGCAGGAAGTAGGTGGTGCAGAGAGAAAAAAGAGCAGTG---GGAATAGGAGCTGTGTTCCTTGGGTTCTTGGGAGCAGCAGGAAGCACTATGGGCGCAGCGTCAATAACGCTGACGGTACAGGCCAGACAATTATTGTCTGGTATAGTGCAACAGCAGAACAATTTGCTGAGGGCTACTGAGGCGCAACAGCATCTGTTGCAACTCACAGTCTGGGGAGTAATAAATCTCTGGATCAGATTTGGAGACAGAGACAGATCCGGTCGATTAGTGACCGGATACAGTATTGGAGTCAGGAGCTAAAGAATAGTGCTGTTAACTTGTTCAATGCTATAGCCATAGCAGTAGCTGAGGGGACAGATAGGGTTATAGAAGTATTACAAAGAGCTTATAGAGCTATTCTCCACATACCTAGAAGAATAAGACAGGGCTTGGAAAGGGCTTTGCTAT
>1987.B.AU.87.MBC925
CTATAAAAGATGGATAATCCTGGGATTAAATAAAATAGTAAGGATGTATAGTCCTACCATGACATACAGAAGTTAGTGGGAAAATTGAATTGGGCAAGTCAGATTTATGCAGGGATTAAAGTAAAGCAATTATGTAAACTAAAATATGCAAGAACGAGAGGTGCCCACACTAATGATGTAAAACAATTAACAGAGGCAGTGCAGAAAATAACCACAGAAAGCATAGTAATATGGGGAAAGATTCCTAAATTTAAACTACCCATACAAAAAGATGCTAAAGCATATGATACAGAGGTACATAATCCACAAGAAGTAGTATTGAAAAATGTGACAGAAAATTTTAACATGTGGAAAAATAATCCTTTGAGCCAATTCCCATTTTACAGCTGAAAGATCCTGTAGAAATTAATTGTACAAGACCCAACAACAATACAAGAAAAAGTATACATATAGGACCAGGGAGAGCATTTTATGCAACAGGAGATATAATAGGAAATATAAGGCAAGCATATTGTACCCTTAATAGAGCAAGGAATTATAAACAGGTGGCAGGAAGTAGGTGGTGCAGAGAGAAAAAAGAGCAGTG---GGACTAGGAGCTTTGTTCCTTGGGTTCTTGGGAGCAGCAGGAAGCACTATGGGCGCAGCGTCAATAACGCTGACGGTACAGGCCAGACAATTATTGTCTGGTATAGTGCAGCAGCAGAACAATCTGCTGAGGGCTATTGAGGCGCAACAGCATCTGTTGCAACTCACAGTCTGGGGAGTAATAAATCTCTGGATAAGATTTGGAGACAGAGACAGATCCGAGAGATTAGTGGACGGATACAGTATTGGAGTCAGGAACTAAAGAATAGTGCTGTTAGCTTGCTCAATGTCACAGCCATAGCAGTAGCTGAGGGGACAGATAGGGTTATAGAAGTATTACAAAGAATTTATAGAGCTATTATCCACATACCTACAAGAATAAGACAGGGCTTTGAAAGGGCTTTGCTAT
>1996.B.AU.96.MBCC98
CTATAAAAGATGGATAATCCTGGGATTAAATATAATAGTAAGGATGTATAGCCCTACCATGACATACAGAAGTTAGTGGGAAAATTAAATTGGGCAAGTCAGATTTACCCAGGAATTAAAGTAAAGCAATTATGTAAGCTAAAATATGCAAGAATGAGGGGTGCCCACACTAATGATGTAAGACAATTAACAGAGGCAGTGCAAAAAATAGCCACAGAGAGCATAGTAATATGGGGAAAGACTCCTAAATTTAAACTACCCATACAAAAAGATGCTAAAGCATATGATACAGAGATGCATAATCCACAAGAAGTAGTATTGGGAAATGTGACAGAAAATTTTAACATGTGGAAAAATAATCCTCTGAACCAATTCCCATACTACAGCTGAGAGACCCTGTACAAATTAATTGTACAAGACCCGCCAACAATACAAGAGAAAGTATACACATAGGACCAGGGAGAGCATTTTATGCAACC---GACATAATAGGAGATATAAGACAAGCACATTGTAACAGTAGTAGAGCAGAACATTGTAAACATGTGGCAGGAAGTAGGTGGTGCAGAGAGAAAAAAGAGCAGTG---GGAATAGGAGCTGTGTTCCTTGGGTTCTTGGGAGCAGCAGGAAGCACTATGGGCGCAGCGTCAATGACGCTGACGGTACAGGCCAGACTATTATTGTCTGGTATAGTGCAACAGCAGATCATTTTGCTGAGGGCTATTGAGGCGCAACAGCATCTGTTGCAACTCACAGTCTGGGGAGTAATAAATCTCTGGATCAGATTTGGAGACAGAGGCAGATCCAGTCGATTAGTGCACGGATACAATATTGGAGTCAGGAACTCAAGAAGAGTGCTATTAGCTTGTACAATGCCACCGCCACAGCAGTAGCTGAGGGGACAGATAGAGTTATAGAAGTATTACAAAGAGCTGGTAGAGCTGTCCTCCACGTACCTAGAAGAATAAGACAGGGCTTCGAAAGGGCTATGCTAT
>1999.B.BR.99.BREPM11931
CTATAAAAGATGGATAATCTTGGGATTAAATAAAATAGTAAGAATGTATAGCCCTACCATGATATACAGAAGTTAGTGGGAAAATTGAATTGGGCAAGTCAGATTTACCCAGGGATTAAAGTAAAGCACTTATGTAAACTAAAGTATGCAAGAACGAGAGGTGCCCACACTAATGATGTAAAACAATTAACAGAGGCAGTGCAAAAAATAACCACAGAAAGCATAGTGATATGGGGAAAAATTCCTAAATTTAAATTACCAATACAGAAAGATGCTAAAGCAGTTGAAACAGAGGCACATAATCCACAGGAAGTAGTATTGGAAAATGTGACAGAAAATTTTAACATGTGGAAAAATAATCCTTTGAACCAATTCCCATACTACAGCTGAATAAAACTGTAGTAATTAATTGCACAAGACCCAACAACAATACAAGAAAAGGTATTCATCTAGGACCGGGGAGGACAGTATATGCAACAGGAGGCATAATAGGAAATATAAGACAAGCACATTGTAACATTAGTGGAGCAGAAAATTATAAACAGGTGGCAGGAAGTAGGTGGTGCAGAGAGAAAAGAGAGCAGTG---GGAATAGGAGCTGTGTTCCTTGGGTTCTTGGGAGCAGCAGGAAGCACTATGGGCGCAGCGTCAATAACGCTGACGGTACAGGCCAGACAATTATTGTCTGGTATAGTGCAACAGCAGAACAATCTGCTGAGAGCTATTGAGGCGCAACAGCATATGTTGCAACTCACAGTCTGGGGAGTAATAAATCTCTGGATGACATTTGGAGACAAAGACAGATCCGTTCGCTTAGTGAATGGATGCAGTATTGGGGTCAGGAACTAAAGAATAGTGCTGTTAGTTTGCTTAATGTCACAGCTATAGCAGTAGCTGAGGGGACAGATAGGATTATAGAAGTAGTACAAAGACTTTGTAGAGCTATCCTCCACATACCTGTAAGAATAAGACAGGGTTTAGAAAGGGCTTTGCTAT
>2001.B.CO.01.PCM013
TTATAAAAGATGGATAATCCTGGGACTAAATAAAATAGTAAGGATGTATAGCCCTACCATGACATACAGAAGTTAGTGGGAAAATTAAATTGGGCAAGTCAGATTTACCCAGGGATTAAAGTAAAGCAATTATGTAAACTAAAGTATGCAAGAATGAGGAGTGCCCACACTAATGATGTAAAACAATTAACAGAGGCAGTACAAAAAATAGCCATGGAAAGCATAGTAATATGGGGAAAAACTCCTAAATTCAGACTACCCATACAAAAGGATGCTAAAGCATATGATACAGAGGTACATAATCCACAAGAAGTAGAATTGAAAAATGTGACAGAAAATTTTAACATGTGGAAAAATAATCCTTTGATCCAATTCCCATACTGCAACTGAATAAAACTGTAATCATTAATTGTACAAGACCCAACAACAATACAAGAAAAAGTATACCTATGGGACCAGGGAAAGCATTTTACACAACAGGACAAATAATAGGAAATATAAGACAAGCACATTGTAACCTTAGTATGGCAGATAATTATAAACTTATGGCAGGAAGTAGGTGGTGCAAAGAGAAAAAAGAGCAGTG---GGATTAGGAGCTGTGTTCCTTGGGTTCTTGGGAGCAGCAGGAAGCACTATGGGCGCAGCATCAGTGATGCTGACGGTACAGGCCAGGCAATTATTGTCTGGTATAGTGCAACAGCAGAACAATCTGCTGAGGGCTATTGAGGCGCAACAACATCTGTTGCAGCTCACAGTCTGGGGAGTAATAAATCTATGGATACCATCTGGAGACAGAGACACATCAACAAGATTAGTGGATGGATGCAGTATTGGAGCCAGGAGCTAAAGAATAGTGCTGTTAGTTTGCTTAATGCTATAGCCATAACAGTAGCTGAGGGGACAGATAGGATCATAGAATTAGTACAAAGAATTTGTAGAGCTGTTTTCCACATACCTAGAAGAATAAGACAGGGCTTAGAAAGGCTTTTGCTAT
>2001.B.CO.01.PCM074
TTATAAAAGATGGATAATTCTGGGATTAAATAAAATAGTAAGAATGTATAACCCTACCATGATATACAGAAGTTAGTGGGAAAATTAAATTGGGCAAGTCAAATTTACCCAGGGATTAAAGTAAAGCAATTATGTAAACTAAAATATGCAAGAACAAGGGGTGCCCACACTAATGATATAAAACAATTAACAGAAGCGGTGCAGAAAATATCCACAGAAAGCATAGTAATATGGGGAAGGACTCCTAAATTTAAACTACCCATACAAAAAGATGCTAAGGCATATGATACAGAGGTACATAATCCACATGAATTGTTATTGGAAAATGTGACAGAAAATTTTAACATGTGGAAGAATAATCCTTTGAGCCAATTCCCATACTACAGCTGACAAAACCTGTAGCAATTAATTGTATAAGCCCCGGCAACAATACAAGAACAAGTATATCTATAGGACCAGGTAGAGCATTTTACACAACAGGACAAATAATAGGAGATATAAGAAAGGCATATTGTAACATTAGTAAATCAGACAATTATAAACATGTGGCAGGAAGTAGGTGGTGCAGAGAGAAAAAAGAGCAGTA---ACGCTAGGAGCTATGTTCCTTGGGTTCTTGGGAGCAGCAGGAAGCACTATGGGCGCAGCGTCATTGACGCTGACGGTACAGGCCAGACAATTACTGTCTGGAATAGTGCAACAGCAGAACAATCTGCTGAGGGCTATTGAGGCGCAACAGCACCTGTTGCAACTCACAGTCTGGGGAGTAATAGATCTCTAGATACAATTTGGAGACAGAGACAGCTCCATAAGATTAGTGAATGGATGCAATATTGGAGCCAGGAGCTAAAGAATAATGTTGTTAGCTTGTATGATACCATAGCAGTAGCAGTAGCTGAGGGGACAGATAGGGTTATAAAATTAGYACAAAGAATTTTTAGAGCCATTATCCATATACCTAGAAGAATAAGACAGGGCTTAGAAAGGGCTTTGCTAT
>1986.B.DE.86.D31
TTATAAAAGATGGATAATCCTGGGATTAAATAAAATAGTAAGAATGTATAGCCCTACCATGACATACAGAAGTTAGTGGGAAAATTGAATTGGGCAAGTCAGATTTATGCAGGGATTAAAGTAAGGCAATTATGTAAACTAAAGTATGCAAGAATGAGGGGTGCCCACACTAATGATGTAAAACAATTAACAGAGGCAGTGCAAAAAATAACCACAGAAAGCATAGTAATATGGGGAAAGACTCCTAAATTTAAACTACCCATACAAAAAGACGCTAAAGCATATGACAAAGAGGTACATAATCCACAAGAAGTAGTATTGGAAAATGTGACAGAAGATTTTAACATGTGGAAAAATAATCCTTTGAGCCAATTCCCATACTACAGCTGAAGGAATCTGTAGAAATTAATTGTACAAGACCCAACAATTATACAAGCAAAAGGATACGTATAGGAGCAAGGAGAGCATTTTATACAAAAGGAAAAATAATAGGAGATATAAGACAAGCACATTGTAACATTAGTGGAGCAAAAAATTATAAACATGTGGCAGGAAGTAGGTGGTGCAGAGAGAAAAAAGAGCAGTG---GGACTGGGAGCTGTGTTCCTTGGGTTCTTGGGAGCAGCAGGAAGCACTATGGGCGCACGGTCAATGGCGCTGACGGTACAGGCCAGACAGTTATTGTCTGGTATAGTGCAACAGCAGAACAATTTGCTGAGGGCTATTGAGGCGCAACAGCATCTGTTGCAACTCACAGTCTGGGGAGTAATAAATCTATGGATATGATTTGGAGACAGAGACAGATCCAATCGATTAGTGAAAGGATGCAGTATTGGAGTCAGGAACTAAAGAATAGTGCTGTTAGCTTGCTCAATGCCACAGCTATAGCAGTAGCCGAGGGGACAGATAGGGTTATAGAAGTAGTACAAAGAGCTTGGAGAGCTATTCTCCACATACCTGTAAGAATAAGACAGGGCTTAGAAAGGGCTTTGCTAT
>1986.B.DE.86.HAN
ATATAAGAGATGGATAATCCTGGGATTAAATAAAATAGTAAGAATGTATAGCCCTACCATGACATACAGAAGTTAGTGGGAAAATTGAATTGGGCAAGTCAGATTTATGCAGGGATTAAAGTAAAGCAATTATGTAAGCTAAAGTATGCAAGAATGAGGGGTGCCCACACTAATGATATAAAACAGTTAACAGAGGCAGTGCAAAAAATAGCCACAGAAGGCATAGTAATATGGGGAAAGACTCCTAAATTTAGACTACCCATACAAAAGGATGCTAAAGCTTATGATACAGAGGTACATAATCCACAAGAAGTAGTAATGGGAAATGTGACAGAAAATTTTAACATGTGGAAAAATGATCCTTTGAGCCAATTCCCATACTACATCTGAACGAATCTGTAGAAATTAATTGTACAAGACCCAACAACAATACAAGAAAAGGTATACATATAGGACCAGGGAGAGCAGTTTATACGACAGGAAGAATAGTAGGAGATATAAGACTAGCACATTGTAACATTAGTAGAGCAAGAAATTATAAACATGTGGCAGGAAGTAGGTGGTGCAGAGAGAAAAAAGAGCGGTG---GGACTAGGAGCTATGTTCCTTGGGTTCTTGGGAGCAGCAGGAAGCACTATGGGCGCACGGTCACTGACGCTGACGGTACAGGCCAGACAATTATTGTCTGGTATAGTGCAACAGCAAAACAATTTGCTGAGAGCTATTGAGGCGCAACAACATCTGTTGCAACTCACAGTCTGGGGAGTAATAAAACCCTGGATCAGATTTGGAGACAGAGGCAGATCCGTTCGATTAGTGAGCGGATGCAGTATTGGAGCCAGGAACTAAAGAATAGTGCTGTCAGCTTGTTCAATACTATAGCTATAGCAGTAGCTGAGGGAACAGATAGGGTTATAGAAGTAGTACAAAGAGCTTGTAGAGCAATTCTCCACATACCTAGAAGAGTGAGACAGGGCTTGGAAAGGGCCTTGCTAT
>1989.B.EC.89.EC003
CTATAAAAGATGGATAATCCTGGGATTGAATAAAATAGTAAGAATGTATAGCCCTACCATGACATACAGAAGTTAGTGGGAAAATTGAATTGGGCAAGTCAGATTTATGCAGGGATTAAAGTAAAGCAATTGTGTAAACTAAAGTATGCAAGAATGAAGGGTGCCCACACTAATGATGTAAAACAGTTAACAGAGGCAGTGCAAAAAATAGCCACAGAAAGCATAGTGATATGGGGAAAGACTCCTAAATTTAGACTACCTATACAAAAAGATGCTAAAGCATATGATACAGAGGTACATAATCCACAAGAAGTAGTATT-GAAAATGTGACAGAAAATTTTAACGTGTGGAAAGATGATCCTTTGAACCAATTCCCATACTACAGCTGAATGAATCGGTAAAAATTGAGTGTATAAGACCCCACAACAATACAAGGGAAAGTATAAATATAGGACCAGGGAGAGCATTTTATGCAACAAAAGCTATAATAGGAGATATAAGACAAGCACATTGTAACATTAGTGTAGGAAATAATCATAAACATGTGGCAGGAAGTAGGTGGTGCAGAGAGAAAAAAGAGCAGTG---GGGTTAGGAGCTGTGTTCCTTGGGTTCTTGTCAGCAGCAGGAAGCACTATGGGCGCAGCGTCAATGACGCTGACGGTACAGGCCAGGCAATTATTGTCTGGTATAGTGCAACAGCAGAACAATCTGCTGAGGGCTATTGAGGCGCAACAGCATCTGTTGCAACTCACAGTCTGGGGAGTAATAAATCTTTCAATGAGATTTGAAGGCAGAGACAGATCCGGAGTGTTAGTGACTGGATGCAGTATTGGAGTCAGGAACTAAAGAATAGTGCTGTCAGCTTGCTCAACGCCACAGCTATAGCAGTAGCAGAGGGGACAGATAGAATTATAGAAGTAGTACAAAGAGCTGGTAGAGCTATTCTCCACATACCTAGAAGAATAAGACAGGGCTTGGAAAGGAGTTTACTAT
>1989.B.EC.89.EC102
CTATAAAAGATGGATAATCCTGGGGTTAAATAAAATAGTAAGAATGTATAGTCCTGTCATGACATACAAAAGTTAGTGGGAAAACTAAATTGGGCCAGTCAGATTTATCCAGGGATTAAGGTAAAGCAATTATGTAAACTAAAGTATGCAAGAGTGAGGGGTGCCCACACTAATGATGTAAAACAGTTAACAGAGGCAGTGCAAAAAATAACCACAGAAAGCATAGTAATATGGGGAAAGATTCCTCATTTTAAATTACCCATACAAAAGGATGCTAAGGCATATGACACAGAGGTGCATAATCCACAAGAAGTAGTATTAGAAAATGTGACAGAAAATTTTAACATGTGGAAAAATAATCCTTTGAACCAATTCCCATACTACAGCTGAATGAATCTGTAATAATTAATTGTACAAGACCCAGCAACAATACAAGCAAAAGTATACAGTTGGTAGGGGGGAGTGCATTGTATGCCACAAACAGAATAATAGGAGATATAAGACGAGCATATTGTGTCCTTGATAAAGCAGCAAATTATAAACAGGTGGCAGGAAGTAGGTGGTGCAAAGAGAAAAAAGAGCAGTG---GGATTAGGAGCTATGTTCCTTGGGTTCTTGGGAGCAGCAGGAAGCACTATGGGCGCAGCGTCAATGGCGCTGACGGTACAGGCCAGACAATTACTGTCTGGTATAGTGCAACAGCAAAACAATTTGCTGAGAGCTATTGAGGCGCAGCAGCATATGTTGCAACTCACAGTCTGGGGAGTAATAGATCTCTGGAAGACATTTGGAGACAACGCCAGATCCGGTCGATTAGTGCATGGATACAATATTGGAGTCAGGAGCTAAAGAATAGTGCTGTTAGTTTGTTTAATGCCATAGCTATAGCAGTAGCTGAGGGGACAGATAGTATTATAGAAGCAGTACAAAGAATTGGTAGAGCTATTCTCCACATACCTAGAAGAATAAGACAGGGCTTAGAAAGGGCTTTGCTAT
>1988.B.GA.88.OYI
CTATAAAAGATGGATAATCCTGGGATTAAATAAAATAGTAAGAATGTATAGCCCTACCATGACATACAGAAGTTAGTGGGAAAATTAAATTGGGCAAGTCAGATTTATGCAGGGATTAAAGTAAAGAACTTATGTAAACTAAAGTATGCAAGAATGAGGGGTGCCCACACTAATGATGTAAAACAGTTAACAGAGGCAGTGCAAAAAATAACCCAAGAAAGCATAGTAATATGGGGAAAGACTCCTAAATTTAAACTACCCATACAAAAAGATGCTAGAGCATATGCTACAGAGGTACATAATCCACAAGAAGTAGTATTGGGAAATGTGACAGAAAATTTTGACATGTGGAAAAATAATCCTTTGAGCCAATTCCCATGCTACAGCTGAATAAATCTGTAGAAATTAATTGTACAAGACCCAACAACAATACAAGAAACAGGATATCAATAGGACCAGGGAGAGCATTTCATACAACAAAACAAATAATAGGAGATATAAGACAAGCACATTGTAACCTTAGTAGAGCAACAAATTGTAAACATGTGGCAGGAAGTAGGTGGTGCAGAGAGAAAAAAGAGCAGTG---GGACTAGGAGCTATGTTCCTTGGGTTCTTGGGAGCAGCAGGAAGCACTATGGGCGCACGGTCGATGACGCTGACGGTACAGGCCAGACAATTATTGTCTGGTATAGTGCAGCAGCAGAACAATCTGCTGAGGGCTATTGAGGCGCAACAGCACCTGTTGCAACTCACAGTCTGGGGAGTAATAAATCTCTGAATGAGATTTGGAGACAGAGACAGATCCGGAAGATTAGTGGATGGATGCAGTATTGGAGCCAGGAACTAAAGAATAGTGTCATTAGCTTGCTCAACGCCACAGCTATAGCAGTAGCTGAGGGGACAGATAGGGTTATAGAAATAGTACAAAGAGCTTATAGAGCTTTTCTCAATATACCTAGAAGAATAAGACAGGGCTTGGAAAGGGCTTTGCTAT
>1983.B.GB.83.CAM1
CTATAAAAGATGGATAATTCTGGGATTAAATAAAATAGTAAGAATGTATAGCCCTACCATGACATACAGAAGTTAGTGGGAAAATTGAATTGGGCAAGTCAGATCTATGCAGGGATTAAAGTAAAGCAATTATGTAAACTAAAGTATGCAAAAATGAGGGGTACCCACACTAATGATGTAAAACAATTAACAGAGGCAGTGCAAAAAATAGCCACAGAAAGCATAGTAATATGGGGAAAGACTCCTAAATTTAAATTACCCATACAAAAGGATGCTAAAGCATATGACACAGAGGTACATAATCCACAAGAAGTAGTATTGGAAAATGTGACAGAAAATTTTAACATGTGGAAAAATAATCCTTTGAACCAATTCCCATACTACAGCTAAAGGAACCTGTAGAAATTAATTGTACAAGACTCAACAACAATACAAGAAAAAGTATAGCTATAGGACCGGGGAGAACAGTTTATGCAACAGACAGAATAATAGGAGATATAAGACAAGCACATTGTAACCTTAGTAGTACAAAAAATTATAAACAGGTGGCAGGAAGTAGGTGGTGCAGAGAGAAAAAAGAGCAGTG---GGAATAGGAGCTCTGTTCCTTGGGTTCTTGGGAGCAGCAGGAAGCACTATGGGCGCAGTGGCACTGACGCTGACGGTACAGACCAGACAATTATTGTCTGGTATAGTGCAACAGCAGAACAATCTGCTGAGGGCTATTGAGGCGCAACAGCATCTGTTGCAACTCACAGTCTGGGGAGTAATAAATCTCTGGATAAGATTTGGAGACAGAGACACATCCGGGCGATTAGTAACTGGATGCAGTATTGGAGTCAGGAACTAAGGAATAGTGCTGTTAGTTTGTTTGATACCATAGCTATAGCAGTAGCTGAGGGAACAGATAGGGTTATAGAAGTAGTGCAAAGAGCTTGTAGAGCTATTCTCCACATACCTAGAAGAATAAGACAAGGCTTAGAAAGGCTTTTGCTAT
>1986.B.GB.86.GB8
CTATAAAAGATGGATAATCCTGGGATTAAATAAAATAGTAAGAATGTATAGCCCTGTCATGACATACAGAAGTTAGTGGGAAAATTGAATTGGGCAAGTCAGATTTATCCAGGGATTAAAGTAAGGCAATTATGTAAACTAAAGTATGCAAAAATGAGGGGTGCCCACACTAATGATGTAAAACAGTTAACAGAGGCAGTGCAAAAAATAGCCACAGAAAGCATAGTAATATGGGGAAAGACTCCTAAATTTAAGCTACCCATACAAAAAGATGCTAAAGCATATGACACAGAAAAACATAATCCACAAGAGGTAGTATTGGGAAATGTGACAGAAAATTTTAACATGTGGAAAAATAATCCTTTGAGCCAATTCCCATACTACAGCTGAAAGAAGCTGTAGAAATTAATTGTACAAGACCCAACAACAATACAAGAAAAGGTATATACATAGGACCAGGGAGAAGATTTTATACAACAGGAAGAATAATAGGAGATATAAGACAAGCACATTGTAACATTAGTAAAGAAAAAAATTGTAAACATGTGGCAGGAAGTAGGTGGTGCAGAGAGAAAAAAGAGCAGTG---GGAATAGGAGCTATGTTCCTTGGGTTCTTGGGAGCAGCAGGAAGCACTATGGGCGCAGCGTCACTGACGCTGACGGTACAGGCCAGACTATTATTGTCTGGTATAGTGCAACAGCAAAATAATTTGCTGAGGGCTATTGAGGCGCAACAGCATCTGTTGCGACTCACAGTCTGGGGAGTAATAAATCTCTGGATAAGATTTGAAGACAGAGACAGATCCATCAGATTGGTGAATGGATGCAGTATTGGATCCAGGAACTAAAGAATAGTGCTATTAGCTTGCTTAATACCACAGCTATAGCAGTAGCTGAGGGGACAGATAGGGTTATAGAAGTAGTACAAAGAGCTTATAGAGCTATTCTCCACATACCTACAAGAATAAGACAGGGCTTAGAAAGGGCTTTGCAAT
>2004.B.JP.04.DR6089
CTATAAAAGATGGATAATCCTGGGATTAAATAAAATAGTAAGGATGTATAGCCCTACCATGACATACAGAAGTTAGTGGGAAAATTGAATTGGGCAAGTCAGATTTACCCAGGGATTAAAGTAAAGCAATTATGTAAACTAAAATATGCAAAAACAAAGGGGGCCCACACTAATGATGTAAAACAATTAACAGAGGCAGTGCAAAAAATAGCCACAGAAAGCATAGTAATATGGGGAAAGACTCCTAAATTTAAACTACCCATACAAAAAGATGCTAAAGCAGTTGAAACAGAGGTGCATAATCCACAGGAAGTAGTATTGGAAAATGTGACAGAAAATTTTAACATGTGGAAAAATGATCCTTTGAACCAATTCCCATACTACAGCTGAATGAAACTGTAGTAATTAATTGTACAAGACCCGGCAACAATACAAGAAGAAGTATACATATAGGACCAGGGAGGGCATTTTATGCAACAGGAGACATAATAGGAGATATAAGACAAGCACATTGTAACCTTAGTGAAGCAAGTAATTGTAAACAGATGGCAGGAAGTAGGTGGTGCAGAGAGAAAAAAGAGCAGTG---GGAATAGGAGCTATGTTCCTTGGGTTCTTGGGAGCAGCAGGAAGCACTATGGGCGCAGCGTCTTTGACGCTGACGGTACAAGCCAGACAATTATTGTCTGGTATAGTGCAACAGCAAAACAATTTGCTGAGAGCTATTGAGGCGCAGCAGCATCTGTTGCAACTCACAGTCTGGGGAGTAATAAATCTGTAGATTATATTTGGAGACAACGACAGATCCATACGATTAGTAGATGGATGCAGTATTGGAGTCAGGAACTAAAGAATAGTGCTGTTAGTTTGTTTAATGCTATAGCTATAGCAGTAGCTGAGGGGACAGATAGGGTTATAGAAGGAATACAAAGAATTGGTAGAGGTTTTCTTCACATACCTAGAAGAATAAGACAGGGCTTAGAAAGGGCTTTGCTAT
>2005.B.JP.05.DR7060
TTATAAAAGGTGGATAATCCTGGGATTAAATAAAATAGTAAGAATGTATAGCCCTACCATGACATACAGAAGTTAGTGGGAAAATTGAATTGGGCAAGTCAAATTTATCCAGGGATCAAAGTAAAGCATTTATGTAAACTAAAGTATGCAAGAATGAGGGGTACCCATACTAATGATGTAAAGCAATTAACAGAGGCAGTGCAAAAAATAGCCAAAGAAAGTATAGTAATATGGGGAAAGACTCCTAAATTTAAACTACCCATACAAAAAGATGCTAAAGCATATGACACAGAGGTGCATAATCCACAAGAAGTATTATTGGAAAATGTGACAGAAAATTTTAACATGTGGAAAAATAGTCCTTTGAACCAATTCCCATACTACAGCTGAACAGGACTATACACATTAATTGTACAAGACCCAACAATAATACAAGAAAAAGTATACATATAGGACCAGGGAGAGCATTTTATGCAACAGGAGATATAATAGGAAATATAAGACAAGCACATTGTAACCTTAGTAGAACAGACAATTATAAACAGATGGCAGGAAGTAGGTGGTGCAAAGAGAAAAAAGAGCAGTG---GGACTGGGAGCTATGTTCCTTGGGTTCTTGGGAGCAGCAGGAAGCACTATGGGCGCAGCGTCAATGGCGCTGACGGTACAGGCCAGACAATTATTGTCTGGTATAGTGCAACAGCAGAACAATCTGCTGAAAGCTATTGAGGCGCAACAGCATATGTTGCAACTCACAGTCTGGGGAGTAATAAAACTTATGAGAAGATTTGGAGACAGAGGCACATCAGGGCGATTAGTGACTGGATGCAGTATTGGAGTCAGGAACTAAAGAATAGTGCTGTTAGTCTGTATAATGCAATAGCTATAGCAGTAGCTGAAGGGACAGATAGGATTATAGAAGTAGGACAAAGAATTTGGAGAGCTTTTCTTCACATACCTAGAAGAATAAGACAGGGCTTCGAAAGGGCTTTGCTAT
>2004.B.KR.04.04KMH5
CTATAAAAGATGGATAATCCTGGGATTAAATAAAATAGTAAGAATGTATAGCCCTACCATGACATACAGAAGTTAGTGGGAAAACTGAATTGGGCAAGTCAGATTTATGCAGGGATTAAAGTAAGGCAATTATGTAAGCTAAAATATGCAAGAATGAGGGGTGCCCACACTAATGATGTAAAACAATTAACAGAGGCAGTGCAAAAAATAGCCACAGAAAGCATAGTAATATGGGGAAAGACTCCTAAATTTAAGCTACCCATACAAAAAGATGCTAAGGCATATGACACAGAGGTACATAATCCACAAGAAGTAGTATTGGCAAATGTGACAGAAAATTTTAACATGTGGAAAAATAATCCTTTGAACCAATTCCCATACTACAGCTGAACGCATCTGTACAAATTAATTGTACAAGACCCAACAACAATACAAGAAAAAGTATAAGGATAGGACCAGGGAGCACATTCTATGCAACAGGGGACATAATAGGAGATATAAGACAAGCACATTGTAACATTAGTGAAAAAGAAAATTATAAACAGGTGGCAGGAAGTAGGTGGTGCAGAGAGAAAAAAGAGCAGTG---GGAATAGGAGCTATGTTCCTTGGGTTCTTGGGAGCAGCAGGAAGCACTATGGGCGCAGCGTCAGTGACGTTGACGGTACAGGCCAGACTATTATTGTCTGGTATAGTGCAACAGCAAAATAATTTGCTGAGAGCTATTGAGGCGCAACAGCATCTGTTGCAACTCACAGTCTGGGGAGTAATAAAACTCTAGAATATATCTGGAGACAGGGATGGATCCGGTCGATTAGTGAATGGATGCAGTACTGGAGTCAGGAGCTAAAGAAGAGTGCTGTTAGTTTGCTTAATGCCACAGCTAGAGTAGTAGCAGAGGGGACAGATAGGGTTATAGAAATATTACAAAGAGCTTATAGAGCTATTATCCACATACCTAGAAGAATAAGACAGGGCTTGGAAAGGGCTTTGCTAT
>2004.B.KR.04.04LHS6
CTATAAAAGATGGATAATCCTGGGGTTAAATAAAATAGTAAGAATGTATAGCCCTACCATGACATACAGAAGTTAGTGGGAAAACTGAATTGGGCAAGTCAGATTTATGCAGGGATTAAGGTAAAGCAACTATGTAAACTAAAATATGCAAGAATGAGGGGTGCTCACACTAATGATGTAAAACAATTAACAGAGGCAGTGCAAAAAATAGCCACAGAAAGCATAGTAATATGGGGGAAGACTCCTAAATTTAAACTGCCTATACAAAAAGATGCTAAAGCATATGACACAGAGGTACATAATCCACAAGAAGTAAGATTGGAAAATGTGACAGAAAATTTTAACATGTGGAAAAATAGTCCTTTGAACCAATTCCCATACTACAGCTGAATGCATCTGTAGAAATTAATTGTACAAGACCCAACAACAATACAAGAAAAAGTATACCTATGGGACCAGGGGGTATGATTTATGCAACAGGAGCCATAATAGGAGATATAAGACAAGCACATTGTAACATTAGTAGAGCAAAAAATTATAAACAGATGGCAGGAAGTAGGTGGTGCAGAGAGAAAAAAGAACAGTG---GGATTAGGAGCTATGTTCCTTGGGTTCTTGGGAGCAGCAGGAAGCACTATGGGCGCAGCGTCGATGACGTTGACGGTACAGGCCAGACTATTATTGTCTGGTATAGTGCAACAGCAAAATAACTTGCTGAGAGCTATTGAGGCGCAACAGCATCTGTTGCAACTCACAGTCTGGGGAGTAATAAATCTCAGGATGCTATCTGGAGACAGAGGTGGATCCGGTCGATTAGTGGGTGGATGCAGTACTGGAGCCAGGAACTAAAGAAGAGTGCTGTTAGTTTGCTTAATGCTACAGCTAGAGCAGTAGCTGAGGGGACAGATAGGCTTATAGAAATATTACAAAGAACTTATAGAGCTATCCTCCACATACCTACAAGAATCAGACAGGGCTTGGAAAGGGCTTTGCTAT
>2005.B.KR.05.05CSR3
TTATAAAAGATGGATAATCATGGGATTGAACAAAATAGTAAGGATGTATAGCCCTACCATGACATACAGAAATTAGTGGGAAAATTGGATTGGGCAAGTCAGATTTACCCAGGGATTAAGGCAAAGCAATTATGTAAGCTAAAATATGCAAGAGTGAGGGGTGCCCACACTAATGATGTAAAACAATTAACAGAGGCAGTGCAAAAAATAGCTCAAGAAAGCATAGTAATATGGGGAAGGATTCCTAAATTTAAACTACCCATACAAAAAGATGCTAAAGCATACAGTACAGAGGTACATAATCCACAAGAAATAGTATTGGAAAATGTAACAGAAAATTTTAATATGTGGAAAAATAATCCTTTGAGCCAATTCCAATACTACAGCTGAATGAACTTGTAAAAATTAATTGTACAAGACCCAACAACAATACAAGAAAAAGTATACATATAGGACCAGGGAAAGCATTTTATGCAGCGGGAGACATAATAGGAAACATAAGACAAGCACACTGTAACATCAGTAGGAAAAGCAATTGTAAACATGTGGCAGGAAGTAGGTGGTGCAGAGAGAAAAAAGAGCAGTG---ACACTGGGAGCGATGTTCCTTGGTTTCTTGGGAGCAGCAGGAAGCACTATGGGCGCAGCGTCAATGACGCTGACGGTACAGGCCAGACAATTATTATCTGGTATAGTGCAACAGCAAAACAACTTGCTGAGGGCTATTGAGGCGCAACAGCATCTGTTGCAACTCACAGTCTGGGGAATAACAGAAACCTGAGTCAGATTTGGAGACAGAGACAGATCCAGTCAATCAGTGCATGGGTACAATATTGGAGTCAGGAACTAAAGAATAGTGCTGTTAGCTTGTTCGACGCCACAGCAATAGCAGTAGCTGAGGGGACAGATAGGGTTATAGAAGCAGTACAAAGAGCTGGTAGAGCTCTCCTTCACATACCTAGAAGAATAAGACAGGGCTTAGAAAGGGCTTTGCTAT
>1997.B.KR.97.WK
CTATAAAAGATGGATAATCCTGGGATTAAATAAAATAGTAAGAATGTATAGCCCTGCCATGACATACAGAAGTTAGTGGGAAAACTGAATTGGGCAAGTCAGATTTATGCAGGCATTAAAGTAAAGCAATTATGTAAACTAAAATATGCAAGAATGAGGGGTGCCCACACTAATGATGTAAAACAATTAACAGAGGCTGTGCAAAAAGTAGCCATAGAAAGCATAGTAATATGGGGAAAGACTCCTAAATTTAAACTACCCATACAAAAAGACGCTAAAGCATATGACACAGAGGTACATAATCCACAAGAAGTATTTTTGGAAAATGTGACAGAAAATTTTAACATGTGGAAAAATAATCCTTTGAACCAATTCCCATACTACAGCTGAATGCATCTGTAGAAATTAATTGTACAAGACTCAACAACAATACAAGGAAAAGTATAAGGATAGGACCAGGAAGCACATTTTATGCAACAGGAGCCATAATAGGAGATATAAGACAAGCACATTGTAACATTAGTAGAGAAAAAAATTATAAACAGGTGGCAGGAAGTAGGTGGTGCAGAGAGAAAAAAGAGCAGTA---ACATTCGGAGCTCTGTTCCTTGGGTTCTTGGGAGCAGCAGGAAGCACTATGGGCTGCACGTCAATGACGCTGACGGTACAGGCCAGACTATTATTGTCTGGTATAGTGCAACAGCAGAATAATTTGCTGAGAGCTATTGAGGCGCAACAGCATCTGTTGCAACTCACAGTCTGGGGAGTAATAAATCTGAGAATGAGATCTGGAGACAGTGGTGGATCCAGTCACTTAGTGGATGGATGCAGTATTGGAGTCAGGAACTAAAGAATAGTGCTGTTAGTTTGCTTAATGCCACAGCTGTAGCAGTAGCTGAGGGGACAGATAGGATTATAGAAATATTACAAAGAGCTTATAGAGCTATTCTCAACATACCTAGAAGAATAAGACAGGGCTTGGAAAGGGCTTTGCTAT
>1999.B.MM.99.mSTD101
CTATAAAAGATGGATAATCCTGGGATTAAATAAAATAGTAAGAATGTATAGCCCTGTCATGACATACAGAAGTTAGTGGGAAAGTTGAATTGGGCAAGTCAGATTTATGCAGGGATTAAGGTAAAGGAATTATGTAAACTAAAGTATGCAAAAATGAGGGGTGCCCACACTAATGATGTAAAACAATTAACAGAGGCAGTGCAAAAAATAGCCACAGAAAGCATAGTGATATGGGGGAAGACTCCTAAATTTAAGCTACCCATACAAAAGGATGCTAAAGCATATGATACAGAGATACATAATCCACAGGAAGTAGTCTTGGGAAATGTGACAGAAAACTTTAACATGTGGAAAAATAATCCTTTGAGCCAATTCCCATACTACAGCTGAATGAATCTGTACGAATTGATTGTATAAGACCTAACAACAATACAAGAAAAAGTATAAATCTAGGACCAGGGCAAGCATGGTATACAACAGGAGACATAATAGGAGATATAAGACAAGCACATTGTAACCTTACTAGCAAAAATAATTGTAAACATGTGGCAGGAAGTAGGTGGTGCAAAGAGAAAAAAGAGCAGTG---GGACTAGGAGCTATGTTCCTTGGGTTCTTGGGAGCAGCAGGAAGCACTATGGGCGCAGCGTCAATAACGCTGACGGTACAGGCCAGACAATTATTGTCTGGTATAGTGCAACAGCAAAGAAATTTGCTGAGAGCTATTGAGGCGCAACAGCATTTGTTGCAACTCACAGTCTGGGGAGTAATAAATCTCTGGATGACATTTGAAGACAGAGGCAGATCAGACAGATTTGTGAACGGATACAGTATTGGATTCAGGAACTAAAGAATAGTGCTGTTAGCTTGCTCAATACCATAGCTATAGCAGTAGCTGAGGGGACAGATAGGATTATAGAAATAGTACAAAGAGCTTATAGAGCCATTCTCCACATACCTACAAGAATAAGACAGGGCTTAGAAAGGGCTTTGCTAT
>2000.B.NL.00.671
ATATAAGAGATGGATAATCCTGGGATTAAATAAAATAGTAAGAATGTATAGCCCTACCATGACATACAGAAGTTAGTGGGAAAANTGAATTGGGCAAGTCAGATTTATCCAGGGATTAAAGTAAGGCAATTATGTAAACTAAAGTATGCAAAAGTGAGGGGTGCCCACACAAATGATGTAAAACAATTAACAGAGGCAGTGCAAAAAATAGCTACAGAAAGCATAGTAATATGGGGAAAGACTCCTAAATTTAAATTACCCATACAAAAAGATGCTAAAGCATATGAAACAGAGGTACATAATCCACAAGAACTAGTATTAGAAAATGTGACAGAAAATTTTAATATGTGGAAAAATAATCCTTTCAACCAATTCCCATACTACAGCTGAAGGAATCTGTAGAAATTAATTGTACAAGACCCAACAACAATACAAGAAAAAGTATACATATAGGACCAGGGAGAGCATTTTATGCAACAGGAGAAATAATAGGAGATATAAGACAAGCACATTGTAACCTTAGTAGAGCAAAAAATTATAAACAGATGGCAGGAAGTAGGTGGTGCAGAGAGAAAAAAGAGCAATA---ACGCTAGGAGCTATGTTCCTTGGGTTCTTGGGAGCAGCAGGAAGCACTATGGGCGCAGCGTCAATGGCGCTGACGGTACAGGCCAGACAATTATTGTCTGGTATAGTGCAACAGCAAAACAATTTGCTGAGGGCTATTGAGGCGCAACAGCATCTGCTGCAACTCACAGTCTGGGGAGTAATAAATCTCTGGATCAGATTTGGAGACAGAGACGGATCCGGGCCATTAGTGAATGGATGCAATATTGGATTCAGGAACTAAGGGGTAGTGCTGTTAGTTTGTTTAATGCCATAGCTATAGCAGTAGCCGAGGGGACAGATAGGGTTATAGAAACAATACAAAGAGCTTTTAGAGCCATTCTCCACATACCTAGAAGAATAAGACAGGGCTTAGAAAGAATTTTACTAT
>1986.B.NL.86.3202A21
CTATAAAAGATGGATAATCCTGGGATTAAATAAAATAGTAAGGATGTATAGCCCTACCATGATATACAGAAGTTAGTGGGAAAATTGAATTGGGCAAGTCAGATTTACGCAGGGATTAAAGTAAGGCACTTATGTAAACTAAAATATGCAAGAATGAGGGGTGCCCACACCAATGATGTAAAACAATTAACAGAGGCAGTGCAAAAAATAACCACAGAAAGCATAGTAATATGGGGAAAGACTCCTAAATTTAAACTGCCCATACAAAAAGATGCTAAAGCATCTGATACAGAGGTACATAATCCACAAGAAGTAGCATTGGAAAATGTGACAGAAGATTTTGACATGTGGAAAAATAATCCTTTGAGCCAATTCCCATACTACAGCTGAATGAATCTGTAGCAATTAATTGTACAAGACCCAACAACAATACAAGAAAAGGTATACATATAGGACCAGGGAAAGCATTTTATGCAACAGGACAAATAATAGGAGATATAAGACAAGCACATTGTAACCTTAGTAGAGCAAAAAATTATAAACATGTGGCAGGGAGTAGGTGGTGCAGAGAGAAAAAAGAGCAGTG---GGAATAGGAGCGTTGTTCCTTGGGTTCTTGGGAGCAGCAGGAAGCACTATGGGCGCAGCGTCAATAACGCTGACGGTACAGGCCAGACAATTATTGTCTGGTATAGTGCAACAGCAGAACAATTTGCTGAGGGCTATTGAGGCGCAACAGCATCTGTTGCAACTCACAGTCTGGGGAGTAATAAATCTCTGGATAAGATTTGGAGACAGAGACAGATCCGGTCGATTAGTGAACGGATGCAGTATTGGAGTCAGGAACTAAAGAATAGTGCTGTTAGTTTGCTTAATGCCACAGCTATAGCAGTAGCTGAGGGGACAGATAGGGTTATAGAAGTAGTGCAAAGAGCTTGTAGAGCTGTTCTCCACATACCTGTAAGAATAAGACAGGGTCTGGAAAGGGCTTTGCTAT
>1996.B.NL.96.H434
CTATAAAAAATGGATAGTCATGGGATTAAATAAAATAGTAAGAATGTATAGCCCTGTCATGACATACAGAAGTTAGTGGGAAAGTTGAATTGGGCAAGTCAGATTTATGCAGGGATTAAAGTAAAGCAATTATGTAAACTAAAGTATGCAAGAATGAGGGGTGCCCACACTAATGATGTAAAACAGTTAACAGAGGCAGTGCAAAAAATAGCCACAGAAAGCATAGTAATATGGGGAAAGACTCCTAAATTTAAACTACCCATACAAAAGGATGCTAAAGCATATGAAACAGAGGTGCATAATCCACAAGAAGTATTCTTGGGAAATGTGACAGAAAATTTTAACATGTGGAAAAATAATCATTCGAGCCAATTCCCATACTACAGCTGAAGAATCCTGTAAACATTACTTGTACAAGACCTAACAACAATACCAGAAAAAGTATACATATAGGACCAGGGAGAGCATTCTATGCAACAGGAGATATAATAGGAAATATAAGACAAGCACATTGTAACATTAGTAGAGCACAAAATTATAAACAGATGGCAGGAAGTAGGTGGTGCAGAGAGAAAAAAGAGCAGTG---GGACTGGGAGCTGTGTTCCTTGGGTTCTTGGGAGCAGCAGGAAGCACCATGGGCGCAGCGTCAATGGCGCTGACGGTACAGGCCAGACAATTATTGTCTGGTATAGTGCAACAGCAGAATAATCTGCTGAGGGCTATTGAGGCGCAACAACATCTGTTGCAACTCACAGTCTGGGGAGTAATAAATCTCAGGATGAGATTTGGAGACAGAGACAGATCCGTACGATTAGTGAATGGATGCAGTATTGGAGTCAGGAACTAAAGAATAGTGCTGTTAGTTTGCTTAATACTACAGCTATAGTAGTAGCTGAGGGGACAGATAGGATTATAGAAGTAGTACAAATAATCTGTAGAGCTATCCGCCACATACCTAGAAGAATAAGACAGGGCTTCGAAAGGGCTTTACTAT
>2004.B.RU.04.04RU139089
CTATAAAAGATGGATAATTCTGGGATTAAATAAAATAGTAAGAATGTATAGTCCTACCATGACATACAGAAGTTAGTGGGAAAATTGAATTGGGCAAGCCAGATTTACCCAGGGATTAAAGTAAAGCAATTATGTAAACTAAAGTATGCAAAAATGAGGGGTGCCCACACTAATGATGTAAGGCAATTAGTAGAAGCAGTGCACAAAATAACCATGGAAAGCATAGTCATATGGGGAAAGACCCCTAAATTTAAACTACCCATACAAAAGGATGCTAAAGCATATGACACAGAGGTACATAATCCACAAGAAGTAAGACTGGAAAATGTGTCAGAAGACTTTAACATGTGGAAAAATAATCCTTTGAACCAATTCCCATACTACAGCTGAATGAAGCTGTAGAAATTAATTGTACAAGACCCAACAACAATACAAGAAAAAGTATACATATGGGACTGGGGAGAGCATTTTATGCAACAGGAGACATAATAGGAGATATAAGACAAGCACATTGTAACATTAGTGCAACAAAAAATTATAAACAGATGGCAGGAGGTAGGTGGTGCAGAGAGAAAAAAGAGCAATA---GGACTAGGAGCTATGTTCCTTGGGTTCTTGGGAGCAGCAGGAAGCACTATGGGCRCAGCGTCACTGACGCTGACGGTACAGGCCAGACTATTATTGTCTGGTATAGTGCAACAGCAGAATAATCTGCTGAGGGCTATTGAGGCGCAACAGCATCTGTTGCAACTCACAGTCTGGGGAGTAATAAATCACTAAATGAGATTTGGAGACAGAGACACATCAACACCATTAGTAGCTGGATGCAGTATTGGAGTCAGGAACTAAAGAATAGTGCTGTTAGTTTGTTTAACGCCACCGCTATAGCAGTAGCTGAGGGGACAGATAGAGTTATAGAAGTAATACAAAGAACTTGTAGAGCTGTCCTCCATATACCTAGAAGAATAAGACAGGGCTTAGAAAGGGCTTTGCAAT
>1990.B.TH.90.BK132.AY173951
TTACAAAAGATGGATAATCCTGGGATTAAATAAAATAGTAAGGATGTATAGCCCTACCATGACATACAGAAGTTAGTGGGAAAATTGAATTGGGCAAGTCAGATTTACCCAGGGATTAAAGTAAAGCAGTTATGTAAACTAAAATATGCAAGAATGAGGGGTGCCCACACTAATGATGTAAAACAATTAACAGAGGCAGTGCAAAAAATAGCCACAGAAAGCATAGTAATATGGGGAAAGACTCCTAAATTCAAACTACCCATACAAAAAGATGCTAAAGCATATGATACAGAAGTACATAATCCACAAGAAGTAGTATTGGTAAATGTGACAGAAAATTTTAAYATGTGGACAAATAATCCTTTGAGCCAATTCCCATACTACAGCTGAAAGAACCTGTAGAAATTAATTGTACAAGACCTAACAACTATACAAGGAAAAGAATAACTATGGGACCAGGGAGAGTATATTATACAACAGGAGAAATAATAGGAGATATAAGACGAGCACATTGTAACATTAGTAGCACAAAAAATTGTAAACATGTGGCAGGAAGTAGGTGGTGCAGAGAGAAAAAAGAGCAGTG---GGAATAGGAGCTGTGTTCCTTGGGTTCTTGGGAGCAGCAGGAAGCACTATGGGCGCAGCGTCAGTGACGCTGACGGTACAGGCCAGACTATTATTGTCTGGTATAGTGCAACAGCAGAACAATCTGCTGAGGGCTATTGAGGCGCAACAGCATCTGTTGCAACTCACAGTCTGGGGAGTAATAAATCTCTGGATGAGATTTGGAGACAGAGACACATCCGGACGCTTAGTGGATGGATACAGTATTGGAGTCAGGAACTAAAGAATAGTGCTGTTAGCTTGCTCAATGCCACAGCTATAGCAGTAGCTGAGGGGACAGATAGGGTTATAGAAGTATTACAAAGAGTTTATAGAGCTATTCTCAACATACCTACAAGAATCAGACAGGGCTTGGAAAGGGCTTTGCTAT
>1996.B.TH.96.96THNP1538
CTATAAAAGATGGATAATCCTGGGATTAAATAAAATAGTAAGAATGTATAGCCCTGTTATGACATACAGAAGTTAGTGGGAAAGTTAAATTGGGCAAGTCAGATTTATGCAGGGATTAAGGTAAGGGAATTATGTAAACTAAAGTATGCAAAAATGAGGGGTGCCCACACTAATGATGTAAAACAATTAGCAGAAGCAGTGCAAAAAATAGCCACAGAAAGCATAGTAATATGGGGGAAGACTCCTAAATTTAAACTACCCATACAAAAGGATGCTAAAGCATATGATACAGAGGTACATAATCCACAAGAAGTAGTATTGGGAAATGTGACAGAAAATTTTAACATGTGGAAAAATGATCCTTTGAGCCAATTCCCATACTACAGCTAAATGAATCTGTAGAAATTAATTGTACAAGACCCAACAACAATACAAGAAAAAGTATACAGCTAGGACCAGGGAGAGCATGGTATACAACAGGGCAAATAATAGGAGATATAAGACAAGCACATTGTAACCTTAGTAGCACAAAAAATTGTAAACATGTGGCAGGAAGTAGGTGGTGCAGAGAGAAAAAAGAGCAGTG---GGAATAGGAGCTATGTTCCTTGGGTTCTTGGGAGCAGCAGGAAGCACTATGGGCGCAGCGTCAATAACGCTGACGGTACAGGCCAGACAATTGTTGTCTGGTATAGTGCAACAGCAGAGAAATTTGCTGAGGGCTATTGAGGCGCAACAACATATGTTGCAACTCACAGTCTGGGGAGTAATAAATCTCTGGATAAGATTTGGAGACAGAGACAGATCCGAGAGATTAGTACACGGATGCAGTATTGGATTCAGGAACTAAAGAATAGTGCTGTTAGCTTGCTCAATACCACAGCTATAGCAGTAGCTGAGGGGACAGATAGGGTTATAGAAGTAGTACAAAGAGCTTATAGAGCTATTATCCACATACCTACAAGAATAAGACAGGGCTTAGAAAGGGCTTTGCAAT
>2001B.UA.01.01UAKV252
CTATAAAAGATGGATAATCCTGGGATTAAATAAAATAGTAAGAATGTATAGCCCTACTATGACATACAGAAGTTAGTGGGAAAATTGAATTGGGCAAGTCAGATTTATGCAGGGATTAAAGTAAGGCAATTATGTAAACTAAAGTATGCAAAAATGAGGGGTGCCCACACTAATGATGTAAAACAATTAACGGAGGCAGTGCAAAAAATAGCCCAAGAAAGCATAGTAATATGGGGAAAGATTCCTAAATTTAGACTACCCATACAAAAAGATGCTAAAACATATGACACAGAGGTACATAATCCACAAGAAGTAGTATTGGAAAATGTGACAGAAGAGTTTAATATATGGAAGAATAAACCTTTGAACCAATTCCCATACTGCAGCTGAATGAATCTATACAAATTAATTGTACAAGACCCAACAGGAATACAATAAGAAAGATATATATAGGACGGGGGAGAGCAATTCATGCAACAGAT---TTAACAGGAGATATAAGGAAAGCACATTGTAACCTTAGTAGAGAACAAAATTATAAACAGGTGGCAGGAAGTAGGTGGTGCAAAGAGAAAAAAGAGCAGTA---ACGTTTGGAGCTATGTTCCTTGGGTTCTTGGGAGCAGCAGGAAGCACTATGGGCGCAGCGTCAATAACGCTGACGGTACAGGCCAGACAATTATTGTCTGGTATAGTGCAACAGCAGAGTAATTTGCTGAGAGCTATTGAAGCGCAACAGCATATGTTGCAACTCACAGTCTGGGGAGTAATAAATCTATGGAGGAGATTTGAAGACAAAGACAGATCCGGACCATTAGTGACTGGATACAGTATTGGAGTCAGGAACTAAGGAATAGTGCTGTTAGTTTGCTTAATGCTACAGCTATAGCAGTAGCTGAGGGGACAGATAGGATTATAGAAGGAGCACAAAGAATTGGTTGGGCTATTCTCCACATACCTAGAAGAATAAGACAGGGCTTAGAAAGGCTTTTGCTAT
>1983.B.US.83.5018
CTATAAAAGATGGATAATCCTGGGATTAAATAAAATAGTAAGAATGTATAGCCCTACCATGACATACAGAAGTTAGTGGGAAAATTGAATTGGGCAAGTCAGATTTATGCAGGGATTAAAGTAAGGCAATTATGTAAACTAAAGTATGCAAGAATGAGGGGGGCCCACACTAATGATGTAAAACAATTAACAGAGGCAGTGCAAAAAGTAGCCACAGAAAGCATAGTAATATGGGGAAAGACTCCTAAATTTAAATTACCCATACAAAAGGATGCTAAAGCATATGACACCGAGGTACATAATCCACAAGAAGTAGTATTGGGAAATGTGACAGAAAATTTTAACATGTGGAAAAATAATCCTTTGAACCAATTCCCATACTACAGCTGAATGAATCTGTAGAAATTAATTGTACAAGACCCAACAACAATACAAGAAAAAGTATACATATAGGACGAGGGAGAGCATTTTATGCAACAGGAGAAATAATAGGAGATATAAGGAAAGCACATTGTAACATTAGTGAAAAGAAAAGTTATAAACAGATGGCAGGAAGTAGGTGGTGCAGAGAGAAAAAAGAGCAGTG---GGAATAGGAGCTATGTTCCTTGGGTTCTTGGGAGCAGCAGGAAGCACTATGGGCGCAGCGTCAATGACGCTGACGGTACAAGCCAGACTATTATTGTCTGGTATAGTGCAACAGCAGAACAATTTGCTGAGGGCTATTGAGGCGCAACAGCATCTGTTGCAACTCACAGTCTGGGGAGTAATAAATCTCTGAATGACATTTGGAGACAGAGACGGATCCAGTCCATTAGTGCATGGATGCAGTATTGGAGTCAGGAACTAAAGAATAGTGCTGTTAGTTTGCTTAATGCCACAGCTATAGCAGTAGCTGAGGGGACAGATAGGGTTATAGAAGTAGTACAAAGAATTTGTAGAGCTATTCTCCACATACCTAGAAGAATAAGACAGGGCTTGGAAAGGGCTTTGCTAT
>1983.B.US.83.5157
CTATAAAAGATGGATAATTCTGGGATTAAATAAAATAGTAAGAATGTATAGCCCTACCATGACATACAGAAGTTAGTGGGAAAATTGAATTGGGCAAGTCAGATTTATGCAGGGATTAAAGTAAGGCAATTATGTAAACTAAAGTATGCAAGAATGAGGGGTGCCCACACTAATGATGTAAAACAGTTAACAGAGGCAGTGCAAAAAATAGCCACAGAAAGCATAGTAATATGGGGAAAGACTCCTAAATTTAAACTACCCATACAAAAAGATGCTAAAGCATATGATACAGAGGTACATAATCCACAAGAAGTAGTATTGGAAAATGTGACAGACAGTTTTAACATGTGGAAAAATAATCCTTTGAGCCAATTCCCATACTACAGCTGAAGGAACCTGTAGAAATTAATTGTACAAGACCTAACAACAATACAAGAAAAAGTATACATATAGGACCAGGGAGAGCATTTTATACAACAGGACAAATAATAGGAGATATAAGACAAGCACATTGTAACATTAGTAGAGCAAAAATTTATAAACATGTGGCAGGAAGTAGGTGGTGCAGAGAGAAAAAAGAGCAGTG---GGACTAGGAGCTGTGTTCCTTGGGTTCTTGGGAGCAGCAGGAAGCACCATGGGCGCAGCGTCAATGACGCTGACGGTACAGGCCAGACAATTATTGTCTGGTATAGTGCAACAGCAGAACAATTTGCTGAGGGCTATTGAGGCGCAACAGCATCTGTTGCAACTCACAGTCTGGGGAGTAATAAATCTCTGAATGAGATTTGGAGACAGAGACAGATCCGGAATATTAGTGAACGGATACAGTATTGGAGTCAGGAACTAAAGAATAGTGCTGTTAGCTTGCTCAACGCCACAGCCATAGCAGTAGCTGAGGGGACAGATAGGGTTATAGAATTAGTACAAGCAGCTTGTAGAGCTATTCTCCACATACCTAGAAGAGTGAGACAGGGCTTGGAAAGGGCTTTGCTAT
>1983.B.US.83.RF
CTATAAAAGGTGGATAATTCTGGGATTAAATAAAATAGTAAGAATGTATAGCCCCATCATGACATACAGAAGTTAGTGGGAAAATTGAATTGGGCAAGTCAGATTTATGCAGGGATTAAAGTAAAGCAATTATGTAAACTAAAGTATGCAAGAATGAGGGGTGCCCACACTAATGATGTAAAACAATTAACAGAGGCAGTACAAAAAGTAGCCACAGAAAGCATAGTAATATGGGGAAAGACTCCTAAATTTAAACTACCCATACAAAAAGAAGCTAAAGCATATAAAACAGAGGTACATAATCCACAAGAAGTACTATTGGAAAATGTGACAGAAAATTTTAACATGTGGAAAAATAATCCTTTGAGCCAATTCCCATACTACAGCTGAATGCATCTGTACAAATTAATTGTACAAGACCCAACAACAATACAAGAAAAAGTATAACTAAGGGACCAGGGAGAGTAATTTATGCAACAGGACAAATAATAGGAGATATAAGAAAAGCACATTGTAACCTTAGTAGAGCACAAAATTGTAAACATGTGGCAGGAAGTAGGTGGTGCAAAGAGAAAAAAGAGCAGTG---GGAATAGGAGCTATGTTCCTTGGGTTCTTGGGAGCAGCAGGAAGCACTATGGGCGCAGGCTCAATAACGCTAACGGTACAGGCCAGACACTTATTGTCTGGTATAGTGCAACAGCAAAACAATTTGCTGAGGGCTATTGAGGCGCAACAGCATCTGTTGCAACTCACGGTCTGGGGAGTAATAAATCTCTGAATATGATTTGGAGACAGAGACAGATCCGGCGGTGCAGTGAATGGATGCAGTATTGGAGTCAGGAGCTAAAGAATAGTGCTGTTAGCTTGCTTAATACCACAGCAATAGCAGTAGCTGAAGGGACAGATAGGATTATAGAAGTAGCACAAAGAATTCTTAGAGCTTTTCTTCACATACCTAGAAGAATAAGACAGGGCTTAGAAAGGGCTTTGCTGT
>1984.B.US.84.5019
CTATAAAAGATGGATAATCCTGGGATTAAATAAAATAGTAAGGATGTATAGCCCTACCATGACATACAGAAGTTAGTGGGAAAATTGAATTGGGCAAGTCAGATTTACGCAGGGATTAAAGTAAGGCAATTATGTAAACTAAAATATGCAAGAATGAGGGGTGCCCACACTAATGATGTAAAACAATTAACAGAGGCAGTGCAAAAAATAACCACAGAAAGCATAGTAATATGGGGAAAGACTCCTAAATTTAAATTACCCATACTAAAAGATGCTAAAGCATATGATACAGAGGTACATAATCCACAAGAAGTAGTATTGGAAAATGTGACAGAAAATTTTAACATGTGGAAAAATAATCTTTTGAGCCAATTCCCATACTACAGCTGAATCAATCTGTAGAAATTAATTGTACAAGACCCAACAACAAGAAAGTAAGAAGGATACATATAGGACCAGGGAGAGCATTTTATACAACAGGACAAATAGTAGGAAATATAAGACAAGCACATTGTAACCTTAGTAGAACAAAAAATTATAAACATGTGGCAGGAAGTAGGTGGTGCAGAGAGAAAAAAGAGCAGCG---GGACTAGGAGCTTTGTTCCTTGGGTTCTTGGGAGCAGCAGGAAGCACTATGGGCGCAGCGGCAGTAACGCTGACGGTACAGGCCAGACTATTATTGTCTGGTATAGTGCAACAGCAGAACAATTTGCTGAGGGCTATTGAGGCGCAACAGCATCTGTTGCAACTAACAGTCTGGGGAGTAATAGATCTCTGGATACGATTTGGAGACAGAGACACATCCGGACGATTAGTGGATGGATACAGTATTGGAGTCAGGAACTAAAGAATAGTGCTGTTAGCTTGCTCAATGCCACAGCCATAGCAGTAGCTGAGGGGACAGATAGGATTATAGAAGTATTACAAAGAGCTTGTAGAGCTATTCTCCACATACCTAGAAGAATAAGACAGGGCTTGGAAAGGGCTTTGCTAT
>1986.B.US.86.AD87
TTATAAAAGATGGATAATCCTGGGATTAAATAAAATAGTAAGAATGTATAGCCCTACCATGACATACAGAAGTTAGTGGGAAAATTGAATTGGGCAAGTCAGATTTATGCAGGGATTAAAGTAAAGCAATTATGTAAACTAAAGTATGCAAAAATGAGGGGTGCCCACACCAATGATGTAAAACAGTTAACAGAGGCAGTGCAAAAAATAGCCACAGAAAGCATAGTAATATGGGGAAAGACTCCTAAATTTAAACTACCCATACAAAAAGATGCTAAAGCATATGATACAGAGGTACATAATCCACAAGAAGTAGTATTGGAAAATGTGACAGAAAATTTTAACATGTGGAAAAATAATCCTTTGAGCCAATTCCCATACTACAGTTGAAAGAATCTGTAGAAATTAATTGTACAAGACCCAACAACAATACAAGGAAAAGTATACATATAGGACCAGGAAGAGCATTTTATACAACAGGAGACATAATAGGAGATATAAGACAAGCACATTGCAACATTAGTAGAACAAAAAATTATAAACATGTGGCAAGAAGTAGGTGGTGCAGAGAGAAAAAAGAGCAGTG---GGAATAGGAGCTATGTTCCTTGGGTTCTTGGGAGCAGCAGGAAGCACTATGGGCGCAGCGTCAATAACGCTGACGGTACAGGCCAGACTATTATTGTCTGGTATAGTGCAACAGCAGAACAACTTGCTGAGGGCTATTGAGGCGCAACAGCATCTGTTGCAACTCACAGTCTGGGGAGTAATAAAACTCTGGATATGATTTGGAGACAGAGACAGATCCGTGCGATTAGTGGATGGATGCAGTATTGGAGTCAGGAACTAAGGAATAGTGCTGTTAGCTTGCTTAATGCCACAGCTATAGCAGTAGCTGAGGGGACAGATAGGGTTATAGAAATAGTACAAAGAATTTATAGGGCTATTCTCCACATACCTACAAGAATAAGACAGGGCTTGGAAAGGCTTTTGCTAT
>1987.B.US.87.5113
CTATAAAAGATGGATAATCCTGGGATTAAATAAGATAGTAAGAATGTATAGTCCTACCATGACATACAGAAGTTAGTGGGAAAATTAAATTGGGCAAGTCAGATTTACGCAGGGATTAAAGTAAAGCAATTATGTAAACTAAAATATGCAAGAACAAGGGGTGCTCACACTAATGATGTAAAGCAATTAACAGAGGCAGTGCAAAAAATAACCACAGAAAGCATAGTGATATGGGGAAAGACTCCTAAATTTGAACTACCCATACAAAAAGATGCTAAAACATATGATACAGAGGTACATAATCCACAAGAAGTATTATTGGAAAATGTGACAGAAAATTTTAACATGTGGAAAAATAATCCTTTGAGCCAATTCCCATACTACAGCTGAGAAAATCTGTAGAAATTAATTGTACAAGACCCAACAACAATACCAGAAAAGGCATACATATAGGACCAGGGAGAGCATTTTATACAACAGGAGAAGTAATAGGAAATATAAGACAAGCACATTGTAACATTAGTAGAGCACAAAATTATAAACATGTGGCAGGAAGTAGGTGGTGCAGAGAGAAAAAAGAGCAGTG---GGAATAGGAGCTTTGTTCCTTGGGTTCTTGGGAGCAGCAGGAAGCACTATGGGCGCAGCGTCAATGACGCTGACGGTACAGGCCAGACTATTATTGTCTGGTATAGTGCAACAGCAGAACAATTTGCTGAGGGCTATTGAGGCGCAACAGCACCTGTTGCAACTCACAGTCTGGGGAGTAATAAATCTTACGATGACATTTGGAGACAGATACAGATCCGGTCCATTAGTGGATGGATGCAATATTGGATTCAGGAACTAAAGAATAGTGCTATTAGCTTGCTCAACGCCACAGCCATAGCAGTAGCTGAGGGGACAGATAGGATTATAGAAGTATTACAAAGAATTTTTAGAGCTATTCTCCACATACCTAGAAGAATAAGACAGGGCTTGGAAAGGAGTTTGCTAT
>1987.B.US.87.BC
CTATAAAAGATGGATAATCCTGGGATTAAATAAAATAGTAAGGATGTATAGTCCTTCTATGACATACAGAAGTTAGTGGGAAAATTGAATTGGGCAAGTCAGATTTACTCAGGGATCAAAGTGAAGCAGTTATGTAAACTAAAATATGCAAGAACGAGGGGTGCCCACACTAATGATGTAAAACAATTAACAGAGGCAGTGCAAAAAATAACCACAGAATGCATAATAATATGGGGAAAAACTCCTAAATTTAGACTGCCCATACAAAAAGATGCTAAAGCATATGATACAGAGGTACATAATCCACAAGAGATAGTATTAGAAAATGTGACAGAAGATTTTAACATGTGGAAAAATAATCCTTTGAGCCAATTCCCATACTACAGCTGAAAGAAGCTGTAGAAATTAATTGCACAAGACCCAACAAAAAAACAAGAAAACGTATAACTACGGGACCAGGGAGAGTATATTATACAACAGGAGAAATAGTAGGAGATATAAGACAAGCACATTGTAACCTTAGTAGAGCAAAAAATTATAAACATGTGGCAGGAAGTAGGTGGTGCAAAGAGAAAAAAGAGCAGTG---GGAATAGGAGCTCTGTTCCTTGGGTTCTTGGGAGCAGCAGGAAGCACTATGGGCGCAGCGTCAATGACGTTGACGGTACAGGCCAGACAATTATTGTCTGGTATAGTGCAACAGCAGAACAATTTGCTGAGGGCTATTGAGGCGCAACAGCATCTGTTGCAACTCACAGTCTGGGGAGTAATAAATCTCTGAATCAGATTTGGAGACAGAGACAGATCCGGTCGATTAGTGAACGGATACAGTATTGGAGCCAGGAACTAAAGAATAGTGCTGTTAACTTGCTTAATGTCACAGCCATAGCAGTAGCTGAGGGAACAGATAGGGTTATAGAAGTAGTACAAAGAACTTATAGAGCTATTCTCCACATACCTAGAAGAATAAGACAGGGCTTGGAAAGGCTTTTGCTAT
>1988.B.US.88.WR27
CTATAAAAGATGGATAATCATGGGATTAAATAAAATAGTAAGAATGTATAGCCCTACCATGATATACAGAAGTTAGTGGGAAAATTAAATTGGGCAAGTCAGATTTATGCAGGGATTAAAGTAAAGCAATTATGCAAGCTAAAGTATGCAAGAACGAGAGGTGCCCACACTAATGATGTAAAACAATTAACAGAGGCAGTACAAAAAATAGCCACAGAAAGCATAGTGATATGGGGAAAGACTCCTAAATTTAAACTACCCATACAGAAAGATGCTAAAGCATATGATACAGAGGTACATAATCCACAAGAAGTAAGATTGGAAAATGTGACAGAGGAATTTGACATGTGGAAAAATAATCCTTTGAGCCAATTCCCATACTACAGCTGAAGGAGTCTGTAGAAATTAATTGTACAAGACCCGGCAACAAGATAAGAAGAAGGATACATATAGGACCAGGGAGAGCATTTTAT---ACAGAT---AGAGTAGGAGACATAAGGCAAGCATATTGTAACATTAGTGGCACAAAAAATTATAAACATGTGGCAGGAAGTAGGTGGTGCAAAGAGAAAAAAGAGCAGTG---GGAATAGGAGCTATGTTCCTTGGGTTCTTGGGAGCAGCAGGAAGCACTATGGGCGCAGCGTCAATGGCGCTGACGGTACAAGCCAGACAATTATTGTCTGGTATAGTGCAGCAGCAGAACAATCTGCTGAGAGCTATTGAGGCGCAACAACATATGTTGCAGCTCACAGTCTGGGGAGTAATAAATCTCTGGATAAGATTTGGAGACAGAGACAGATCAACTCGCTTAGTGCATGGATACAGTATTGGGGTCAGGAGCTAAGGAATAGTGCTATCAGCTTGCTCAACGCCACAGCTATAGCAGTAGCTGAGGGGACAGATAGAGTCATAGAAGTAGGACAAAGAATTTTTAGAGCTATCCTTCACATACCCAGAAGAATAAGACAGGGCTTAGAAAGGGCTTTGCTAT
>1990.B.US.90.US1
CTATAAAAGATGGATAATCCTGGGATTAAATAAAATAGTAAGAATGTATAGTCCTACCATGACATACAGAAGTTAGTGGGAAAGTTGAATTGGGCAAGTCAGATTTACCCAGGGATTAAAGTAAGACAATTATGTAAACTAAAATATGCAAGAGTGAGGGGTGCCCACACTAATGATGTAAAGCAATTAACAGAGGCAGTGCAAAAAATAGCCACAGAAAGCATAGTAATATGGGGAAAGACTCCTAAATTTAAATTACCCATACAAAAAGATGCCAAAGCTTATGATAAGGAAGTACATAATCCAAAAGAATTACCATTGGAAAATGTGACAGAAAATTTTAACATGTGGAAAAATAAACCTTTGAGCCAATTCCCATACTACAGCTGAGAGAAGCTGTAGAAATTAATTGTACAAGACCCAGCAACAATACAAGAAAAAGTATACATATAGGACCAGGGAGAGCATTTTATACAACAGGAAATATAATAGGAGATATAAGACAAGCACATTGTAACATTAGTAGAGGAAAAAATTATAAACATGTGGCAGGAAGTAGGTGGTGCAGAGAGAAAAAAGAGCAGTA---GGCCTAGGAGCTATGTTCCTTGGGTTCTTGGGAGCAGCAGGAAGCACTATGGGCGCAGCGTCAATAACGCTGACGGTACAGGCCAGACAATTATTGTCTGGTATAGTGCAACAGCAGAACAATTTGCTGAGGGCTATTGAGGCGCAACAGCATCTGTTGCAACTCACAGTCTGGGGAGTAATAAATCTCTGGATCAAATTTGGAGACAGAGACAGATCCATACGTTTAGTGGATGGATACAGTATTGGAGTCAGGAACTAAAGAATAGTGCTGTTAACTTGCTCAACACCACAGCCATCGCAGTAGCTGAGGGGACAGATAGGGTTATAGAAGTATTACAAAGAATTTATAGAGCTTTTTGCAACATACCTAGAAGAATAAGACAGGGCTTGGAAAGGCTTTTGCTAT
>1990.B.US.90.US2
CTATAAAAGATGGATAATCCTGGGATTAAATAAAATAGTAAGGATGTATAGCCCTACCATGACATACAGAAGTTAGTGGGAAAATTGAATTGGGCAAGTCAGATTTACGCAGGGATTAAAGTAAAACAATTATGTAAACTAAAATATACAAGAATGAGGGGTGCACACACTAATGATGTAAGACAATTAACAGAGGCGGTGCAAAAAATAACCACAGAAAGCATAGTAATATGGGGAAAGACTCCTAAATTTAAACTACCCATACAAAAAGATGCTAAAGCATATGATACAGAGGTGCATAATCCACAAGAAATAGCATTGGAAAATGTGACAGAAGATTTTAACATGTGGAAAAATAATCCTTTGAGCCAATTCCCATACTACAGCTGAACGAATCTGTACAAATTAATTGCATAAGACCCAACAACAATACAAGAAAAAGTATACATATAGGACCAGGGAGAGCAATTTATGCAACAGGAGGCATAATAGGAGATATAAGACGAGCATATTGTAACATTAGTAGAACAAAAAATTATAAACATGTGGCAGGAAGTAGGTGGTGCAGAGAGAAAAAAGAGCAGTG---GGAATAGGAGCTATGTTCCTTGGGTTCTTGGGAGCAGCAGGAAGCACTATGGGCGCAGCGTCACTGACGCTGACGGTACAGGCCAGACAATTATTGTCTGGTATAGTGCAACAGCAGAACAATTTGCTGAGGGCTATTGAGGCGCAACAGCATCTGTTGCAACTCACAGTCTGGGGAGTAATAAAACTATGGATCAGATTTGAAGACAGAGACAGATCCGGTCGATTAGTGGATGGATACAGTATTGGAGTCAGGAACTAAAAACTAGTGCTGTTAACTTGCTCAATGCTACAGCCATAGCAGTAGCTGAGGGGACAGATAGGGTTATAGAAGTAGTACAAAGAGCTTATAGAGCTCTTCTCCACATACCCACACGAATAAGACAGGGCTTGGAAAGGGCTTTGCTAT
>1990.B.US.90.US4
CTATAAAAGATGGATAATTCTAGGATTAAATAAAATAGTAAGAATGTATAGCCCTGTCATGATATACAGAAATTAGTGGGAAAATTGAATTGGGCAAGTCAGATTTATGCAGGGATTAAAGTAAGGCAATTATGTAAACTAAAGTATGCAAGAATGAGGGGTGCCCACACCAATGATGTAAAACAATTAACAGAGGCAGTACAAAAAATAGCCAGAGAATGCATAGTAATATGGGGAAAAATACCTAAATTTAAATTACCCATACAGAAAGATGCTAAAGCATACAAAGCAGAGGCACATAAYCCACAGGAAGTAAATTTAACAAATGTGACAGAAAATTTTAACATGTGGAAAAATAATCTTTTGAGCCAATTCCCATACTACAGCTGAATAAATCTGTAGAAATTAATTGTATAAGACCCAACAATAATACAAGAAAAAGTATACATATAGGACCAGGGAGAGCATTTTATGCAACAGGTGATATAATAGGAGACATAAGACAAGCACATTGTAACATTAGTAAAGCAAACAATTATAAACATGTGGCAAGAAGTAGGTGGTGCAAAGAGAGAAAAGAGCAGTG---GGACTAGGAGCTTTGTTCATTGGGTTCTTGGGAGCAGCAGGAAGCACTATGGGCGCAGCGTCAGTAACGCTGACGGTACAGGCCAGACAATTATTGTCTGGTATAGTGCAACAGCAGAACAATCTGCTGAGAGCTATTGAGGCGCAACAGCATCTGTTGCAACTCACGGTCTGGGGAGCAATAAATCTCTGGATTATATTTGAAGACAGAGACAGATCCAGTCGATTAGTGCATGGATGCAGTATTGGAGTCAGGAGCTAAAGAATAGTGCTGTTAGCTTGTTTAATGCCACAGCAATAGCAGTAGCTGAAGGGACAGATAGGATTATAGAAATAGTACAAAGAATCTTTAGAGCTTTAATTCACATACCTAGAAGAATAAGACAGGGCTTGGAGCGGGCTTTACTAT
>1991.B.US.91.DH12
TTATAAAAGATGGATAATCATGGGATTAAATAAAATAGTAAGGATGTACAGTCCTACCATGACATACAGAAGTTAGTGGGAAAATTAAATTGGGCAAGTCAGATTTACGCAGGGATTAAAGTAAAGCAATTATGTAAACTAAAATATGCAAGAACGAGGGGTGCCCACACTAATGATGTAAAACAATTAACAGAGGTAGTGCAAAAAGTAACCACAGAGTGCATAGTAATATGGGGAAAGACTCCTAAATTTAGACTACCCATACAAAAAGATGCTAAAGCATATGATACAGAGGTACATAATCCACAAGAAATACTATTGGAAAATGTGACAGAAGATTTTAACATGTGGAAAAATAATCCTTTGAGCCAATTCCCATACTACAGCTGAATGAAACTGTAGAAATTAATTGTACAAGACCCAACAACAATACAAGAAAAGGGATAACTCTAGGACCAGGGAGAGTATTTTATACAACAGGAGAAATAGTAGGAGATATAAGAAAAGCACATTGTAACATTAGTAAAGTAAAAAATTATAAACATGTGGCAGGAAGTAGGTGGTGCAGAGAGAAAAAAGAGCAGTG---GGAATAGGAGCTGTGTTCCTTGGGTTCTTGGGAGCAGCAGGAAGCACTATGGGCGCAGCGTCAATAACGCTGACGGTACAGGCCAGACAATTATTGTCTGGTATAGTGCAACAGCAGAACAATTTGCTGAGGGCTATTGAAGCGCAACAGCATATGTTGCAACTCACAGTCTGGGGAGTAATAAATCTCTGGATACAATTTGGAGACAGAGACAGATCCAGTCCATTAGTGGATGGATGCAGTATTGGAGTCAGGAACTAAAGAATAGTGCTGTTAGCTTGCTTAACGCCACAGCCATAGCAGTAGGTGAGGGAACAGATAGGATTATAGAAATATTACAAAGAGCTGGTAGAGCTATTCTCAACATACCTACGAGAATAAGACAGGGCTTAGAAAGGGCTTTGCTAT
>1996.B.US.96.1299
CTATAAAAGATGGATAATCCTGGGGTTAAATAAAATAGTAAGAATGTATAGCCCCACCATGACATACAGAAATTAGTGGGAAAATTAAATTGGGCAAGTCAGATTTACCCAGGGATTAAAATAAGGCAATTATGTAAACTAAAATATGCAAGAAGGAGGGGTGCCCACACTAATGATGTAAGACAATTAACAGAAGCAGTGCAAAAAATAACCACAGAAAGCATAGTGATATGGGGAAAAATTCCTAAATTTAAACTACCCATACAAAAAGATGCTAAAGCATATGATACAGAGGTACATAATCCACAAGAGGTAGTATTGGAAAATGTGACAGAAAAGTTTAACATGTGGAAAAATAATCTTTTGAGCCAATTCCCATACTACAGCTGAATGAAACTGTAGTAATTAATTGTACAAGACCCAACAACAATACAAGAAAAAGTATACATATAGGACCAGGGAGAGCATTTTATACAACAGGAGAAGTAATAGGAAATATAAGACAAGCATATTGTACCCTTAATATAACAGCAAATTATAAACATGTGGCAGCAAGTAGGTGGTGCAGAGAGAAAAAAGAGCAGTG---GGAATAGGAGCTGTGTTCCTTGGGTTCTTGGGAGCAGCAGGAAGCACTATGGGCGCAGCGTCAATAACGCTGACGGTACAGGCCAGACAATTATTGTCTGGTATAGTGCAACAGCAGAACAATTTGCTGAGGGCTATTGAGGCGCAACAGCATCTGTTGCAACTCACAGTCTGGGGAGTAATAGATCTCTGAATGAGATTTGGAGACAGAGACAGATCCAGTCCATTAGTGGATGGATACAATATTGGAGGAAGGAACTAAAGAATAGTGCTGTTAGCTTGCTTAATGTCACAGCTATAGCAGTAGCTGAGGGGACAGATAGGATAATAGAAATAGTACAAAGAGCTTTTAGAGTTATTCTCAACATACCTACAAGAATAAGACAAGGCTTGGAACGGGCTTTGCTAT
>1996.B.US.96.5155
TTATAAAAGATGGATAATCTTGGGATTAAATAAAATAGTCAGGATGTATAGCCCTATCATGACATACAGAAGTTAGTGGGAAAATTGAATTGGGCAAGTCAGATCTACCCAGGGATTAAAGTAAGGCAATTATGTAAACTAAAATATGCAAGAACGAAGGGTGCCCACACTAATGATGTGAAACAATTAACAGAGGCAGTACAAAAAATAGCCACAGAAAGCATAGTAATATGGGGAAAAACTCCTAATTTTAAGCTACCCATACAAAAGGATGCTAAATCATATGATACAGAGGCACATAATCCACAAGAATTGGAATTAAAAAATGTGACAGAAGAGTTTAACATGTGGAAAAATAAAACTTTGAGCCAATTCCCATACTACAGCTGAATGAACCTGTAAAAATTGAGTGTACAAGACCCAACAACAATACAAGAGAAAGTATAACTATGGGACCAGGGAAAGCATTTTATGCAACAGGAGATATAATAGGAAATATAAGAAAAGCATATTGTACCCTTAGGGGAACGGAAAATTGTAAACCTGTGGCAGCAAGTAGGTGGTGCAGAGGGAAAAAAGAGCAGTG---GGACTAGGAGCTTTGTTCCTTGGGTTCTTGGGAACAGCAGGAAGCACTATGGGCGCAGCATCATTGACGCTGACGGTACAGGCCAGACAATTATTGTCTGGTATAGTGCAACAGCAGAACAATTTGCTGAGGGCTATTGAGGCGCAACAACATCTGTTGCAGCTTACAGTCTGGGGAGTAATAAATCTCTAAATGACATTTGCAGACAGATCCGGTCCCATTCGATTAGTGGATGGATACAGTATTGGAGTCAGGAACTACTGAATACCGCTGACCGTTTGTTCAATACTACAGCCATAGTAGTAGCTGAGGGGACAGATAGGGTTATAGAAGTAGTACAAAGAGCTTATAGAGCTATCCTTCACATACCTACAAGAATAAGACAGGGCTTGGAAAGGCTTTTGCTAT
>1997.B.US.97.1001
CTATAAAAGATGGATAATCTTAGGATTAAATAAAATAGTAAGGATGTATAGCCCTGTCATGACATACAAAAGTTAGTGGGAAAATTGAATTGGGCAAGTCAAATTTACGCAGGGATTAAAGTAAAGCAATTATGTAAACTAAAATATGCAAGAATGAGGGGTGCCCACACTAATGATGTAAAACAATTAACAGAGGCAGTGCAAAAAATAGCCACAGAAAGTATAGTAATATGGGGAAAGACTCCTAAATTTAGACTACCCATACAAAAAGATGCTAAAGCATACAAAACAGAGGTACATAATCCACAAGAAGTAGTAATRAAAAATGTGACAGAAAATTATAACATGTGRAAAAATAATCCTTTRAGCCAATTCCCATACTACAACTGAAAGAAACTGTAAAAATTGATTGTACAAGACCCAACAACAATACAAGAAAAAGTATAAATATAGGACCAGGGAGAGCATTTTATGCAACAGGAGAAATAATAGGAGATATAAGACAAGCACATTGTAACCTTAGTGGGACACTAATTTATAAACATGTGGCAAGAAGTAGGTGGTGCAGAGAGAAAAAAGAGCAGGG---GGACTCGGAGCTGTGTTCATTGGGTTCTTGGGAGCAGCAGGAAGCACTATGGGCGCAGCGTCAGTAACGCTGACGGTACAGGCCAGACAACTACTGTCTGGTATAGTGCAACAGCAGAGCAATCTGCTGAGAGCTATTGAGGCGCAACAGCATCTGTTGCAACTCACAGTCTGGGGAGTAATAAATCTCTGGATAAGATTTGGAGACAAAGACAGATCCGTGAGATTAGTGGATGGATACAGTATTGGAGTCAGGAACTAAAGAGTAGTGCTATTAGCTTGCTCAACGCCACAGCGATAGCAGTAGCTGAGGGAACAGATAGGGTTATAGAAATAGTACAAAGAGCCTGTAGAGCTATTCTCCACATACCTAGAAGAATAAGACAGGGCTTGGAAAGGCTTTTGCTAT
>1997.B.US.97.1013
CTATAAAAGATGGATAATCCTGGGGTTAAATAAAATAGTAAGAATGTATAGCCCTGTCATGACATACAGAAGTTAGTGGGAAAATTAAATTGGGCAAGTCAGATTTACGCAGGGATTAAAGTAAAGCAATTATGTAGACTAAAATATGCAAGAATGAGGGGTGCCCACACTAATGATGTAAAACTATTAACAGAGGCAGTGCAAAAAATAGCCACAGAAAGCATAGTAATATGGGGAAAGACTCCTAAATTTAGATTACCCATACAAAAAGATGCTAAAGCATATGATACAGAGGTACATAATCCACAAGAAATAAGATTGGAAAATGTGACAGAAAATTTTAACATGTGGAAAAATAATCCTTTGAGCCAATTCCCATACTACAGCTAAATGCATCTGTACAAATTAATTGTACAAGGCCCAGCAATAATACAAGAAAAGGTATACATATAGGACCAGGGAGGGCATTTTATGCAACA---GACATAATAGGAGAAATAAGACAAGCACATTGTAACATTAGTAGACAAAATAATTRTAAATATGTGGCAGGAAGTAGGTGGTGCAGAGAGAAAAAAGAGCAGTG---GGAATAGGAGCTGTGTTCCTTGGGTTCTTGGGAGCAGCAGGAAGCACTATGGGCGCAGCGTCAATAACGCTGACGGTACAAGCCAGACAATTACTGTCTGGTATAGTGCAACAGCAGAACAATTTGCTGAGAGCTATTGAGGCGCAACAGCATCTGTTGCAACTCACAGTCTGGGGAGTAATAAATCTCTGGATTACATTTGGAGACAGAGACAGATCCGGACACTTAGTGAATGGATGCAGTATTGGAGCCAGGAACTAAAGAAGAGTGCTATTAGCTTGCTCAACGCCATAGCCATAGTAGTAGCTGAGGGGACAGATAGGATTCTAGAGGCATTACAAAGAGCTGGTAGAGCTTTCATCCACATACCCGTACGAATAAGACAGGGCTTAGAAAGGGCTTTGCTAT
>1998.B.US.98.98USHVTN1925
CTATAAGAAATGGATAATCATGGGATTAAATAAAATAGTAAGAATGTATAGCCCCACCATGACATACAGAAGTTAGTGGGAAAATTAAATTGGGCAAGTCAGATTTACCCAGGGATTAAAGTAAAGCAATTATGCAAACTAAAATATGCAAGAATGAGGGGTGCCCACACTAATGATGTAAAACAATTAACAGAGGCAGTGCAAAAAATAGCCACAGAAAGCATAGTGATATGGGGGAAGGCTCCTAAGTTTAGACTACCCATACAAAGAGATGCTAAAGCATATGATACAGAGGTACATAATCCACAAGAAGTAGCATTGGAAAATGTGACAGAAAATTTTAATATGTGGAAAAATAATCCTTTGAGCCAATTCCCATACTACAGCTGAACAAATCTGTAGTAATTAATTGTACAAGACCTAACAATAATACAAGAAGAGGTATACATATGGGACCAGGG---AAATTTTATGCAACAGGAGACATAATAGGAGATATAAGGCAAGCACATTGTAACCTTAGTGAAGCAGATAATTGTAAACCTGTGGCAGGAAGTAGGTGGTGCAGAGAGAAAAAAGAGCAGTG---GGATTAGGAGCTTTGTTCCTTGGGTTCTTGGGAGCAGCAGGAAGCACTATGGGCGCAGCGTCAGTAACGCTGACGGTACAGGCCAGACAATTATTGTCTGGTATAGTGCAGCAGCAAAACAATTTGCTGAGGGCTATTGAGGCGCAACAGCACCTGTTGCAACTCACAGTCTGGGGAGTAATAAATCTCAGGACCAGATTTGGAGACAGAGACACATCAACAAACTTAGCGGATGGATGCAGTATTGGAGCCAGGAACTAAAGAATAGTGCTGTTAGCTTGCTCAATACCACAGCTATAGCAGTAGCTGAGGGGACAGATAGGATTATAGAAGCTGTACAAAGAGTTTTTAGAGCTTTTCTCCACATACCTAGACGAATAAGACAGGGCTTTGAAAGGGCTTTGCTAT
>1998.B.US.98.98USHVTN3605
CTATAAAAGATGGATAATCATGGGACTAAATAAAATAGTAAGGATGTATAGTCCTACCATGATATACAGAAGCTAGTGGGAAAATTGAACTGGGCAAGTCAAATTTATGTAGGGATTAAAGTAAAGCAATTATGTAAACTAAAATATGCAAGAACGAGGGGTGCCCACACTAATGATGTAAAACAATTAACAGAGGCGGTACAAAAAATAACCACAGAAAGCATAGTAATATGGGGAAAGACTCCTAAATTTAGACTACCCATACAAAAAGATGCTAAAGCATATGATACAGAGGTACATAATCCACACGAAATAGAATTGAAAAATGTGACAGAATATTTTAACATGTGGAAAAATAATCCTTTGAGCCAATTCCCATACTACATCTGAATGAATCTGTAAAAATTAATTGTACAAGACCCTACCACAATATAAGAAGATGGATACATATAGGACCAGGGAGAGCATTTTATGCCGCAAAAGGCATACAAGGAACTATGAGACAAGCACATTGTAACATTAGTAGAACAGACAATTATAAACCTGTGGCAGGAAGTAGGTGGTGCAGAGAGAAAAAAGAGCAGTG---GGAATAGGAGCTATGTTCCTTGGGATCTTGGGAACAGCAGGAAGCGCTATGGGCGCAGCGTCAATGACGCTGACGGTACAGGCCAGACAATTATTGTCTGGTATAGTGCAACAGCAGAACAATATGCTGAGGGCTATTGGGGCGCAACAGCACCTGTTGCAACTCACAGTCTGGGGAGTAATAGATCTCAGGATGATATTTGGAGACAGAGACAGATCCGGTCTCTTAGTGGATGGATACAGTATTGGAGTCAGGAACTAAAGAATAGTGCTGTTAGCTTGCTCAACGCCACAGCCATAGCAGTAGCTGAGGGGACAGATAGGATTCTAGAACTATTACAAAGAGTTTATAGGGTTATCCTTCACATACCTACAAGAATAAGACAGGGCTTGGAAAGGGCTTTGCTAT
>1998.B.US.98.98USHVTN8229
CTATAAAAGATGGATAATCCTGGGGCTAAATAAAATAGTTAGAATGTATAGCCCTGTCATGACATACAGAAGTTAGTGGGAAAACTGGATTGGGCAAGTCAGATTTATCCAGGGATTAAAGTAAGGCAACTATGTAAACTAAAGTATGCAAAAATGAGGGGAGCCCACACTAATGATGTAAAACAGTTAACAGAGGCAGTGCAAAAGGTAGCCACAGAAAGCATAGTAATATGGGGAAAGACTCCAAAATTTAAACTACCCATACAAAAGGATGCTAAAGCATATGTAAGAGAAGCACATAATCCACAAGAGGTAGAACTAAAAAATGTGACAGAAAATTTTAACATGTGGAAAAATAATCCTTTCAACCAATTCCCATACTACATCTGAATGAAACTGTAGAAATGAATTGTACAAGACCCAACAACAATACAAGAAAAAGTATACATATGGGACCAGGGAGAGCATTTTTTACAACAGGAGATATAATAGGAGATATAAGAAAAGCACATTGTAACATTAGTAAAGCAAAAAATTATAAACATGTGGCAGGAAGTAGGTGGTGCAGAGAGAAAAAAGAGCAGTG---GGAATAGGAGCTCTGTTCCTTGGGTTCTTAGGAGCAGCAGGAAGCACTATGGGCGCAGCGTCAGTGACGCTGACGGTACAGGCCAGGCACTTATTGCCTGGTATAGTGCAGCAGCAGAACAATCTGCTGAAGGCTATTGAGGCGCAACAGCATCTGTTGCAACTCACAGTCTGGGGAGCAACAAATCTCTGGACGAGATTTGGAGACAGAGACAGATCAACAAGATTGGTGGATGGATGCAGTATTGGAGTCAGGAACTAAAGAATAGTGCTGTTAGCTTGCTTAACGCTACAGCTATAGCAGTAGCTGAGGGGACAGATAAGGTTATAGAAGTAGCAGGAAGAGCTGGTAGAGCTGTTCTCCATATACCTAGAAGAATAAGACAGGGCTTGGAGAGAGCTTTGTTAT
>2001.B.UY.01.01UYTRA1092
CTATAAAAGATGGATAATCCTGGGATTAAATAAAATAGTAAGAATGTATAGCCCTACCATGACATACAGAAGTTAGTGGGAAAATTGAACTGGGCAAGTCAGATTTATGCAGGGATTAAAGTAAGGCAGTTATGTAAACTAAAGTATGCAAGAATGAGGGGTACCCACACTAATGATGTAAAACAGTTAACAGAGGCAGTGCAAAAAATATCCATGGAAAGCATAGTAATATGGGGAAAGACTCCTAAATTTAAACTACCCATACAAAAAGATGCTAAAGCATATGATACAGAAGTACATAATCCACAAGAAATAACATTGGAAAATGTGACAGAAAATTTTAATATGTGGAAAAATAATCCTTTGAGCCAATTCCTATACTACAGCTGAAGGAACCTGTAGAAATTAACTGTACAAGACCCAACAACAATACAAGAAAAAGTATACATATAGGACCAGGGAAAGCATTTTATACAACAAAT---ATATTAGGAGATATAAGACAAGCACATTGTAACATTAGTAGTGCAAAAAATTATAAACATGTGGCAGAAAGTAGGTGGTGCAGAGAGAAAAAAGAGCAGTG---GGAATAGGAGCTGTGTTCCTTGGGTTCTTGGGAGCAGCAGGAAGCACTATGGGCGCAGCGTCACTGACGCTGACGGTACAGGCCAGACAATTATTGTCTGGTATAGTGCAACAGCAAAACAACTTGCTGAGGGCTGTTGAGGCGCAACAGCATCTGTTGCAACTCACAGTCTGGGGAGTAATAGATCTATAAATGAGATTTGGAGACAGAGACAGATCCGGTTACTTAGTGGGTGGATGCAGTATTGGATTCAGGAACTAAAGAATAGTGCTATTAGCTTGCTCAACGCCGCAGCCATAGCAGTAACTGAGGGGACAGATAGGGCTTTAGAAATATTACAAAGAATTGGTAGAGGTATCCTCCATATACCTACAAGAATCAGACAGGGCTTAGAAAGGCTTTTGCTAT
>2002.B.YE.02.02YE507
CTATAAAAGGTGGATAATCCTGGGATTAAATAAAATAGTAAGGATGTATAGTCCTACCATGACATACAGAAGTTAGTGGGAAAATTAAATTGGGCAAGTCAGATTTACCCAGGGATTAAAGTAAAGCAATTATGTAAACTAAAGTATGCAAGAATGAGGGGTGCCCACACTAATGATGTCAAACAATTAACAGAGGCAGTGCAGAAAATAACCACAGAAAGCATAGTAATATGGGGAAAGATTCCTAAATTTAGACTACCCATACAAAAAGATGCTAAAGCATATGATGAAGAAGTACATAATCCACAAGAAATAAAATTGGAAAATGTAACAGAAAATTTTAACATGTGGAAAAATAATCCTTTGAGCCAATTCCCATACTACAGTTGAATAAAACTGTAGAAATTAATTGTACAAGACCCAACAACAATACAAGAAAAAGTATACATATAGGACCAGGCAGAGCATTTTATGCAACAGGAGATATAATAGGAAATATAAGACAAGCATATTGTAACATTAGTGGAGAAAAAAATCATAAACATGTGGCAAGAAGTAGGTGGTGCAGAGAGAAAAAAGAGCAATA---GGAATGGGAGCTGTGTTCCTTGGGTTCTTGGGAGCAGCAGGAAGCACTATGGGCGCAGCGTCAATAACGCTGACGGTACAGGCCAGACAATTATTGTCTGGTATAGTGCAACAGCAAAGTAATTTGCTGAGAGCTGTTGAGGCGCAACAACATCTGTTGCAACTCACAGTCTGGGGAGCAATAGATCTCTGGATCATATTTGGAGACAGAGACACATCAGGACTACTAGTCAATGGATACAGTATTGGGGTCAGGAACTAAAGAATAGTGCTGTTAGCTTGCTCAATGCCACAGCCATAGCAGTAGCTGAGGGGACAGATAGGATTATAGAAGCAATACAAAGAACTTTTAGAGCTATCCTCAATATACCTAGGAGAGTAAGACAGGGCTTGGAAAGGGCTTTGCTAT
>2001.C.AR.01.ARG4006
CTATAAAAGATGGATAATTCTGGGGTTAAATAAAATAGTAAGAATGTATAGCCCTGTCATGATATACAGAAGTTAGTGGGAAAATTAAACTGGGCAAGTCAGATTTACCCAGGGATTAAAGTAAAACAACTGTGTAAACTAAAATATGCAAAAATGAGGACTGCCCACACTAATGATGTAAGACAGTTAACAGAGGCAGTGCAAAAAATAGCCCAGGAAAGCATAATAATATGGGGAAAGACCCCTAAATTTAGATTACCCATCCAGAAAGATGCTAAAGGATATGATACAGAAGTGCATAATCCACAAGAATTGGTTTTGAAAAATGTAACAGAAAATTTTAACATGTGGGAAAATGCACTTTTGACCCAATTCCTATACTACACCTTAATGAATCTGTAGAAATTAATTGCACGAGACCCAACAATAATACAAGAGAAAGTATAAGGATAGGACCAGGACAAACATTCTATGCAACAGGAGACATAATAGGAGATATAAGAGAAGCACATTGTAATATTAGTACAACAGCAAATTATAAACATGTGGCAAGAGGTAGGTGGTGGAGAGAGAAAAAAGAGCAGTG---GGACTAGGAGCTGTGTTCCTTGGGTTCTTGGGAGCAGCAGGAAGCACTATGGGCGCAGCATCAATAACGCTGACGGTACAGGCCAGACAATTATTGTCTGGTATAGTGCAGCAGCAAAGCAATTTGCTGAGGGCTATAGAGGCGCAACAGCATATGTTGCAACTCACGGTCTGGGGAGTAATAAATCTCTAGATAATATTTGAAGACAAAGACAGATCCATTCGATTAGTGAGCGGATGCAGTATTGGGGTCTAGAGCTAAAAAAGAGTGCTATTAGTCTGCTTGATACCATAGCAATAGCAGTAGCTGAAGGAACAGATAGGATTATAGAAGTAATACAACGAATTTGGGAAATTATCTGTAACATACCTAGAAGAATAAGACAGGGCTTTGAAGCAGCTTTGCAAT
>2004.C.BR.04.04BR013
CTATAAAAGATGGATAATTCTAGGGTTAAATAAAATAGTAAGAATGTATAGCCCTGTCATGATATACAGAAGTTAGTGGGAAAATTAAACTGGGCAAGTCAGATTTACCCAGGGATTAAAGTAAGACAACTGTGTAAACTAAAATATGCAAAAATGAGGACTGCCCACACTAATGATGTCAGACAGTTAACAGAGGCAGTGCAAAAAATAGCCCAGGAAAGCATAGTAATATGGGGAAAAACTCCTAAGTTTAGACTACCCATCCAGAAAGATGCTAAAGCATATGATACAGAAGTGCATAATCCACAAGAAATGGTTTTGGTAAATGTAACAGAAAATTTTAACATGTGGGAAAATGCACTTTTGACCCAATTCCCATACTACATCTTAAGGAACCTGTAGAAATTAATTGTACGAGACCTAACAATAATACAAGAGAAAGTATAAGGATAGGACCAGGACAAACATTCTATGCAACAGGAGACATAATAGGAGATATAAGACAAGCACATTGTAACATTAGTAAAGCAGCAAATTGTACGCATGTGGCAGGAAGTAGGTGGTGCAGAGAGAAAAAAGAGCAGTG---GGAATAGGAGCTGTGTTCCTTGGGTTCTTGGGAGCAGCAGGAAGCACTATGGGCGCAGCATCAATAACGCTGACGGTACAGGCCAGACAATTATTGTCTGGAATAGTGCAACAGCAAAGCAATTTGCTGAGGGCTATAGAGGCGCAACAGCATATGTTGCAACTCACGGTCTGGGGAGTAATAAATCTAAAGAAGCTATTTGAAGACAGAGACAGATCCATTCGATTAGTGAGCGGATGCAATATTGGGGTCTAGAGCTAAAAAAGAGTGCTATTAGTCTGCTTGATACCATAGCAATAGCAGTAGCTGAAGGAACAGATAGGATTATAGAATTAATACAAGGAATTTGGAGAGCTATCCTCAGCATACCTAGAAGAATAAGACATGGCTTTGAAGCAGCTTTGCAAT
>1992.C.BR.92.BR025
CTATAAAAGATGGATAATTCTGGGGTTAAATAAAATAGTAAGAATGTATAGCCCTGTCATGATATACAGAAGTTAGTGGGAAAATTAAACTGGGCAAGTCAGATTTACCCAGGGATAAAAGTAAGACAATTGTGTAAACTAAAATATGCAAAAATGAGGACTGCCCACACTAATGATGTAAGACAGTTAACAGAGGCAGTGCAAAAAATAGCCCTGGAAAGCATAATAATATGGGGAAAGACTCCTAAATTTAGATTACCCATCCAGAAAGACGCTAAAGCATATGATGCAGAAGTGCATAATCCACAAGAAATGGTTTTGGAAAATGTAACAGAAAATTTTAACATGTGGGAAAATGCTCTTTTGACCCAATTCCTATACTACATCTTAACGAATCTGTAGAGATTAATTGTACGAGACCCAACAATAATACAAGAAAAAGTATAAGGATAGGACCAGGACAAGCATTCTATGCAACAGGAGAAATAATAGGAGATATAAGACAAGCACATTGTAACATTAGTAGAACAGCAAATTATAAATATGTGGCAGGGGGTCGGTGGTGGAGAGAGAAAAAAGAGCAGTG---GGAATAGGAGCTGTGTTCCTTGGGTTCCTGGGAGCAGCAGGAAGCACTATGGGCGCAGCATCAATAACGCTGACGGTACAGGTCAGACAATTATTGTCTGGGATAGTGCAACAGCAAAGCAATTTGCTGAGAGCTATAGAGGCGCAACAGCATATGTTGCAACTCACGGTCTGGGGAGTAATAGATCTCAAGAGGATATTTGAAGACAGAGACAGATCCATTCGATTAGTGAGCGGATGCAGTATTGGAGTCTAGAGTTAAAAAAGAGTGCTATTAGTCTGTTTGATACCATAGCAATAGCAGTAGCTGAAGGAACAGATAGGATTATAGAAGTCATACAAGGAATTTGGAGAGCTATCTGCAACATACCTAGAAGAATACGACAGGGCTTTGAAGCAGCTTTGCAAT
>1998.C.BR.98.98BR004
CTATAAAAGATGGATAATTCTGGGGTTAAATAAAATAGTAAGAATGTATAGCCCTACCATGATATACAGAAGTTAGTGGGCAAATTAAACTGGGCAAGTCAGATTTACCCAGGGATAAAAGTAAGACAACTGTGTAAACTAAAATATGCAAAAATGAGGACTGCCCATACTAATGATGTAAGACAGTTAACAGAGGCAGTGCAAAAGATAGCCCTGGAAAGCATAATAATATGGGGAAAGACTCCTAAATTTAGATTACCCATCCAGAAAGACGCTAAAGCATATGATACAGAAGTGCATAATCCACAAGAAATAGTTTTGGAAAATGTAACGGAAAATTTTAACATGTGGGAAAATGCTCTTTTGACCCAATTCCTATACTACATCTTAATGAATCTGTAGAAATTAATTGTACAAGACCCAACAATAATACAAGAGAAAGTATAAGGATAGGACCAGGACAAACATTCTATGCAACAGGAGACATAATAAGAGAAATAAGACAAGCACATTGTAACATTAGTAAAGCAAAAAATTATAAATATGTGGCAGGAGGTAAGTGGTGGAGAGAGAAAAAAGAGCAGTG---AGAATAGGAGCTGTGTTCCTTGGGTTCTTGGGAGCAGCAGGAAGCACTATGGGCGCAGCATCAATAACGCTGACGGTACAGGCCAGACAATTATTGTCTGGGATAGTGCAACAGCAAAGCAATTTGCTGAGGGCTATAGAGGCGCAACAGCATATGTTGCAACTCACGGTCTGGGGAGTAATAAATCTCAAGAGGATATTTGAAGACAGCGTCAGATCCATTCGATTAGTGAGCGGATGCAGTATTGGGGTCTAGAGCTAAAAAAGAGTGCTATTAGTCTGTATGATACCACAGCAATAGCAGTAGCTGAAGGAACAGATAGAATTATAGAAATAATACAAAGAATTTGGAGAGCTTTCTGCAACGTACCTACAAGAATAAGACAGGGCTTGGAAGCAGCTTTGCAAT
>2000.C.BW.00.00BW07621
CTATAAAAGATGGATAATTCTGGGGTTAAATAAAATAGTAAGAATGTATAGCCCTGTCATGATATACAGAAGTTAGTGGGAAAGTTAAACTGGGCCAGTCAAATTTACCCAGGGATTAAAGTAAGGCAACTGTGTAAACTAAAGTATGCAAAAATGAGGACTGCCCACACTAATGATGTAAAACAGTTAACAGAGGCAGTGCAAAAGATAAGCAGAGAAAGCATAGTAATCTGGGGAAAGACTCCTAAATTCAGACTACCCATCCAAAAAGATGCTAAAGCATATGACAGAGAAGTGCATAATCCACAAGAACTGGTTTTGGAAAATGTAACAGAAAATTTTAACATGTGGAAAAATTCAATTTTGACCCAATTCCTATACTGCATCTTAATGAATCTGTAGAAATCGTGTGTACAAGGCCCGGCAATAATACAAGAAGAAGTGTGAGGATAGGACCAGGACAAACATTCTATGCAACAGGAGACATAATAGGAAATATAAGACAAGCACATTGTAACATTAGTAAAACTAAAAATTATAAACATGTGGCAGGGGGTAGGTGGTGGAGAGAGAAAAAAGAGCAGTG---GGAATAGGAGCTGTGTTCCTTGGATTCTTGGGAGCAGCAGGAAGCACTATGGGCGCAGCATCAATAACGCTGATGGTACAGGCCAGACAACTGTTGTCTGGTATAGTGCAACAGCAAAACAATTTGCTGAGAGCTATAGAGGCGCAACAGCATATGTTGCAACTCACGGTCTGGGGAGTAATAAATCTGAAGGAGATATTTGAAGACAGAGACAGATCCATTCGATTAGTGAGCGGATGCAGTATTGGGGTCTAGAGCTAAAAAAGAGTGCTATTAGTTTGTTTGATACCATAGCAATAGCAGTAGCTGAGGGAACAGATAGGATTATAGAAGCGATACAAAGAATTTGTAGAGCTATCTGCAACATACCTAGAAGAATAAGACAAGGTTTTGAAGCAGCTTTGCAAT
>2000.C.BW.00.00BW16162
CTATAAAAGGTGGATAATTCTGGGTTTAAATAAAATAGTAAGAATGTATAGCCCTGTCATGATATACAGAAGTTAGTGGGGAAATTAAACTGGGCGAGTCAGATTTACCCAGGGGTTAAAGTAAAGCAGCTGTGCAAACTGAAGTATGCAAAAATGAGGACTGCCCACACTAATGATGTAAAACAGTTAACAGAGGCAGTGCAAAAAATAGCCATGGAGAGCATAGTAATATGGGGAAAAACTCCTAAATTTAGATTGCCCATCCAGAAAGATGCTAAAGCATATGATAGAGAAGTGCATAATCCACAAGAAATAGGTTTGGAAAATGTAACAGAAAACTTTAACATGTGGAAAAATGCAATTTTGACCCAATTCCTATACTACATCTTAATGAAACGGTAGATATAGTGTGTACAAGGCCCAACAATAATACAAGGAAAAGTATGAGGATAGGACCAGGACAAACATTCTATGCAACAGGAGACATAATAGGAAATATAAGAGAAGCACATTGTAACATTAGTAAAACTAAAAATTATAAACTTGTGGCAGGGGGTAGGTGGTGCAGAGAGAAAAAAGAGCAGTA---GGAATAGGAGCTGTGTTCCTTGGGTTCTTGGGAGCAGCAGGAAGCACTATGGGCGCGGCGTCCATAACGCTGACGGTACAGGCCAGACAATTATTGTCTGGTATAGTGCAACAGCAGAACAACTTGCTGAGAGCTATAGAGGCGCAACAGCATATGTTGCAACTCACGGTCTGGGGAGCACCAGAAATTACAGTGACATTTGAAGACAGAGACAGATCCATTCGATTAGTGAGCGGATGCAATATTGGGGTTTGGAACTAAAAAAGAGTGCTGTTAGTCTGCTTGACACCATAGCAATAGCAGTAGCTGAAGGAACAGATAGGATTCTAGAAGTAACACAAAGAATTTGTAGAGTAATCAGGAACATACCTAGAAGAATAAGACAGGGCGTTGAAGCAGCTTTGCAAT
>1998.C.BW.98.98BWMO1410
CTATAAAAGATGGATAATTCTGGGGTTAAATAAAATAGTAAGAATGTATAGCCCTGTTATGATATACAGAAGTTAGTGGGAAAATTAAATTGGGCAAGTCAGATTTACCCAGGGATTAAAGTAAAGCAACTCTGTAAGCTGAAGTATGCAAAAATGAGGACTGCTCACACTAATGATGTAAAACAGTTAACAGAGGCAGTGCAAAAAATAGCCATAGAAAGCATAGTAATATGGGGAAAGACTCCTAAATTTAGACTACCCATCCAGAAAGATGCTAAAGCATATGACAAAGAAGTGCATAATCCACAAGAAATGTTTTTGGCAAATGTAACAGAAAATTTTAACATGTGGGAAAATGCACTTTTGACCCAATTCCTATACTACATCTTAATGAACCTGTAGAAATTGTGTGTACAAGACCCGGCAATAATACAAGAACAAGTATAAGAATAGGACCAGGACAAACATTCTATGCAACAGGAGACATAATAGGAGATATAAGACAAGCACATTGTAACATTAGTGAAGGGAACAATTATAAACATGTGGCAGGGGGTAGGTGGTGGAGAGAGAAAAAAGAGCAGTG---GGAATAGGAGCTGTGTTCCTTGGGTTCTTGGGAGCAGCAGGAAGCACTATGGGCGCAGCGTCAATAACGCTGACGGTACAGGCCAGACAATTGTTGTCTGGTATAGTGCAACAGCAAAGCAATTTGCTGAGAGCTATAGAGGCGCAACAGCATATGTTGCAACTCACAGTCTGGGGAGTAATAAATCTTATGGAGATATTTGAAGACAGAGACAGATCCGTGCGCTTAGTGAACGGATGCAGTATTGGGGTCTAAAGCTAAAAAAGAGTGCTATTAGTCTGTTTGATACCATAGCAATAGCAGTAGCTGAAGGAACAGATAGGATTATAGAATTAATACAGATAATTTGTAGAGCTATCCGCAACATACCTACAAGAATAAGACAGGGCCTTGAAGCAGCTTTGCTAT
>1999.C.BW.99.99BWMC168
CTATAAAAGATGGATAATTCTGGGGTTAAATAAAATAGTAAGAATGTATAGCCCTGTCATGATATACAGAAGTTAGTGGGAAAACTAAACTGGGCAAGTCAGATTTACCCAGGGATTAAAGTAAGGCAACTGTGTAAACTGAAGTATGCAAAAATAAGGACTGCCCACACTAATGATGTAAGACAGTTAACAGAGGCAGTGCAAAAAATAACCATGGAATGTATAGTAATATGGGGAAAGACTCCTAAATTTAGACTATCCATCCAAAAAGATGCTAAGGCATATGAAAGAGAAGTGCATAATCCACAAGAAATAGCTTTAGAAAATGTAACAGAAAATTTTAACATGTGGAAAAATGCTCTTTTGACCCAATTCCTATACTACATCTTAATGAGTCTGTAAATATTACATGTACAAGACCCAACAATAATACAAGAAAAAGTATAAGGATAGGACCAGGACAAACATTCTATGCAACAGGAGACATAATAGGAGATATAAGACAAGCACATTGTAGCATTAATAAAGAAGCCAATTATAAACAGGTGGCAGGAGGTAGGTGGTGGAGAGAGAAAAAAGAGCAGTG---ACAATAGGAGCTATGTTCCTTGGGTTCTTATCAGCAGCAGGAAGCACTATGGGCGCAGCATCAATAACGCTGACGGTACAGGCCAGACAATTATTGTCTGGTATAGTGCAACAGCAAAGCAATTTGCTGAGAGCTATAGAGGCGCAACAGCATATGTTGCAACTCACAGTTTGGGGAGTAATAAATCTAAAGAAGAGATTTGAAGACAGAGGCAGATCGATTCGATTAGTCAACGGATGCAATATTGGGGTCTGGAGCTAAAAAAGAGTGCTATTGGGCTACTTGATACTATAGCAATAGCAGTAGCTGAAGGAACAGATAGGATTATAGAACTAATACAAAGAACTTTTAGAGCTATCTGCAACATACCTAGAAGAATAAGACAGGGCTTTGAAACAGCTTTGCTAT
>1998.C.CN.98.YNRL9840
CTATAAAAGATGGATAATTCTGGGGTTAAATAAAATAGTAAGAATGTATAGTCCTGTTATGACATACAGAAGTTAGTGGGAAAATTAAACTGGGCAAGTCAGATTTACCCAGGAATTAAAGTAAGGCAACTTTGTAAACTGAAGTATGCAAAAATGAGGACTGCCCACACTAATGATGTAAAACAGTTAACAGAGGCTGTGCAGAAAATAGCCATGGAAAGCATAGTAATATGGGGAAAGACTCCTAAATTTAGATTACCCATCCAAAAGGATGCTAAAGCATATGAGAAAGAAGTGCATAATCCACAAGAAATGGATTTGGAAAATGTAACAGAAAATTTTAACATGTGGAAAAATGCTCTTTTGATCCAATTCCTATACTGCATCTTAATCAATCTGTAGAAATTGTCTGTACAAGACCCAACAATAATACAAGAACAAGTATAAGGATAGGACCAGGACAAACATTCTATGCAACAGGAGAAATAATAGGAGACATAAGACAAGCACATTGTAACATTAGTGAAGCTAAAAATTATAAACATGTGGCAGGAGGTAGGTGGTGGAGAGAGAAAAAAGAGCAGCG---GGAATAGGAGCTGTGTTCCTTGGGTTCTTGGGAGCAGCAGGAAGCACTATGGGCGCAGCGTCAATAACGCTGACGGCACAGGCCAGACAATTGTTGTCTGGTATAGTGCAACAGCAAAGCAATTTGCTGATGGCTATAGAGGCGCAACAGCATCTGTTGCAACTCACGGTCTGGGGAGTGACAAATCTCAAGATGATATTTGAAGACAAAAACGGATCCATTCGATTAGTGAACGGATGCAGTATTGGGGTCTGGAGCTAAAAAAGAGTGCTATTAGTCTGCTTGATACCATAGCCATAGTAGTAGCTGAAGGAACAGATAGGATTATAAAATTAGTATACAGCATTTGTAGAGCTATCCGCCACATACCTAGAAGAATAAGACAGGGCTTTGAATTAGCTTTGCAAT
>2003.C.GE.03.03GEMZ033
CTATAAAAGATGGATAATTATGGGGTTAAATAAAATAGTAAGAATGTATAGCCCTGTCATGATATACAGAAGTTAGTGGGAAAATTAAACTGGGCAAGTCAGATTTACCCAGGGATCAAAGTAAGACAGCTTTGTAAACTGAAGTATGCAAAAATGAGGGCTGCCCACACTAATGATGTAAAACAGTTAACAGAGGCAGTGCAAAAAATAGCCATGGAAAGCATAGTGATATGGGGAAAGACTCCTAAATTTAGACTACCCATCCAAAAAGATGCTAAAGGATATGAAAAAGAAGTGCACAATCCACAGGAACTAGTTTTGGAAAATGTAACAGAAAATTTTAACATGTGGAAAAATGCTCTTTTGACCCAATTCCTATACTACATCTTAATGTATCTGTAGAAATTAATTGCACAAGACCCGGCAATAATACAAGACAAAGTATAAGGATAGGACCAGGACAAACATTCTATGCAAGAGGAGACATAATAGGAGATATAAGACAGGCACATTGTAACATTAATGAAAATAAAAATTATAAACATGTGGCAGGAGGTAGGTGGTGGAGAAAGAAAAAAGAGCAGTG---GGAATAGGAGCTGTACTCCTTGGGTTCTTGGGAGCAGCAGGAAGCACTATGGGCGCAGCGTCAATAACGCTGACGGTACAGGCCAGACAAGTGTTGTCTGGAATAGTGCAACAGCAAAATAATTTGCTGAGGGCTATAGAGGCGCAACAGCATATGTTGCAACTCACAGTCTGGGGAGTAATAAATCTCAGACAGATATTTGAAGACAGAGACAGATCCATTCGATTAGTGAGCGGATGCAGTATTGGGGTCTGGAACTAAAAAAGAGTGCTATTAATCTGCTTGATACCATAGCAATAGCAGTAGCTGAAGGAACAGATAGGATTATAGAATTAATACAAAGAATTTGTAGAGGTATCTACAACGTACCTAGAAGAATAAGACAGGGCTTTGAAGCAGCTTTGCAAT
>1999.C.IL.99.99ET14
ATATAAAAGATGGATAATTCTAGGGCTAAATAAAATAGTAAGAATGTATAGCCCTGTCATGATATACAGAAATTAGTGGGAAAATTAAACTGGGCAAGTCAGATTTATCCAGGGATTAAAGTAAGACAACTGTGCAAACTAAAGTATGCAAAAATGAGGACTGCCCACACTAATGACGTAAAACAGTTAACAGAGGCAGTACAAAAGATAGCCATGGAAGGTATAGTAATATGGGGAAAAGTTCCTAAATTTAGACTACCCATTCAAAAGGATGCTAAAGCATATAAGACAGAAATGCATAATCCACAAGAAATGGTTTTGGAAAATGTAACAGAAGATTTTAACATGTGGAAAAATGCTCTTTTGACCCAATTCCTATACTACAGCTTAATGAGACTGTAGAAATTAATTGTACAAGACCCAACAATAATACAAGACGAAGTATAAGGATAGGACCAGGGCAAACATTCTATGCAACAGGAGAAATAATAGGAAATATAAGAGAAGCACATTGTAACATTAGTAGAGAAAAGATTTATAAACATGTGGCAGGAAGTAGGTGGTGGAGAGAGAAAAAAGAGCAGTG---GGAATAGGRGCTGTGTTCCTTGGGTTCTTGGGAGCAGCTGGAAGCACTATGGGCGCAGCATCAATAACGCTGACGGTACAGGCCAGACAATTGTTGTCTGGTATAGTGCAACAGCAAAGCAATTTGCTGAGGGCTATAGAGGCGCAACAGCATATGTTGCAACTCACAGTCTGGGGAGTAATAAATCTCAAGATGAAATTTGAAGACAGAAGCAGATCCATTCGATTAGTGAGCGGATGCAGTATTGGGGTCTAGAGCTAAAAAAGAGTGCTATTAGTCTGTTTGATACTATAGCAATAGCAGTAGCTGAAGGAACAGATAGGATTATAGAAGTATTACAAGGAATTTGTAGAGCTATCTGCAACATACCTAGAAGAATAAGACAGGGCTTTGAAGCAGCGTTGCAAT
>1993.C.IN.93.93IN101
CTATAAAAGATGGATAATTCTGGGGTTAAATAAAATAGTAAGAATGTATAGCCCTGTTATGATATACAGAAGTTAGTGGGAAAATTAAACTGGGCAAGTCAAATTTACCCAGGAATTAAAGTAAGGCAACTTTGTAAACTGAAGTATGCAAAAAGGAGGACTGCCCACACTAATGATGTAAAACAGTTAACAGAGGCTGTGCAGAAAATAGCCATGGAAAGCATAGTAATATGGGGAAAGACTCCTAAATTTAGATTACCTATCCAAAAAGATGCCAAAGCATATGAGAGGGAAGTGCATAATCCACAAGAAATAGTTTTGGGAAATGTAACAGAAAATTTTAACATGTGGAAAAATGCACTTTTGATCCAATTCCTATACTACATCTTAATCAATCTGTAGAAATTGTGTGTACAAGACCCAATAATAATACAAGAAAAAGTATAAGGATAGGACCAGGACAAACATTCTATGCAACAGGAGACATAATAGGAGACATAAGACAAGCACATTGTAACATTAGTAGAGATAAAAATTATAAACATGTGGCAGGAGGTAGGTGGTGGAGAGAGAAAAAAGAGCAGTG---GGAATAGGAGCTGTGTTCCTTGGGTTCTTGGGAGCAGCAGGAAGCACTATGGGCGCGGCGTCAATAACGCTGACGGCACAGGCCAGACAATTGTTGTCTGGTATAGTGCAACAGCAAAGCAATTTGCTGAGGGCTATAGAGGCGCAACAGCATCTGTTGCAACTCACAGTCTGGGGAGTAACAAAACTCAAAGTGAGATTTGAAGACAAAGACAGATCCATTCGATTAGTGAACGGATGCAGTATTGGGGTCTGGAGCTAAAAAAGAGTGCTATTAGTCTGTTTGATAGCATAGCAATAGTAGTAGCTGAAGGAACAGATAGGATTATAGAATTAGTACAAGGATTTTGTAGAGCTATCCGCAACATACCTACAAGAATAAGACAGGGCTTTGAAGCAGCTTTGCAAT
>1994.C.IN.94.94IN11246
CTATAAAAGATGGATAATTCTGGGGTTAAATAAAATAGTAAGAATGTATAGCCCTGTTATGATATACAGAAGTTGGTGGGAAAATTAAACTGGGCAAGTCAGATTTACCCAGGAATTAAAGTAAGGCAACTTTGTAAACTGAAGTATGCAAAAATGAGGACTGCCCACACTAATGATGTAAAACAGTTAACAGAGGCTGTGCAGAAAATAGCCATGGAAAGCATAGTAATATGGGGAAAGACTCCTAAATTTAGATTACCCATCCAAAAAGATGCTAAAGCATATGGGAAAGAAGTGCATAATCCACAAGAAATATCTTTGGAAAATGTAACAGAAAATTTTAACATGTGGAAAAGTGCAGTTTTGATCCAATTCCTATACTACATCTTAATAAATCTGTAGAAATTGTGTGTACAAGACCCAACAATAATACAAGAAAAAGTATAAGGATAGGACCAGGACAAACATTCTATGCAACAGGAGAAATAGTAGGAAACATAAGACAAGCACATTGTAACATTAGTAAAAGGGATAATTATAAACATGTGGCAGGAGGTAGGTGGTGGAGAGAGGAAAAAGAGCAGTG---GGAATAGGAGCTGTGTTCCTTGGGTTCTTGGGAGCAGCAGGAAGCACTATGGGCGCGGCGTCAATAACGCTGACGGTACAGGCCAGACAATTGTTGTCTGGTATAGTGCAACAGCAAAGCAATTTGCTGAGGGCTATAGAGGCGCAACAGCATCTGTTGCAACTCACGGTCTGGGGAGTAACAGAACTCAAGAAGAGATTTGAAGACAACGTCAGATCCATTCGATTAGTGAACGGATGCAGTATTGGGGTCTGGAGCTAAAAAAGAGTGCTATCAGGCTGCTTGATATCATAGCAATAGCAGTAGCTGAAGGAACAGATAGGATTATAGAAATAATACAAGGAACTTGTAGAGCTATCCGCAACATACCTAGAAGAATAAGACAGGGCTTGGAAGCAGCTTTGCAAT
>2000.C.KE.00.KER2010
CTATAAAAGATGGATAATTCTGGGGTTAAATAAAATAGTAAGAATGTATAGCCCTGTTATGATATACAGAAGTTAGTGGGAAAATTAAACTGGGCAAGTCAGATTTACCCAGGAATTAGAGTAAGGCACCTTTGTAAACTAAAGTATGCAAAAATGAGGACTGCCCACACTAATGATGTAAAACAGTTAACAGAGGCAGTGCAAAAAATAGCCACAGAAAGCATAGTAATATGGGGAAGGACTCCTAAATTTAGATTGCCAATCCAAAAAGATGCTAAAGCATATGAGAAAGAAGTGCATAATCCACAAGAAATAGTTTTGGAAAATGTGACAGAAAATTTTAACATGTGGAAAAATGCTCTTTTGAACCAATTCCTATACTACACCTTAATAAATCTATAGAAATTGTGTGTATAAGACCCGGCAATAATACAAGAAAAAGTGTAAGAATAGGACCAGGACAAACATTTTATGCAACAGGTGACATAATAGGAGACATAAGAAAAGCATATTGTAACATTAGTAAAGAGAAAAATTATAAACATGTGGCAGAAGGTAGGTGGTGGAGAGAGAAAAAAGAGCAGTG---GGAATAGGAGCTGTACTCCTTGGGTTCTTGGGAGCAGCAGGAAGCACTATGGGCGCGGCGTCAATAACGCTGACGGTACAGGCCAGACAACTGTTGTCTGGTATAGTGCAACAGCAAAGCAATTTGCTGAGGGCTATAGAAGCGCAACAGCATATGTTGCAGCTCACGGTCTGGGGAGTAATAAATCTCAAACAGATATCTGAAGACAAAGACGGATCCATTCGATTAGTGAACGGATGCAGTATTGGGGTCAGGAGCTAAAAAGGAGTGCTATTAGTCTGCTTGATACCATAGCAATAGCAGTAGCTGAAGGAACAGATAGGATTATAGAATTAATACAAAGAATTTGTAGAGCTATCCTTAACATACCTACAAGAATAAGACAGGGCCTTGAAGCAGCTTTGCTAT
>1991.C.KE.91.KNH1268
CTATAAAAGATGGATAATTCTGGGGTTAAATAAAATAGTAAGAATGTATAGCCCTGTCATGATATACAGAAGTTAGTGGGAAAATTGAACTGGGCAAGTCAGATTTACCCAGGGATTAAAGTAAAGCAACTGTGTAAACTGAAATATGCAAAATTGAGGACTGCCCACACTAATGATGTAAAACAGTTAACAGAGGCAGTGCAAAAAATAGCCCAAGAAAGCATAGTAATATGGGGAAGGACTCCTAAATTTAGATTACCCATCCAGAAAGATGCTAAAGCATATAAGGAAGAAGCGCATAATCCACAAGAAATAGTTTTAGTAAATGTAACAGAAAATTTTAATATGTGGAGAAATGCTCTTTTGAACCAATTCCTATACTACACCTTAAGGAACCAGTAAACATTACATGTACGAGACCCAACAATAATACAAGAGAAAGTATAAGGATAGGACCAGGGCAAACATTCTATGCAACAGGAGACATAATAGGAGATATAAGACAAGCACATTGTAACATTACTAGAAGAAATAATTATAAATATGTGGCAGGGGGTAGGTGGTGGAGAGAGAAAAAAGAGCAGTG---GGAATAGGAGCTGCGTTCCTTGGGTTCTTGAGTGCAGCAGGAAGCACTATGGGCGCAGCGTCAATAACGCTGACGGTACAGGCCAGACAATTATTGTCTGGTATAGTGCAACAGCAAAGCAATTTGCTGAGGGCTATAGAGGCGCAACAGCATATGTTGCAACTCACGGTCTGGGGAGTAACAGAACTCAAGAGGATATTTGAAGACAGAAACAGATCCATTCGATTAGTGAGCGGATGCAGTATTGGGGTCTGGAATTAAAAAGGAGAGCTATTAGCCTGCTAGATTCCGTAGCAATAGCAACAGCTGAAGGAACAGATAGAATTATAGAAGTAGTACTAAGAATTTGTAGAGCTATCTACAACATACCAAGAAGAATAAGACAGGACTTTGCAGCAGATTTGTAAT
>2001.C.TZ.01.A125
CTATAAAAGATGGATAATTCTGGGGTTAAATAAAATAGTAAGAATGTATAGCCCTGTCATGATATACAGAAGTTAGTGGGAAAATTAAACTGGGCAAGTCAGATTTACCCAGGGGTTAAAGTAAGGAACCTGTGTAAGCTAAAATATGCAAAAATGAGGACTGCCCACACTAATGATGTAAAACAGTTAACAGAGGCAGTGCAAAAAATAGCTATGGAAAGTATAGTAATATGGGGAAAGACTCCTAAATTTAGACTGCCCATCCAAAAGGATGCTAAAGCATATGAGAAAGAAGTGCATAATCCACAAGAACTAGACTTGAAAGATGTAACAGAGGATTTTAACATGTGGAAAAATGCTCTTTTGACCCAATTCCTATACTACAGCTTAATAAATCTGTAGAAATTGTGTGTGTAAGACCCGGCAATAATACAAGAAAAAGTGTGAGGATAGGACCAGGACAAACATTCTATGCAACAGGAGACATAATAGGAGATATAAGACAAGCACATTGTAACATTAGTAGAAGTGCTAATTATAAACATGTGGCAGAAGGTAGGTGGTGGAGAGAGAGAAAAGAGCAGTG---GGAATAGGAGCTTTGTTCCTTGGGTTCTTAGGAGCAGCAGGAAGCACTATGGGCGCAGCATCAATAACGCTGACGGTACAGGCCAGACAATTATTGTCTGGTATAGTGCAACAGCAGAGCAATTTGCTGAGGGCCATAGAGGCGCAACAGCATATGTTGCAACTCACAGTCTGGGGAGTAATAGAACTGAAGGAGATATTTGAAGACAGAGACAGATCCATTCGATTAGTGAGCGGATGCAGTATTGGGGTCTAGAGATAAAGAAGAGAGCTATTAGTCTGCTTGATACCACAGCAATACAAGTAGCTGAGGGAACAGATAGGATAATAGAAGTAATACAAAGAATTTGTAGAGCTATCTGCAACATACCTGGAAGAATAAGGCGGGGCTTTGAAGCAGCTTTGCAAT
>2001.C.TZ.01.A301
CTATAAAAGATGGATAATTCTGGGGTTAAATAAAATAGTAAGAATGTATAGCCCTGTCATGATATACAGAAGTTAGTGGGAAAATTAAACTGGGCCAGTCAGATTTACCCAGGGATTAAAGTAAAGCAACTGTGCAAACTAAAGTATGCAAAAATGAGGACTGCCCACACTAATGATGTAAAACAGTTAACAGAGACAGTGCAAAAAATATGTATGGAGAGCATAGTAATATGGGGTAAGACTCCTAAATTTAGACTACCCATCCAAAAAGATGCTAAAGGATATGACAAAGAGGTGCACAATCCACAAGAAATGGTTTTGGAAAATGTAACAGAAAATTTTAATATGTGGAAAAATGCTCTTTTGACCCAATTCCTATACTACATCTTAATGAATCTGTAGGAATTGTGTGCACAAGGCCCAGCAATAATACAAGGAAAAGTATGAGGATAGGACCTGGACAAACATTCTATGCAACAGGAGACATAATAGGAGATATAAGACAAGCACATTGTAACATTAGTGAAGGTAAAAATTATAAACATGTGGCAGAAGGTAGGTGGTGCAGAGAGAGAAAAGAGCAGTG---GGAATAGGAGCTGTGTTCCTTGGGTTCTTGGGAGCAGCAGGAAGCACTATGGGCGCGGCATCAATAACGCTGACGGTACAGGCCAGACAATTATTGTCTGGTATAGTGCAACAGCAAAGCAATTTGCTGAGAGCTATAGAGGCGCAACAGCATATGTTGCAACTCACGGTCTGGGGAGTAATAAAACTGAAGAGGATATTTGAAGGCAGAGACAGCTCCATTCGATTAGTGAGCGGATGCAATATTGGGGGCTAGAGCTAAAAAAGAGTGCCATTAGCCTGTTTGATACCCTAGCAATAGTAGTAGCTGAAGGAACAGATAGGATTCTAGAATTAATACAAAGAATTTGTAGAGCTATCCGCAACATACCTAGAAGAATAAGACAGGGCTTTGAATCAGCTTTGCTAT
>2002.C.TZ.02.CO3056
CTATAAAAGATGGATAATTCTGGGGTTAAATAAAATAGTGAGAATGTATAGCCCTGTCATGATATACAGAAGTTAGTGGGAAAGTTAAACTGGGCAAGTCAGATTTACCCAGGGATTAAAGTAAGGCAACTTTGTAGACTGAAGTATGCAAAAATGAGGACTGCCCACACTAATGATGTAAAACAGTTAACAGAGGCAGTGCAAAAAATAGCCACAGAAAGCATAGTAATATGGGGAAAGACCCCCAAATTTAGACTACCCATCCAAAAAGATGCTAAGGCATATGAGAGAGAAGTGCATAATCCACAAGAACTAGTTTTGGAAAATGTAACAGAAAATTTTAATATGTGGAAAAATGCTCCTTTGACCCAATTCCTATACTACACCTTAATCAATCTATAGGAATTGTGTGTACAAGACCCAACAATAATACAAGAAAGAGTATAAGGATAGGACCAGGACAAGCATTTTATGCAACAAATGGCATAATAGGAGACATAAGACAAGCACATTGTAATATTACTACAGGGGATAATTATAAACCTGTGGCAGGAAGTAGGTGGTGGAGAGAGAAAAAAGAGCAGTA---GGAATAGGAGCTGTGTTCCTTGGGTTCTTGGGAGCAGCTGGAAGCACTATGGGCGCAGCGTCGATAACGCTGACGGTACAGGCCAGACAACTGTTGTCTGGTATAGTGCAGCAGCAAAGCAATTTGCTGAGGGCTATAGAGGCGCAACAGCATATGTTGCAACTCACGGTCTGGGGAGTAATAAATCTCAAACAGATATTTGAAGACAGAGACAGATCCATTCGATTAGTGAACGGATGCAGTATTGGGGTCTGGAGCTAAAAAAGAGTGCTACTAGTCTGCTTGATACCATAGCAATAGCAGTAGCTGAAGGAACAGATAGGATTATAGAAATAATACAGAGAATTTGTAGAGCTATCTGCAACATACCTAGAAGAATAAGACAGGGCTTTGAAGCAGCTTTGCTAT
>1997.C.TZ.97.97TZ05
CTATAAAAGATGGATAATTCTGGGGCTAAATAAAATAGTAAGAATGTATAGCCCTGTCATGATATACAGAAGTTAGTGGGAAAATTAAACTGGGCAAGTCAGATTTACCCAGGAATTAAAGTAAGGCAACTTTGTAAACTGAAGTATGCAAAAATGAGGACTGCTCATACAAATGATGTAAAACAGTTAACAGAGGCAGTACAAAAGATAGCCATGGAAAGCATAGTGATATGGGGAAAGACTCCTAAATTTAGACTACCCATCCAAAAAGATGCTAAAGCATATGAGAAAGAAGTGCATAATCCACAAGAATTGACTTTGGAAAATGTAACAGAAAATTTTAACATGTGGGAAAATGCTCTTTTGACCCAATTCCTATACTACATCTTAATGAATCTGTAGGAATTGTGTGTACAAGACCCAACAATAATACAAGAGAAAGTGTAAGGATAGGGCCAGGACAAGCATTCTATGCAACAGGAGATATAATAGGAGACATAAGACAAGCACATTGTAACATTAGTAGAGCTAATAATTATAAACATGTGGCAGGAGGTAGGTGGTGGAGAGAGAAAAAAGAGCAGTG---GGACTAGGAGCTGTGATCGTTGGGTTCTTGGGAGCAGCAGGAAGCACTATGGGCGCAGCGTCAGTGGCGCTGACGGCACAGGCCAGACAAGTGTTGTCTGGAATAGTGCAACAGCAAAGCAATTTGCTGAGGGCTATAGAGGCGCAACAACATATGTTGCAACTCACAGTCTGGGGAGTAATAAATCTCATGATGAAATTTGAAGACAGAGAGAGATCAGTTCGATTGGTGAACGGATGCAGTATTGGGGTCTAGAGCTAAAAAAGAGTGCTATTAGTCTGCTTGATACCCTAGCAATAACAGTAGCTGAAGGAACAGATAGGATTATAGAAGTAATACAAAGAATTTGTAGAGCTATCTACAACATACCTAGAAGAATAAGACAGGGCTTTGAAGCAGCTTTGCTAT
>1998.C.TZ.98.98TZ017
TTATAAAAGATGGATAATCCTGGGATTAAATAAAATAGTAAGAATGTATAGCCCTGTTATGATATACAGAAGTTAGTGGGAAAATTAAACTGGGCAAGTCAGATTTACCCAGGGATTAAAGTAAAGCAACTGTGTAAACTGAAGTATGCAAAAATGAGGACTGCCCACACTAATGATGTAAAACAGTTAACAGAGGCAGTGCAAAAAATAGCCCAAGAAAGCGTAGTAATATGGGGAAAGACCCCTAAATTTAGACTACCCATCCAAAAAGATGCTAAAGCATATGAGAGAGAAGTGCATAATCCACAAGAACTGGTTTTGGGAAATGTAACAGAAAACTTTAACATGTGGAAAAATGCTCTTTTGATCCAATTCCTATACTACATCTTAATGAATCTGTAGTAATTAATTGTACAAGACCCGGCAATAATACAAGAAAAAGCATAAGGATAGGACCAGGACAAACATTCTATGCAACAGGAGAAATAATAGGAGATATAAGACAAGCACATTGTAACATTAGTAGAGAGCAAAATTATAAACATGTGGCAGGAGGTAGGTGGTGGAGAGAGAAAAAAGAGCAGTG---GGAATGGGAGCTGTGCTCCTTGGGTTCTTGGGAGCGGCAGGAAGCACTATGGGCGCGGCGTCGATGGCGCTGACGGTACAGGCCAGACAACTATTGTCTGGTATAGTGCAACAGCAAAGCAATTTGCTGAGGGCTATAGAGGCGCAACAGCATATGTTGCAACTCACGGTCTGGGGAGTAATAAATCACAGGAGGATATTTGAAGACAGAGACAGATCCATACGATTAGTGAGCGGATACAGTATTGGGGTCTTGAGCTAAAAAAGAGTGCTATTAATCTGCTTGATACCACAGCACTAGCAGTAGCTGAAGGAACAGATAGGATCATAGAATTAGTACAGAGAATTTGTAGAGCTATCCGCAACATACCTAGAAGAATAAGACAAGGCACTGAAATAGTTTTAGTAT
>2000.C.ZA.00.1119MB
CTATAAAAGATGGATAATTTTGGGGTTAAATAAAATAGTAAGAATGTATAGCCCTGTCATGATATACAGAAGTTAGTGGGAAAATTAAACTGGGCGAGTCAGATTTATGCAGGGATTAAAGTAAGACAACTTTGTAAACTGAAGTATGCAAAGAGGAGGACAGCCCACACTAATGATGTAAGACAGTTAGCAGAGGCAGTACAAAAAATAGCCATGGAAAGCATAGTAATATGGGGAAAGACTCCTAAATTTAGACTACCCATCCAAAAGGATGCTAAAGCATATGAGAGGGAGGTGCATAATCCACAAGAAATAGTCTTGGGAAATGTAACAGAAAATTTTAACATGTGGGAAAATGCACTTTTGACCCAATTCCTATACTACAGCTTAATAAATCCATAGACATTGTGTGCACAAGACCCGGCAATAATACAAGAAAAAGTATAAGGATAGGACCAGGACAAACATTCTATGCAACAAATGACATAATAGGAAACATAAGACAAGCACATTGTAACATTAGTGCAAATGAAAATTATAAACATGTGGCAGGAGGTAGGTGGTGGAGAGAGAAAAAAGAGCAGTG---GGAATAGGAGCTGTGTTCCTTGGGTTCTTGGGAGCAGCAGGAAGCACTATGGGCGCGGCGTCAATAACGCTGACGGTACAGGCCAGACAACTGCTGTCTGGTATAGTGCAACAGCAAAGCAATTTGCTGAGAGCTATAGAGGCGCAACAACACGTGTTGCAACTCACAGTCTGGGGGGTAATAAATCTCAAACAGATATTTGAAGACAGAGACAGATCCATTCGATTAGTGAACGGATGCAGTATTGGGGTCTGGAACTGAAAAAGAGTGCTATTAGTCTGCTTGATACCATAGCGATAGCAGTAGCTGAAGGAACAGATAGGATTCTAAAATTCACACAAGGGCTTGGTAGAGCTATCCGCAACCTACCTAGAAGATTAAGACAAGGTTTTGAAGCAGCTTTGCTAT
>2001.C.ZA.01.2134MB
CTATAAAAGATGGATAATTCTGGGGTTAAACAAAATAGTGAGAATGTATAGCCCTGTCATGATATACAGAAGTTAGTGGGAAAATTAAACTGGGCGAGTCAGATTTACGCAGGGATTAAAGTAAAGCAACTTTGTAGGCTGAAGTATGCAAAAAGGAGGACGGCCCACACTAATGATGTAAAACAGTTAACAGAGGCAGTGCAAAAAATAGCCTTGGAAAGTATAGTAATATGGGGAAAGACTCCTAAATTTAGACTACCCATCCAAAAAGGTGCTAAAGCATATGATACAGAGGTGCATAATCCACAAGAAATATTTTTGGAAAATGTAACAGAAAATTTTAACATGTGGAAAAATGCACCTTTGACCCGATTCCTATACTGCAGTTTAATAAATCTGTAGAAATTGTGTGTACAAGACCCGGCAATAATACAAGAAAAAGTATAAGGATAGGACCAGGACAAACATTCTAT---GCAAATGACATAATAGGAGACATAAGACAAGCACATTGTAACATTAGTAAAACAAAGAATTATAAACATATGGCAGGAGGTAGGTGGTGGAGAGAGAAAAAAGAGCAGTG---GGAATAGGAGCTGTGCTCCTTGGGTTCTTGGGAGCAGCAGGAAGCACTATGGGCGCGGCGTCAATAACGCTGACGGTACAGGCCAGACAACTGTTGTCTGGTATAGTGCAACAGCGAAGCAATTTGCTGAGAGCTATAGAGGCGCAACAGCATATGTTGCAACTCACGGTCTGGGGAGTAAGAAATCTATAGACGAAATTTGAAGGCAGAGACAGATCCGTTCGATTAGTGAGCGGATGCAGTATTGGGGTTTAGAGCTAAAAAGGAGTGCTATTAGTCTGCTTGATACTATAGCAATAGCAGTAGCTGAAGGAACAGATAGGATTATAGAATTAGTACAAAGAATTTGTAGAGCTATCTGCAACATACCTACAGGAATAAGACAGGGTTTTGAAACAGCTTTGCTAT
>2002.C.ZA.02.02ZAPS008MB1
CTATAAAAGATGGATAATTCTGGGGTTAAATAAAATAGTAAGAATGTATAGCCCTGTCATGATATACAGAAGTTAGTGGGAAAATTAAACTGGGCAAGTCAGATTTACAAAGGGATTAAAGTAAGACAACTTTGTAAACTGAAGTATGCAAAAAGGAAGGCGGCCCACACTAATGATGTAAAACAGTTAACAGAGGCAGTGCAAAAAATAGCCCTGGAAAGCATAGTAATACGGGGAAAGACTCCTAAATTTAGACTACCCATCCAAAAAGATGCTAAAGCATATGAGAAGGAGGTGCATAATCCATTAGAAGTGGTTTTGGAAAATGTAACAGAAAATTTTAACATGTGGAAAAATGCTCGTTTGACCCAATTCCTATACTACAGTTTAATGAATCTGTAGAAATTGTGTGCACAAGACCCAACAATAACACAAGAAAAAGTGTAAGGATAGGACCAGGACAAACATTCTATGCAACTGGAGACATAATAGGAGACATAAGAGAAGCACATTGTAACATTAGTGAAACTAACAATTATAAACATGTGGCAGGAGGTAGGTGGTGGAGAGAGAAAAAAGAGCAGTG---GGAATAGGAGCTTTGTTCCTTGGGTTCTTGGGAGCAGCAGGAAGCACTATGGGCGCAGCGTCAATGACGCTGACGGTACAGGCCAGACAAGTGTTGTCTGGTATAGTGCAACAGCAAAATAATTTGCTGAAGGCTATAGAGGCGCAACAGCGTATGTTGCAACTCACAGTCTGGGGAGTAATAAAACTCAAGATGATATTTGAAGACAGAGACAGATCCGTGAGATTAGTGAACGGATGCAGTATTGGGGTCTGGAACTAAAAAAGAGTGCTATTAATCTGCTTGATACCCTAGCAATAGCAGTAGCTGAGGGAACAGATAGGATTATAGAAGTCATACAAAGGATTTGTAGAGCTATCCGCAACCTACCTAGAAGAATAAGACAGGGTTTTGAAGCAGCTTTGCTAT
>2004.C.ZA.04.04ZAPS161B1
CTATAAAAGATGGATAATTCTGGGGTTAAATAAAATAGTGAGAATGTACAGCCCTGTCATGATATACAGAAGTTAGTGGGAAAATTAAACTGGGCAAGTCAGATTTACCCAGGGATTAAAGTAAGGCAACTTTGTAAACTGAAGTATGCAAAAATGAGGACTGCCCACACTAATGATGTAAAACAGCTAGTAGAGGCAGTGCAAAAAATAGCCATAGAAAGCATAGTAATATGGGGAAAGACTCCTAAATTTAGACTACCCATCCAAAAAGATGCTAAAGCATATGAGAGAGAAGTGCATAATCCACAAGAATTAGTTTTGGAAAATGTAACAGAAAGTTTTAACATGTGGAAAAATGTACCTTTGATCCAATTCCTATACTACACTTTAATGAATCTATAGTCATTGTGTGTACAAGACCCAACAATAATACAAGAAAAAGTATAAGGATAGGACCAGGACAAGCATTCTATGCAACAAATGGCATAATAGGAGACATAAGAGAAGCACATTGTAACATTAATGGAACACAAATTTATAAACATGTGGCAGGAGGTAGGTGGTGGAGAGAGAAAAAAGAGCAGTG---GGAATAGGAGCTGTACTCCTTGGGTTCTTGGGAGCAGCAGGAAGCACTATGGGCGCGGCGTCAATAACGCTGACGGTACAGGCCAGACAACTGTTGTCTGGTATAGTGCAACAGCAAAGCAATTTGCTGAGAGCTATAGAGGCGCAACAGCATATGTTGCAACTCACGGTCTGGGGAGTAATAAAAATCTATCATATATTTGAAGACAGAGACAGATCCATACGCTTAGTGAGCGGATGCAGTATTGGGGTCTAGAGCTAAAAAAGAGTGCAATTAGTCTGTTTGATACCATAGCAATAGCAGTAGCTGAAGGGACAGATAGGATTATAGAATTAATACAAGGATTTTTTAGAGCTATCCGCAACATACCTAGAAGAATAAGACAGGGCTTGGAAGCAGCTTTGCAAT
>2005.C.ZA.05.05ZASK243B1
CTATAAAAGATGGATAATTCTGGGGTTAAATAAAATAGTGAGAATGTATAGCCCTGTCATGATATACAGAAGTTAGTGGGAAAATTAAACTGGGCAAGTCAGATTTATGCAGGGATTCAAGTAAAGCAACTTTGTAGACTAAAGTATGCAAAAATGAGGACTGCCCACACTAATGATGTAAGACAGTTAACAGAGGCAGTGCAAAAAATAGCCTCAGAAAGCATAGTAATATGGGGAAAGATTCCTAAGTTTAGACTACCCATCCAAAAAGATGCTAAGGCATATGAGAAAGAAGTGCATAATCCACAAGAAATAGTTTTGGGAAATATAACAGAAAATTTTAACATGTGGAAAAATGCTCTTTTGACCCAATTCCTATACTCCACCTTAATCAATCTGTAGCAATTGTGTGTACAAGACCTGGCAATAATACAAGAAAAAGTGTGAGGATAGGACCAGGGCAAGCATTCTTTGCAACAGGTGAAATAATAGGAGATATAAGACAAGCACATTGCAACATTAGTAAAGACAGTAATTATAAACATGTGGCAGGGGGTAGGTGGTGGAGAGAGAAAAAAGAGCAGTG---GGAATAGGAGCTGTGTTCCTTGGGTTCTTGGGAGCAGCAGGAAGCACTATGGGCGCAGCGTCAATAACGCTGACGGTACAGGCCAGACAACTGTTGTCTGGTATAGTGCAACAGCAGAGCAATCTGCTGAGAGCTATAGAGGCGCAACAGCATATGTTGCAACTCACAGTCTGGGGAGCAATAAAACTGAAACAGATATTTGAAGACAAAGACAGATCCATCAGATCAGTGAGCGGATGCAGTATTGGGGTCTGGAACTAAAAAAGAGTGCTATTAATCTGCTTGATACTATAGCAATAGCAGTAGCTGAAGGAACAGATAGGATTATTGAAGTAATACAAAGAATTTGTAGAGCTATCCGCAACATACCTAGAAGAGTAAGACAGGGCTTTGAAGCAGCTTTGCTAT
>2005.C.ZA.05.05ZASK246B1
CTATAAAAGATGGATAATTCTGGGGTTAAATAAAATAGTGAGAATGTATAGCCCTACCATGATATACAGAAGTTAGTGGGAAAATTAAACTGGGCAAGTCAGATTTACCCAGGGATTCAAGTAAAGCAACTTTGTAAACTGAAGTATGCAAAAATGAGGACTGCCCACACTAATGATGTGAAACAGTTAACAGAGGCAGTGCAAAAAATAGCCTTGGAAAGCATAGTAATATGGGGAAAGACTCCTAAATTTAGACTACCCATCCAAAAGGACGCTAAAGCATATGAGAAAGAAGTGCATAATCCACAAGAAATAGTTTTGGGAAATGTAACAGAAAATTTTAACATGTGGGAAAATGCACTTTTGACCCGATTCCTATACTACACCTTAATAAATCTGTACCAATTGTGTGTACAAGACCTGGCAATAATACAAGAAAAAGTATAAGGATAGGACCAGGACAAACATTCTTT---ACACATGACATAATAGGAGACATAAGAAAAGCATATTGTAACATTAGTAAAACAGAAAATTATAAATATGTGGCAGGAGGTAGGCGGTGGAGAGAGAAAAAAGAGCAGTG---GGAATAGGAGCTGTGCTCCTTGGGTTCTTGGGAGCAGCAGGAAGCACTATGGGCGCGGCGTCAATAACGCTGACGGTACAGGCCAGGCAATTATTGTCTGGTATAGTGCAACAGCAAAGCAGTTTGCTGAGAGCTATAGAGGCGCAACAGCATATGTCGCAACTCACGGTCTGGGGAGTAATAAATCTTACACAGATATTTGAAGACAGAGACAGATCAGTGAGATTAGTGAACGGATGCAGTACTGGGGTCTGGAGCTAAAAAGGGGAGCTATTAGTCTGTTTGATACCATAGCAATAGCAGTAGCTGAAGGAACAGATAGGATTATAGAATTTATACAAAGAATTTGTAGAGCTATCCGCAACATACCTAGAAGAATAAGACAGGGCTTTGAAGCAGCTTTGCTAT
>1998.C.ZA.98.98ZA445
CTATAAAAGATGGATAATTCTGGGGTTAAATAAAATAGTAAGAATGTATAGCCCTGTTATGATATACAAAAGTTAGTGGGGAAATTAAACTGGGCTAGTCAGATTTACGCAGGGATTAAAGTAAGGCAACTGTGCAAACTAAAGTATGCAAAAATGAGGACGGCACACACTAATGATGTGAAACAGTTAACAGAGGCAGTGCAAAAAATAGCTACAGAAAGCATAGTAATATGGGGAAGGACTCCTAAATTTAGACTACCCATCCAAAAAGATGCTAAAGCATATGAAAAAGAAGTGCATAATCCACAAGAATTGGTTTTGGACAATGTAACAGAAAATTTTAACATGTGGAAAAATGCTCTTTTGACCCAATTCCTATACTACAGTTCAATAAATCTGTAGAGATTGAGTGTACAAGACCCAACAATAATACAAGAAAAAGTATGAGAATAGGACCAGGACAAACATTTTTTGCAACAGGAGACATAATAGGAAATATAAGACAAGCACATTGTAACATTAGTAAAGAAAATAATTGTAAACATGTGGCAGGAGGTGGGTGGTGGAAGGAGAGAAAAGAGCAGTG---GGAATAGGAGCTGTGTTCCTTGGGTTCTTGGGAGCAGCAGGAAGCACTATGGGCGCGGCGTCAATGACGCTGACGGTACAGGCCAGACAGTTATTGTCTGGTATAGTGCAACAGCAAAGCAATTTGCTGAGGGCCATAGAGGCGCAACAGCACATGTTGCAACTCACGGTCTGGGGAGTAATAAAACTAAAGATGAGATTTGAAGACAGAGACAGATCAATTCGATTAGTGAGCGGATACAATATTGGGGTCTAGAGCTAAAAAAGAGTGCTACTAGTCTGCTTGATGCCCTAGCAATAGCAGTAGCTGAAGGAACAGATAGGATTATAGAATTCATACAAAGCATTTGTAGAGCTATTTGCAACATACCTAGAAGGATAAGACAGGGCTTTGAAACAGCCTTGCTAT
>1998.C.ZA.98.98ZA528
CTATAAAAGATGGATAATTCTGGGGTTAAATAAAATAGTAAGAATGTATAGCCCTGTCATGATATACAGAAGTTAGTGGGAAAATTAAACTGGGCAAGTCAGATTTACGCAGGCATTAAAGTAAGGCAACTCTGTAAACTGAAGTATGCAAAAATGAGGACTGCCCACACTAATGATGTAAAACAGTTAACAGAGGCAGTGCAAAAAATAGCCATGGAAAGCATAGTAATATGGGGAAAGACTCCTAAATTTAGACTACCCATCCAAAAAGATGCTAAAGCATATGAAAAAGAAGTGCATAATCCACAAGAAATGTTATTGGAAAATGTAACAGAAAATTTTAACATGTGGGAAAATGCTCTTTTGATCCAATTCCTATACTACAGCTTAATAAAAATATATCAATTACGTGTATAAGACCAGGCAATAATACAAGACAAAGTATAAGGATAGGACCAGGACAAACATTCTTTGCAACAGGGGACATAATAGGAGATATAAGACAAGCACTTTGTAACATTAGCGGAGCTGTAAATTATAAACATGTGGCAGCAGGTAGGTGGTGGAGAGAGAGAAAAGAGCAGTG---GGAATAGGAGCTGTGTTCCTTGGGTTCTTGGGAGCAGCAGGAAGCACTATGGGCGCGGCGTCAATAACGCTGACGGTACAGGCCAGACAGTTGTTGTCTGGTATAGTGCAACAGCAAAGCAATTTGCTGAGGGCCATAGAGGCGCAACAGCATATGTTGCAACTCACTGTCTGGGGAGTAATAAATCTCAAACAGATATTTGAGGACAAAGACAGATCGATTCGATTAGTGAACGGATGCAGTATTGGGGTTTGGAACTACAAAAGAGTGCTATTAGTCTGTTAGATACCATAGCAATAGTAGTAGCTGAAGGAACAGATAGGATTATAGAAGTAATACAAAGAATTTGTAGAGCTATCCGCAATATACCTGTAAGAATAAGACAGGGCTTTGAAACAGCTTTGCTAT
>1999.C.ZA.99.DU422
CTATAAAAGATGGATAATTCTGGGGTTAAATAAAATAGTGAGAATGTATAGCCCGGTCATGATATACAGAAGTTAGTGGGAAAATTAAACTGGGCAAGTCAGATTTACCCAGGGATTAAAGTAAAGCAACTTTGTAAACTAAAGTATGCAAAAAGAAGGACTGCCCACACTAATGATGTAAAACAGTTAACAGAGGCAGTGCAAAAAATATCCTTGGAAAGCATAGTAATATGGGGAAAGACTCCTAAATTTAGACTACCCATCCAAAAAGATGCTAAAGCATATGATAAAGAAGTGCATAATCCACAAGAAATAGTTTTGGAAAATGTAACAGAAAATTTTAACATGTGGAAAAATGCTCTTTTGACCCAATTCCTATACTTCACCTTAATAAATCTGTAGAAATTAAGTGTACAAGACCCAACAATAATACAAGAAAAAGTGTAAGGATAGGACCAGGACAAACATTCTATGCAACAGGTGAAATAATAGGAGACATAAGAGAAGCACATTGTAACATTAGTAGAGAAACAAATTATAAACATGTGGCAGGAGGTAGGTGGTGGGGAGAGAAAAAAGAGCAGTG---GGACTAGGAGCTGTGCTCCTTGGGTTCTTGGGAGCAGCAGGAAGCACTATGGGCGCGGCATCAATAACGCTGACGGTACAGGCCAGACAACTGTTGTCTGGTATAGTGCAACAGCAAAGCAATTTGCTGAGAGCTATAGAGGCGCAACAGCATCTGTTGCAACTCACGGTCTGGGGAGTAATAAATCTCTAGGGGATATTTGAAGACAAAGACAGATCCATTCGATTAGTGAGCGGATGCAGTATTGGGGTCTGGAACTAAAAAGAAGTGCTATTAATCTGTTTGATACCATAGCAATAGCAGTAGCTGAAGGAACAGATAGGATTATTGAAGTAATCCAGAGAATTTGTAGAGCTATCCGCTACATACCTACAAGAATAAGACAGGGCTTTGAAGCAGCTTTGCTAT
>2002.C.ZM.02.02ZM114
CTATAAAAGATGGATAATTCTGGGGTTAAATAAAATAGTAAGAATGTATAGCCCTGTCATGATATACAGAAGTTAGTGGGAAAATTAAACTGGGCAAGTCAGATTTACCCAGGGATTAAAGTAAAGCAACTTTGTAAACTGAAGTATGCAAAAATGAGAACTGCCCACACTAATGATGTAAAACAGTTAACAGAGGCAGTGCAAAAAATAGCACAGGAAAGCATAGTAATATGGGGAAAGACTCCTAAATTTAGACTACCCATCCAAAAAGATGCCAAAGCATATGAGAAAGAAGTACATAATCCACACGAACTAGAATTGAAAAATGTAACAGAGAATTTTAATATGTGGAAAAATGCTCTTTTGACCCAATTCCTATACTACATCTTACAACACCTGTACAAATTGTGTGTACAAGGCACAACAATAATACAAGAAAAAGTGTGAGGATAGGGCCAGGACAAGCATTCTATGCAACAGGAGAAGTAATAGGAGATATAAGAGCAGCACATTGTAACATTAGTGAAGGGCTAAATTATAAACATGTGGCAGGAGGTAGGTGGTGGAGAGAGAAAAAAGAGCAGTG---GGACTAGGAGCTGTGCTCTTTGGGTTCTTGGGAGCAGCAGGAAGCACTATGGGCGCAGCATCACTAACGCTGACGGTACAGGCCAGACAATTATTGTCTGGTATAGTGCAACAGCAAAGCAATTTGCTGAGAGCTATAGAGGCGCAACAGCATATGTTGCAACTCACGGTCTGGGGAGTAATAGATCTCAAGAGGAGATTTGAAGACAGAGGCAGATCCATCAGATTAGTGAGCGGATGCAGTATTGGGGTCTAGAACTAAAAAAGAGTGCTGTTAGTCTGCTTGATACCATAGCAATAGCAGTAGCTGAGGGAACAGATAGAATTCTAGAATTTATACAAAGAATTTGTAGGGCTATCCGCAATACACCTAGAAGAATAAGACAGGGCTTTGAAGCAGCGTTGCTAT
>1996.C.ZM.96.96ZM651
CTATAAAAGATGGATAATTCTGGGGTTAAATAAAATAGTAAGAATGTATAGCCCTGTCATGATATACAGAAGTTAGTGGGAAAATTAAACTGGGCAAGTCAGATTTACGCAGGGATTAAAGTAAGGCAACTTTGTAAACTGAAGTATGCAAAAATGAGGACAGCCCACACTAATGATGTAAAACAGTTAACAGAGGCAGTGCAAAAAATAGCCCTGGAGAGCATAGTAATATGGGGAAAGATTCCTAAATTTAGACTACCCATCCAAAAAGATGCTAAATCATATGAGAAAGAAGTGCATAATCCACAAGAAATAGTTTTGGGAAATGTAACAGAAAATTTTAACATGTGGAAAAATGCTCTTTTGACCCAATTCCTATACTACATCTTAATAGATCTATAGAAATTGTGTGTGTAAGACCCAACAATAATACAAGACAAAGTATAAGAATAGGACCAGGACAAACATTCTATGCAACAGGAGACATAATAGGAGACATAAGACAAGCACATTGTAACATTAGTAGGACTAACAATTATAAATATGTGGCAGGAAGTAGGTGGTGGAGAGAGAAAAAAGAGCAGTG---GGAATAGGAGCTGTGTTCCTTGGGTTCTTGGGAGCAGCAGGAAGCACTATGGGCGCAGCGTCAATAACGCTGACGGCACAGGCCAGACAAGTGTTGTCTGGTATAGTGCAACAGCAAAGCAATTTGCTGAGGGCTATAGAGGCGCAACAGCATCTGTTGCAACTCACGGTCTGGGGAGTAATAAATCTAAAACAGATATTTGAAGACAAAGAGAGATCCGTGCGATTAGTGAGCGGATGCAGTATTGGGGTCTGGAGCTAAAAAAGAGTGCTATTAGTCTACTTGATACCATAGCAATAGCAGTAGCTGAAGGAACAGATAGGATTATAGAATTAATACAAGGAATTTGTAGAGCTATCCGCAACGTACCTAGAAGAATAAGACAGGGCTTTGAAACAGCTTTGCTAT
>1996.C.ZM.96.96ZM751
CTATAAAAGATGGATAATTCTGGGGTTAAATAAAATAGTAAGAATGTACAGCCCTGTCATGATATACAGAAGTTAGTGGGAAAATTAAACTGG-CAAGTCAGATTTACGCAGGGATTAAAGTAAGGCAACTGTGTAAACTAAAGTATGCAAAAATGAGGACTGCCCACACTAATGATGTAAAACAGTTAACAGAGGCGGTGCAAAAAATAGCCATGGAAAGCATAGTAATATGGGGAAAGATTCCTAAATTTAGGCTACCCATTCAAAAAGATGCTAAAGCATATGAGACAGAAGTGCATAATCCACAAGAAATGGTTTTGGAAAATGTAACAGAAAAGTTTAACATGTGGGAAAATATACTTTTGACCCAATCCCTATACTACATCTTAATGAATCTGTAGAAATTGTGTGTACAAGACCCAACAATAATACAAGGAAAAGTGTGAGGATAGGACCAGGACAAACATTCTATGCAACAGGAGAAATAATAGGAAATATAAGACAAGCATATTGTAACATCAGTGAAGGCAAAAATTACAAACATGTGGCAGGGGGTAGGTGGTGGAGAGAGAAAAAAGAGCAGTA---GGAATAGGAGCTGTGTTCCTTGGGTTCTTGGGAGCAGCAGGAAGCACTATGGGCGCAGCATCAATAACGCTGACGGTACAGGTCAGACAATTATTGTCTGGTATAGTGCAACAGCAAAGCAATTTGCTGAGGGCTATAGAGGCGCAACAGCACATGTTGCAACTCACAGTCTGGGGAGCAACAAATCTGAACGGGAGATTTGAAGACAGAGACAGATCAATTCGATTAGTGAACGGATACAGTATTGGGGTCTAGAGCTAAAAAAGAGTGCTATTAGTTTGCTTGATACTATAGCAATAGCAGTAGCTGAAGGAACAGATAGAATTATAGAATTAACACAAAGAATTTGTAGAGCTATCCGCAACGTACCTAGAAGAATAAGACAGGGCTTTGAAGCAGCTTTGCAAT
>1984.D.CD.84.84ZR085
CTATAAAAGATGGATAATCCTGGGATTAAATAAAATAGTAAGAATGTATAGCCCTGTCATGATATACAGAAGTTAGTGGGAAAATTAAATTGGGCAAGCCAGATTTATCCAGGAATTAAAGTAAAGCAATTATGTAAACTAAAGTATGCAAGAATGAGGGGTGCCCACACTAATGATGTAAAACAGTTAACAGAGGCAGTGCAAAAAATAGCCATAGAAAGCATAGTGATATGGGGAAAGACTCCTAAATTTAGACTACCCATACAAAAGGATGCTAAATCATATAAAACAGAGGCACATAATCCACAAGAAATAGAACTGAAAAATGTCACAGAAAATTTTAACATGTGGAAAAACAATCCTTTGAGCCAATTCCCATACTACATCTTAATCAATCTGTAGAAATTAATTGTACAAGGCCCTACAAAAAGGAAAGACAAAGGACACCTATAGGACAAGGGCAAGCGCTCTATACAACAAGGTATACAACAAGGATAATAGGACAAGCATATTGTAATATTAGTGGAGTAAAAAATTATAAACATGTGGCAGGAAGTAGGTGGTGGAAAGAGAAAAAAGAGCAATA---GGACTAGGAGCTATGTTCCTTGGGTTCTTGGGAGCAGCAGGAAGCACGATGGGCGCAGCGTCAATGACGCTGACGGTACAGGCCAGACAAGTATTGTCTGGTATAGTGCAACAGCAAAACAATTTGCTGAGGGCTATAGAGGCGCAACAGCATCTGTTGCAACTCACGGTCTGGGGAGTAATAGATCTGTAGAGTATATTTGAAGACAGAGGTACATCCATTCGATTGGTGAACGGATGCAATATTGGAGTCGAGAACTGAAGAATAGTGCTATTAGCTTGGTTGATGCAACAGCAATAGCAGTAGCTGAGGGGACAGATAGGATTATAGACATAGTAAGGAGAGCTTGTAAAGCTGTGCTTCACATACCCACAAGAATAAGACAGGGTTTAGAAAGGGCTTTGCTAT
>1985.D.CD.85.Z2Z6
CTATAAAAGATGGATAATCCTGGGATTAAATAAAATAGTAAGAATGTATAGCCCTGTCATGATATACAGAAGTTAGTGGGGAAATTAAACTGGGCAAGCCAGATTTATCCAGGAATTAAAGTAAGGCAATTGTGTAAACTAAAGTATGCAAGAATGAGGGGTGCCCACACTAATGATGTAAAACAATTAGCAGAGGTAGTGCAAAAAATATCCACAGAAAGCATAGTGATATGGGGAAAGACTCCTAAATTTAGATTACCCATACAAAAGGATGCTAAATCATATAAAACAGAGGCACATAATCCACAAGAAATAGAACTGGAAAATGTGACAGAAAACTTTAACATGTGGAGAAATAGTCCTTTGAGCCAATTCCCATACTACAGCTCAATGAGTCTGTAGCAATTAACTGTACAAGGCCCTACAGAAATATAAGACAAAGGACATCTATAGGATTAGGGCAAGCGCTCTATACAACAAGAAGTATAATAGGA---------CAAGCATATTGTAATATTAGTAAAAATGAAAATTATAAACATGTGGCAGGGAGTAGGTGGTGGAAAGAGAAAAAAGAGCAATA---GGACTAGGAGCTATGTTCCTTGGGTTCTTGGGAGCAGCAGGAAGCACGATGGGCGCACGGTCATTGACGCTGACGGTACAGGCCAGACAGTTATTGTCTGGTATAGTGCAACAGCAAAACAATTTGCTGAGGGCTATAGAGGCGCAACAGCATCTGTTGCAACTCACGGTCTGGGGAGTAATAGATCTCTAAATGACATTTGGAGGCAGAGACAGATCCATTCGATTGGTGAACGGATACAGTATTGGAGTCGGGAACTGAAGAACAGTGCTAGTAGCTTGCTTGATACCATAGCAATAGCAGTAGCTGAGGGGACAGATAGGGTTATAGAAATAGTACGAAGAGCTTGCAGAGCTGTTCTTCACATACCCACAAGAATAAGACAGGGCTTAGAAAGGCTTTTGCTTT
>2001.D.CM.01.01CM0009BBY
CTATAAGAGATGGATAATCTTGGGACTAAATAAAATAGTAAGAATGTATAGCCCTGTCATGATATACAGAAGTTAGTGGGAAAATTAAATTGGGCAAGCCAGATTTATTCAGGAATTAAAGTAAAGCAATTATGTAAACTAAAGTATGCAAAAATGAAGAGTGCCCATACTAATGATGTAAAACAATTAACAGAGGCAGTGCAAAAAATAGCCACAGAAAGCATAATAATATGGGGAAAGATTCCTAAATTTAGACTACCCATACAAAAAGATGCTAAAGCATATAAAGCAGAGGCACATAATCCACAAGAAATAGAACTGAAAAATGTCACAGAAAATTTTAATATGTGGAAAAATAATCCTTTGAGCCAATTCCCATACTGCAGTTTAACACAACTATAAACATTACCTGTATAAGGCCTGGTAACAATACAAGAAAAAGTATACATTTCGGACCAGGGCAGGCACTCTATGCAAATGAT---ATAATAGGAGACATAAGAAAAGCTCATTGTAATATTAGTGGAAAAGATAATTATAAACATGTGGCAGGAAGTAGGTGGTGGAAAGAGAAAAAAGAGCAATA---GGATTAGGAGCTATGTTCCTTGGGTTCTTGGGAGCAGCAGGAAGCACGATGGGCGCAGCGTCAATGACGCTGACGGTACAGGCCAGACTATTATTGTCTGGTATAGTGCAACAGCAAAATAATTTGCTGAGAGCTATAGAGGCGCAACAACATCTGTTGCAACTCACAGTCTGGGGAGTAATAAATCTCTAGATGATATTTGAAGACAGAGGCACCTCCATACGATTGGTGAACGGATACAGTATTGGGGTCAGGAACTGAAGAATAGTGCTATTAGCTTGTATAACGCCACAGCAGTAGCAGTAGCTGAGGGGACAGATAGGGTAATAGAACTAGGGCAAAGAGCTTTTAGAGCTGCTCTTCATATACCCACAAGAATAAGACAAGGTTTAGAAAGGGCTTTGCTAT
>2001.D.CM.01.01CM0175BA
CTATAAAAGATGGATAATCCTGGGACTAAATAAAATAGTAAGAATGTATAGCCCTGTCATGATATACAGAAGTTAGTGGGAAAATTAAATTGGGCAAGCCAGATTTATCCAGGAATTAAAGTAAGGCAATTATGTAAACTAAAGTATGCAAGGATAAGGAGTGCCCACACTAATGATGTAAAACAATTAACAGAGGCAGTGCAAAAAATAACCATGGAAAGCATAGTGATATGGGGAAAGACTCCTAAATTTAGACTACCCATACAAAAGGATGCTAAATCATATGAAACAGAGGCACATAATCCACAAGAAATAGAACTGAAAAACGTCACAGAAAACTTTAACATGTGGAAAAATAATCCTTTGAGCCAATTCCCATACTGCAGCTTAACAATTCTATAGAAATTACTTGTATAAGGCCTGGCAACAATACAAGAAGAAGTATACATTTAGGACCAGGGCAGGCATTCTATACAAACAAG---ATAATAGGAGACATAAGAAAAGCACATTGTAATATTAGTGGAACAAAAAATTATAAACATGTGGCAGGGAGTAGGTGGTGGAAAGAGAAAAAAGAGCAATA---GGATTAGGAGCTATGTTCCTTGGGTTCTTGGGAGCAGCAGGAAGCACGATGGGCGCAGCGTCAGTGACGCTGACGGTACAGGCCAGACAATTATTGTCTGGTATAGTGCAACAGCAAAATAATTTGCTGAGGGCTATAGAGGCGCAACAGCATCTGTTGCAACTCACGGTCTGGGGAGTAATAGATCTCTAGATGATATTTGAAGACAGAGGCAGATCCATTCGATTGGTGAACGGATACGGTATTGGAGGCAGGAACTGAGGAATAGTGCTATTAGCTTGTATAACGCCACAGCAATAGCAGTAGCTGAGGGGACAGATAGGGTTATAGAAATAGTACAAAGAGCATATAGAGCTGTTCTTAATATACCCACAAGAATAAGACAAGGTTTCGAAAGGGCTTTGCTAT
>2001.D.KE.01.NKU3006
TTATAAAAGATGGATAATCCTAGGATTAAATAAAATAGTAAGAATGTATAGCCCTGTCATGATATACAGAAGTTAGTGGGGAAATTAAATTGGGCAAGCCAAATTTATCCAGGAATTAAAGTAAGACAATTATGCAAATGAAAGTATGCAAAATTGAGGGGTGCCCACACTAATGATGTAAAACAATTAACAGAGGCAGTGCAAAAAATAGCCCAAGAATGTATAGTGATATGGGGAAAAACTCCTAAATTTAGACTACCCATACAAAAAGATGCTAAATCATATGAAGCAGAGGCACATAATCCACGAGAAATAAAACTAGAAAATGTCACAGAAAACTTTAACATGTGGAAGAATAAACCTTTGAGCCAATTCCCATACTACAGCTTAACGAGTCTGTAACAATTAATTGTACAAGGCCCTCCAACAATACCAGACAGAGTATACGTATAGGACCAGGGCAAGCCTTCTATACAACAGAA---GTAATAGGAAATATAAGACTAGCATTTTGTGAGATTAATGGAACAGAGAATTATAAACATGTGGCAGGAAGTAGGTGGTGGAAAGAGAAAAAAGAGCAATA---GGACTGGGAGCTTTGTTCCTTGGATTCTTGGGAGCAGCAGGAAGCACGATGGGCGCAGCGTCGATGACGCTGACGGTACAGGCCAGACAAGTATTGTCTGGTATAGTGCAACAGCAAAACAATTTGCTGAAGGCTATAGAGGCGCAACAGCATATGTTGCAACTCACAGTCTGGGGAGTAATAAATCTCTAGGGTATATTTGAAGGCAGAGGCAGATCCATTCGATTGGTGAACGGATGCAATATTGGATTCAGGAACTAAAGAATAGTGCTATTAGCTTGCTTGATGCCACAGCAATAACAGTAGCTGGGGGGACAGATAGGGCTATAGAAATAGTACAAAGAGTTGTTAGAGCTATTCTTAACATACCCACACGAATAAGACAGGGCTTGGAAAGGGCTTTGCTGT
>1993.D.KE.93.MB2059
CTATAAAAGATGGATAATCCTAGGATTAAATAAAATAGTAAGAATGTATAGCCCTGTCATGATATACAGAAGCTAGTGGGGAAATTAAATTGGGCAAGCCAGATTTATCCAGGAATTAGAGTAAGACAATTATGCAAATGAAAGTATGCAAAAATGAGGGGTACCCACACTAATGATGTAAAACAATTAACAGAGGCAGTGCAAAAAGTAGCCCAAGAATGTATAGTCATATGGGGAAAGACTCCTAAATTTAGACTACCTATACAAAAGGATGCTAGAGCATATAAAGCAGAGGCACATAATCCACGAGAAATAAACTTAGAAAATGTCACAGAAAACTTTAACATGTGGAAAAATAATCCTTTGAACCAATTCCCATACTACAGCTTAATGAGTCTGTAACAATTAATTGCACAAGGCCCAACAACAATACTGTACAAAGTATACACATGGGACCAGGGCGAGCACTCTTTACAACAAAA---ATAATAGGAAAGATAAGACAAGCACATTGTAATATTAGTGGAACAGGAAATTATAAACATGTGGCAGGGAGTAGGTGGTGGAAAGAGAAAAAAGAGCAATA---GGACTGGGAGCTTTGTTCCTTGGGTTCTTGGGAACAGCAGGAAGCACGATGGGCGCAGCGTCACTGACGCTGACGGTACAGGCCAGAAATTTATTGTCTGGTATAGTGCAACAGCAAAACAATTTGCTGAGGGCTATAGAGACGCAACAGCATCTATTGCAACTCACAGTCTGGGGAGTAATAAATCTATAGATGAGATTTGAAGGCAGAGGCAGATCCATTCGATTGGTGAGCGGATGCAGTATTGGATTCAGGAACTAAAGAATAGTGCTATTAGCTTGTTCAATACCACAGCAATAGCAGTAGCTGAGGGGACAGATAGGATTATAGGAATATTACAAAGAACTATTAGAGCTGTTCTGAATATACCCACAAGAATAAGACAGGGCTTGGAAAGGGCTTTACTAT
>1997.D.KE.97.ML415
CTATAAAAGATGGATAATCCTAGGATTAAATAAAATAGTAAGAATGTATAGCCCTGTCATGATATACAGAAGTTAGTGGGAAAATTAAATTGGGCAAGCCAGATCTATCCAGGAATTAAAGTAAGACAATTATGCAAATGAAAATATGCAAAAATGAGGGGTGCCCACACCAATGATGTAAGACAATTAACAGAGGCAGTGCAAAAAATAGCCCAAGAATGTATAGTGATATGGGGAAAGACTCCTAAATTTAGACTACCCATACAAAAGGATGCTAAATCATATGAAGCAGAGGCACATAACCCACAAGAAATAGTACTAGAAAATGTCACAGAAAACTTTAACATGTGGAAAAATAGACAATTGAGCCAATTCCTATACTACAGCTTAAGCAGTCTGTACCAATTACTTGCACAAGGCCCAACAACAATACAAGAAAAAGTGTACATATAGGACCAGGACGAGCACTCTATACAATA---GAATTAGTAGGAGATATAAGACAAGCACATTGTGCCATCAATGGAACAAGAAATTATAAACATGTGGCAGGGAGTAGGTGGTGGAAAGAGAAAAAAGAGCAATA---GGACTGGGAGCTATGTTCCTTGGGTTCTTGGGAGCAGCAGGAAGCACGATGGGCGCAGCGTCAGTGACGCTGACGGTACAGGCCAGACAGTTACTGTCTGGTATAGTGCAACAGCAAAACAATTTGCTGAGAGCTATAGAGGCGCAACAGCATCTGTTGCAACTCACAGTCTGGGGAGTAATAAATCTCAAGAGGAGATTTGAAGGCAGAAGCAGATCGATTCGCTTGGTGCACGGATGCAGTATTGGATTCAGGAACTAAAAAATAGTGCTATTAGCTTGCTTAATACCACAGCAATAGTAGTAGCTGAGGGGACAGATAGGGCTATAGAAATAATACAAAGAGCTTTTAGAGCTTTTCTTAACATACCCACACGAATAAGACAGGGCTTGGAAAGGGCTTTGCTAT
>2004.D.KR.04.04KBH8
CTATAAAAGATGGATAATCCTGGGATTAAATAAAATAGTAAGAATGTATAGTCCTGTTGTGATATACAGAAGTTAGTGGGAAAATTAAATTGGGCAAGTCAAATTTATGCAGGAATTAAAGTAAAACAGTTGTGTAAACTAAAGTATGCAAAAATGAGGGGTACCCACACTAATGATGTAAAACAATTAACAGAGGCAGTGCAAAAAATAGCCCAAGAAAGCATAGTAATATGGGGAAGGACTCCTAAATTTAGATTACCCATACAAAAGGATGCTAACTCACTTAAAGCAGAGGCACATAATCCACAGGAGGTAGTACTGGCAAATGTCACAGAGAACTTAACATGTTGGAAAAATAATCCTTTGAACCAATTCCTATACTACAGCTTAATGTATCTGTACCAATTAAATGTGAAAGGCCCAACAACAATACAAGACGAGGTATACATATAGCACCAGGACAAGCACTCTTTGCAACAACAAATGTAATAGGAGATATAAGAAGAGCACATTGTAATATCAGTAGCACAAAAAATTATAAACATGTGGCAAGAAGTAGGTGGTGGAAAGGGAAAAAAGAGCAATA---GGGCTAGGAGCTATGTTCCTTGGGTTCTTGGGAGCAGCAGGAAGCACAATGGGCGCAGCGTCAGTGACGCTGACGGTACAGGCCAGACAGTTATTGTCTGGTATAGTGCAACAGCAAAACAATTTGCTGAGGGCTATAGAGGCGCAACAGCATCTGTTGCAACTCACGGTCTGGGGAGCAATAGATCTGTAGATACAATTTGAAGACAGAGGCAAATCAATTCGATTGGTGAGCGGATGCAATATTGGATACAGGAACTAAAGAATAGTGCTATTAGATTGTTTGATGCCACAGCAATAGCAGTAGCTGAGGGGACAGATAGGGTTATAGAAGTAGTACGAAGAGCTTTTAGAGCTGTTCTTCACATACCTAGAAGAATAAGACAGGGCTTCGAAAGGGCTTTGATAT
>1999.D.TD.99.MN011
CTATAAAAGATGGATAATCTTGGGATTAAATAAAATAGTAAGAATGTATAGCCCTGTCATGATATACAGAAACTAGTGGGAAAATTAAATTGGGCAAGCCAGATTTATCCAGGAATTAAGGTAAAGCAATTATGTAGACTAAAGTATGCAAGAATAAAGGGTGCTCACACTAATGATGTAAAACAATTAACAGAGGCAGTGCAAAAAATATCCCTAGAAAGCATAGTGATATGGGGAAAGACTCCTAAATTTAGATTACCCATACAAAAGGATGCTAAATCAATTAAAACAGAGGCACATAATCCCCAAGAAATAGAGCTGGAAAATGTCACAGAAAACTTTAACATGTGGAAAAATAATCCTTTGAGCCAATTCCCATACTGCAGCTTAATGAAACTATAAACATTACTTGTATAAGGCCCAACAATAATACAAGAAGAAGTGTACATATAGGACCAGGGCAAGCACTCTATACAACAAAT---GTAATAGGAGATATAAGACAAGCACATTGTAATATTAGTGGAGCAAAAAATTATAAACATGTGGCAGGGAGTAGGTGGTGGAAAGAGAAAAAAGAGCAATA---GGATTAGGAGCTATGTTCCTTGGGTTCTTGGGAGCAGCAGGAAGCACGATGGGCGCAGCGTCAGTGACGCTGACGGTACAGGCCAGACAATTATTGTCTGGTATAGTGCAACAGCAAAACAATTTGCTGAGGGCTATAGAGGCGCAACAGCATCTGTTGCAACTCACGGTCTGGGGAGTAATAGATCTCTAAATGATATTTGAAGACAGAGGCAGATCCATTCGATTGGTGAACGGATACAGTATTGGAGTCGGGAACTGAAGAATAGTGCCATTAGCTTGCTTGACGCCACAGCAATAGCAGTAGCTGAGGGGACAGATAGGATTATAGAAATAGTACAAAGAGCTGCTAGAGCTATTCTTAACATACCCAGAAGAATAAGACAGGGATTAGAAAGAGCTTTACTAT
>2001.D.TZ.01.A280
ATATAAAAGATGGATAATCCTGGGATTAAATAAAATAGTAAGAATGTATAGCCCTGTTATGATATACAGAAGTTAGTGGGAAAATTAAATTGGGCAAGTCAGATTTATTCAGGAATTAAAGTAAAACAATTATGTAAACTAAAGTATGCAAAAATGAGGGGTACCCACACTAATGATGTAAAACAATTAACAGAGGCAGTGCAAAAAATAGCCCTAGAAGGTATAGTGATATGGGGAAAGATTCCTAAATTTAGACTGCCCATACAAAAGGATGCTAAATCATTTGACACAGAGGCACATAATCCACAAGAAATGGATCTGGTAAATGTTTCAGAAAACTTTAACATGTGGAAAAATAATCCTTTGAGCCAATTCCCATACTACAGTTAAATGAGACTGTAAAAATTAATTGTACAAGGCCTAATAACAATACAAGAAAAGGTATACGTATAGGACCAGGGCAAACATTCTTTACAGCAGAG---GTAACAGGAGATATAAGAAAAGCATATTGTAACATTAGTGGAGCAGAAAATTATAAACATGTGGCAGGGAGTAGGTGGTGGAAAGAGAAAAAAGAGCAATA---GGACTAGGAGCTATGTTCCTTGGGTTCTTGGGAGCAGCAGGAAGCACGATGGGCGCAGCGTCATTGACGCTGACGGTACAGGCCAGACAGTTATTGTCTGGTATAGTGCAACAGCAAAACAATTTGCTGAGGGCTATAGAGGCGCAACAGCATTTGTTGCAACTCACAGTCTGGGGAGTAATAAGTCCTTAGATGACATTTGAAGGCAGAGGCAGATCGATTCGATTGGTGAACGGATGCAATATTGGATTCAGGAACTGAAGAATAGTGCTATTAGTTTGCTCAATGTCACAGCAATAGCAGTAGCTGAGGGGACAGATAGGATTATAGAAATAATACAAAGAGCTTTTAGAGCTGTTCTTCACATACCCAGAAGAGTAAGACAGGGCTTGGAAAGGGCTTTACTAT
>1998.D.UG.98.98UG57128
CTATAAAAGATGGATAATCCTAGGATTAAATAAAATAGTAAGAATGTATAGCCCTGTCATGATATACAGAAGTTAGTGGGAAAATTAAATTGGGCAAGCCAGATTTATCCAGGAATTAAAGTAAGACAATTATGCAAATGAAAGTATGCAAAAATGAGGGGTACCCACACTAATGATGTAAAACAATTAACAGAAGCAGTACAAAAAATAGCCCAAGAATGTATAGTGATATGGGGAAAGACTCCTAAATTCAGATTACCTATACAAAAGGATGCTAAAGCATATAAAGCAGAGGCACATAATCCACAAGAAATAGTACTAGGAAATGTCACAGAAAACTTTAACATGTGGAAAAATGAACCTTTGAGCCAATTCCCATACTACAGCTTAATAAATCTGTAGAAATTAATTGCACAAGACCCTCCAACAATACAAGAAAAGGTGTACATATAGGACCAGGGCAAGCAATCTATTCAACAGGACAAATAATAGGAGATATAAGAAAAGCACATTGTAATATTAGTAGAAAAGAAAATTATAAACACGTGGCAGGGAGTAGGTGGTGGAAAGAGAAAAAAGAGCAATA---GGACTGGGAGCCTTGTTCCTTGGGTTCTTGGGAACAGCAGGAAGCCCGATGGGCGCAGTGTCAATGACGCTGACGGTACAGGCCAGACAAGTATTGTCTGGTATAGTGCAACAGCAAAACAATCTGCTGAGGGCTATAGAGGCGCAACAGCATCTGTTGCAACTCACAGTCTGGGGAGTAATAAATCTCTAGATTATATTTGAAGGCAGAGACAGATCCATTCGATTGCTGAACGGATACAATATTGGATTCAGGAACTAAAGAATAGTGCTATTAGCTTATTTGACGCCACAGCAATAGCAGTAGCTGAGGGGACAGATAGGGCTATAGAAATAATACAAAGAGTTGGTAGAGCTATTCTTAACATACCCACAAGAATAAGACAGGGCTTGGAAAGGGCTTTATTGT
>1998.D.UG.98.98UG57131
TTATAAAAGATGGATAATCCTAGGATTGAATAAAATAGTAAGAATGTATAGCCCTGTCATGATATACAGAAGTTAGTAGGAAAATTAAATTGGGCAAGCCAGATTTATCCAGGAATTAGAGTAAGACACTTATGCAAATGAAAGTATGCAAAGATGAGGGGTGCCCACACTAATGATGTAAAACAATTAACAGAGGCAGTGCAAAAAATAGCCCAAGAATGTATAGTAATATGGGGAAAGACTCCTAAGTTCAGACTACCCATACAAAAGGATGCTAAGTCATATAGTACAGAGGCACATAATCCACACGAAATAAAATTAGAAAATGTCACAGAAAACTTTAACATGTGGAAAAATAAAACTTTGAACCAATTCCCATACTACAGCTTAATGAGTCTGTAATAATTAATTGCACAAGACCCTCCAACAATACAAGAAAGAGTACACATATAGGACCAGGGCAAGCACTCTTTACAACAACAAATATAATAGGAGATATAAGACAGGCACATTGTAACATTAGTAGAGCAGAAAATTATAAATATGTGGCAGAGCGTAGGTGGTAGAAAGAGAAAAAAGAGCAATA---GGACTGGGAGCTGTGTTCCTTGGGTTCTTGGGAGCAGCAGGAAGCACGATGGGCGCAGCGTCAGTGACGCTGTCAGTACAGGCCAAACAGTTAATGTCTGGTATAGTGCAACAGCAATACAATTTGCTGAGGGCTATAGAGGCGCAACAGCATCTGTTGCAACTCACAGTCTGGGGAGTAATAAATCTCTCACTGAGATTTGAAGGCAGAGGCAACTCCATTCGATTGGTGAACGGATGCAGTACTGGATCCAGGAACTAAAGAATAGTGCTATTAGCTTGCTTGATACCATAGCAATAGCAGTAGCTGAGGGGACAGATAGGGCTATAGAAATAGTACAAAGAACTGTTAGAGGGATTCTTAACGTACCCACACGGATAAGGCAGGGCTTGGAAAGGGCTTTACTAT
>1999.D.UG.99.99UGB21875
ATATAAAAGATGGATAATCCTGGGATTAAATAAAATAGTAAGAATGTATAGCCCTGTCATGATATACAGAAGTTAGTGGGAAAATTAAATTGGGCAAGCCAAATTTATCCAGGAATTAAAGTAAGACAATTATGCAAATGAAAGTATGCAAAAATGAGGGGTACCCACACTAATGATGTAAAACAATTAACAGAGGCAGTGCAAAAAATAGCCCAAGAATGTATAGTGATATGGGGAAAGACTCCTAAATTTAGACTACCCATACAAAAGGATGCTAAAGGATATAAAACAGAGGCACATAATCCACGAGAAATAAAATTAGAAAATGTCACAGAAAACTTTAACATGTGGAAAAATAAACCTTTGAGCCAATTCCCATACTACAGCTTAATGCGACTGTAAACATTACTTGCATAAGGCCCTACAACAATACAAGACGAAGTACACATATAGGACCAGGGCAAGCATTATAT---ACAAATCACATAATAGGAGATATAAGACAAGCACATTGTAATATTAGTGGAACAGAAAATTATAAACATGTGGCAGGGAGTAGGTGGTGGAAAGAGAAAAAAGAGCAATA---GGACTAGGAGCTATGTTCCTTGGGTTCTTGGGAGCAGCAGGAAGCACGATGGGCGCAGCGTCACTGACGCTGACGGTACAGGCCAGACAGGTGTTGTCTGGTATAGTGCAACAGCAAAACAACTTGCTGAAGGCTATAGAGGCGCAACAGCATCTGTTGCAACTCACAGTCTGGGGAGTAATAAATCTATACAGTACATTTGGAGACAGAGACAGATCCATTCGATTGGTGAACGGATGCTGTATTGGATTCAGGAACTAAGGAATAGTGCTATTAGCTTGTATGATACCACCGCAATAGCAGTAGCTGAGGGGACAGATAGGATTATAGAAATAATACAAAGAGCTGGTAGAGCTATTCTTCACATACCCAGACGAATAAGACAGGGCCTGGAAAGGGCTTTACTAT
>2002.F1.AR.02.ARE933
CTATAAAAGATGGATCATCCTAGGATTAAATAAAATAGTAAGAATGTATAGCCCTGTCATGATATACAGAAGTTAGTAGGAAAACTAAAATGGGCAAGTCAGATTTATCCAGGGATTAAAGTAAAGCAATTATGTAAACTAAAGTATGCAAGAATGAGGTCTGCCCACACTAATGATGTAAAACAATTAACAGAAGCAGTGCAAAAGATAGCTCAAGAAAGCATAGTAATATGGGGAAAGACCCCTAAGTTTAAACTACCCATACTAAAAGATGCTAAATCATATGAAAGAGAGGTACATAATCCACGAGAAGTAGTCCTNGAAAATGTAACAGAAAATTTTGATATGTGGAAAAATAATCTTGGGATCCAATTCCCATACTACACCTTAATGAATCTGTACAGATTAATTGTACAAGACCTAACAACAATACAAGAAAAAGTATACACTTAGGACCAGGACAAGCATTTTACGCAACAGGAGACATAATAGGAAACATCAGAAAGGCACATTGTAATGTTAGTGGAATGCAAAATTGTAAACATGTGGCAGGAAGTAGGTGGTAAAGAGAGAAAAAAGAGCAGTG---GGAATGGGAGCTTTGTTCATTGGGTTCTTGGCAGCAGCAGGAGGCACTATGGGCGCGGCGTCAATAACGCTGACGGTACAGGCCAGACAGTTACTGTCTGGAATAGTGCAACAGCAAAACAATTTGCTGAGAGCTATTGAAGCGCAACAGCATATGTTGCAGCTCACAGTCTGGGGAGTAATAAAACTCAGAAGGAGATTTGAAGGCAAAGACAGATCCGTGCGATTAGTGACCGGATGCTGTATTGGAGTCAGGAATTAAGAATTAGTGCTATTAGCTTGTTTAATACCACAGCAATAGTAGTAGCTGAAGGAACAGATAGAGTTATAGAAGCTGTGCAAAGAGCTGTTAGAGCTGTTTGTAACATACCTAGAAGAATAAGACAGGGCTTGGAAAGAGCTTTCCTAT
>1993.F1.BE.93.VI850
CTATAAAAGATGGATCATCCTAGGATTAAATAAAATAGTAAGAATGTATAGTCCTGTCATGACATACAGAAGTTAGTAGGAAAACTAAATTGGGCAAGTCAGATTTATCCAGGGATTAAAGTAAGGCCATTATGTAAACTAAAGTATGCAAAAGTGAGGTCGGCCCACACTAATGATGTAAAACAATTAACAGAAGCAGTACAAAAGATAGCTTTAGAAAGCATAGTAATATGGGGGAAGTCTCCTAAGTTTAAACTACCCATACTGAAAGATGCTAAAGCATATGAAAGAGAGGCACATAACCCACAAGAAGTATTTCTGAAAAATGTAACAGAAAATTTTGATATGTGGAAAAATAATCTTGGGATCCAATCCCTATACTACACCTTAATGAATCTGTACAGATTAATTGTACAAGACCCAACAACAATACAAGGAAAGGTATACATTTAGGACCAGGACAAACATTCTATGCAACAGGAGCAATAATAGGAGACATAAGAAAGGCACATTGTAACATTAGTGGAACACAAAATTGTAAACATGTGGCAGGGAGTAGGTGGTGCAGAGAGAAAAAAGAGCAGCG---GGACTAGGAGCTTTGTTCCTTGGTTTCTTGGGGACAGCAGGGAGCA-TATGGGCGCGGCGTCGATAACGCTGACGGTACAGGCCAGACAATTATTGTCTGGAATAGTGCAACAGCAAAACAATTTGCTGAGGGCTATTGAAGCGCAACAGCATCTGTTGCAGCTCACAGTCTGGGGAGTAATAAATCTCAGGAAGAGATTTGAAGGCAAAGACAGATCCGTGCGCTTAGTGACCGGATGCGGTATTGGAGTCAGGAACTAAAGAATAGTGCTATCAGCCTGTTTAATACCACAGCAATAGTAGTAGCTGAAGGGACAGATAGAATTATAGAAGTTTTGCAAAGAGCTGGTAGAGCTGTTCTCAACATACCTAGAAGAATAAGACAGGGCGCAGAAAGGGCTTTGCTGT
>2001.F1.BR.01.01BR087
CTATAAAAGATGGATCATCCTAGGATTAAATAAAATAGTAAGAATGTATAGCCCTGTCATGATATACAGAAGTTAGTAGGAAAACTAAATTGGGCAAGTCAGATTTATCCAGGGATTAAAGTAAAGCAATTATGTAAACTAAAATATGCAAAAATGAGGTCTGCCCACACTAATGATGTAAAACAATTAACAGAAACAGTGCAAAAGATAGCTCTAGAAAGCATAGTAATATGGGGAAAGACTCCTAAGTTTAGATTACCCATATTAAAAGATGCTAAATCATATGAAAAGGAGGTACATAATCCACAAGAAGTAGTTCTGGGAAATGTAACAGAAAATTTTAATATGTGGAAAAATGCTCTTGGGATCCAATTCCCATACTACACCTTAATGAATCTGTGTGGATTAATTGTACAAGACCCAACAACAATACAAGAAAAAGTATACACATAGGACCAGGACAAGCATTTTATGCAACAGGAGAAATAATAGGAGACATCAGAAAGGCCCATTGTAACGTTAGTGGAACACAAAATTGTAAACATGTGGCAGGAAGTGGGTGGTGCAGAGAGAAAAAAGAGCAGCG---GGAATAGCAGTTATGCTCTTTGGGTTCTTGGGAGCAGCAGGAAGCACTATGGGCGCGGCGTCAATGGCGCTGACGGTACAGGCCAGACAATTATTGTCTGGCATAGTGCAACAGCAGAACAATCTGCTGAGAGCTATTGAAGCGCAACAGCATCTGTTGCAGCTCACAGTCTGGGGAGTAATAAATCCCATAACGAGATTTGAAGGCAAAGACAGATCCGTGAGATTAGTGAACGGATGCAGTATTGGGGTCAGGAGCTAAAGAATAGTGCTATTAGCTTGCTTAATACCACTGCAATAGTAGTAGCTGAGGGGACAGATAGAGTTATAGAAGTTTTGCAAAGAGCAGGTAGAGCTGTTCTTAACATACCTAGAAGAATAAGACAGGGCTTAGAAAGGCTTTTACTGT
>1989.F1.BR.89.BZ126
CTATAAAAGATGGATCATCCTAGGATTAAATAAAATAGTAAGAATGTATAGCCCTGTCATGATATACAGAAGTTAGTAGGAAAACTAAATTGGGCAAGTCAGATTTATCCAGGGATTAAAGTAAAGCAATTATGTAAACTAAAGTATGCAAAAATGAGGTCTGCCCACACTAATGATGTAAAACAATTAACAGAAGCAGTGCAAAAGATAGCTCTAGAAAGCATAGTAATATGGGGAAAGACTCCTAAGTTTAAACTACCCATACTAAAAGATGCTAAATCATATGAAAAAGAGGTACATAATCCACAAGAAGTAGTTCTGGAAAATGTAACAGAAAATTTTGATATGTGGAAAAATAATCTTGGGATCCAATTCCCATACTACACTTTAATGAATCTGTACAGATTAATTGTACAAGACCCAACAACTATACAAGAAAAAGTATATATTTWGGACCAGGACGAGCATTTCATACAGCAGGAAAAATAATAGGAGACATCAGAAAGGCCCATTGTAACGTTAGTGGAACACAAAATTGTAAACATGTGGCAGGAAGTAGGTGGTAAAGAGAGAAAAAAGAGCAGCA---GTAATAGGAGCTTTGTTCCTTGGGTTCTTGAGCGCGGCAGGAAGCACTATGGGCGCGGCGTCAATAGCGCTGACGGTACAGGCCAGACAATTATTGTCTGGAATAGTGCAACAGCAGAGCAATCTGCTGAGGGCTATTGAAGCGCAACAGCATCTGTTGCAGCTCACAGTCTGGGGAGTAATAAATCTCAGGAGGAGATTTGAAGGCAACGAGAGATCCGTGCGCTTAGTGAACGGATGCTGTATTGGGGTCAGGAACTAAAGAATAGTGCTATTAGCTTGCTTAACACCACAGCAATAGTAGTAGCTGAGGGAACAGATAGAATTATAGCAGCTTTGCAAAGAATTGGTAGAGCTATTCTTAACATACCTACAAGAATAAGACAGGGCTTCGAAAGGGCTTTGCTGT
>1989.F1.BR.89.BZ163
CTATAAAAGATGGATCATTCTAGGATTAAATAAAATAGTAAGAATGTATAGCCCTGTCATGATATACAGAAGTTAGTAGGAAAACTAAATTGGGCAAGTCAAATTTATCCAGGGATTAAAGTAAAGCAATTATGTAAACTAAAGTATGCAAAAATGAGGTCTGCCCACACTAATGATGTAAAACAATTAACAGAAGCAGTGCAAAAGATAGCTCTAGAAAGCATAGTAATATGGGGAAAGACTCCTAAGTTTAAACTACCCATATTAAAAGATGCTAAATCATATGAGAGAGAGGTACATAATCCACAAGAAGTAGTTCTGGAAAATGTAACAGAAAATTTTGATATGTGGAAAAATAATCTTGGGATCCAATTCCCATACTACACTTTAATGAATCTGTACAGATTAATTGTACAAGACCCAACAACAATACAAGAAAARGTATACATWTAGGACCAGGACGAGCATTTTATGCAACAGGAGACATAATAGGAGACATCAGAAAGGCCCATTGTAATGTTAGTGGAACACAAAATGGTAAACATGTGGCAGGAAGTGGGTGGTGAGGAGAGAAAAAAGAGCAGTG---GGAATGGGAGCTTTGTTCCTTGGGTTCTTGAGCGCGGCAGGAAGCACTATGGGCGCGGCGTCAATAACGCTGACGGTACAGGCCAGACAATTATTGTCTGGAATAGTGCAACAGCAGAGTAATCTGCTGAGGGCTATTGAAGCGCAACAGCATCTGTTGCAGCTCACAGTCTGGGGAGTAATAAATCTCAGGAGGAGATTTGAAGGCAGAGACAGATCCGTGAGATTAGTAGACGGATGCTGTATTGGGGTCAGGAACTAAAGAATAGTGCTATTGGCTTGTTTAACACCACAGCAATAGTAGTAGCTGAGGGAACAGATAGAATTATAGCAGCTTTGCAAAGAATTGGTAGAGCTATTCTGAACATACCTACAAGAATAAGACAGGGCTTCGAAAGGGCTTTGCTAT
>1993.F1.BR.93.93BR020
GTATAAAAGATGGATCATCCTAGGATTAAATAAAATAGTAAGAATGTATAGCCCTGTCGTGATATACAGAAGTTAGTAGGAAAACTAAATTGGGCAAGTCAGATTTATCCAGGGATTAAAGTAAAACAATTATGTAAACTAAAGTATGCAAAAATGAGGTCTGCCCACACTAATGATGTAAAACAGTTAACAGAAGCAGTGCAAAAGATATCTCTAGAAAGCATAGTAATATGGGGCAAGACTCCTAAGTTTAGACTACCCATATTAAAAGATGCTAAATCATATGAAAAAGAGGCACATAATCCACAAGAAGTAGTTCTGGAAAATGTAACAGAAAGGTTTAATATGTGGGAAAATAATCTTGGGATCCAATTCCCATACTGCACCTTAATGAATCTGTACAGATTAATTGTACAAGACCCAACAACAATACAAGAAAAAGAATATCTTTAGGACCAGGACGAGTATTTTATACAACAGGAGAAATAATAGGAGACATCAGAAAGGCACATTGTAACGTTAGTGGAACACAAAATTGTAAACATGTGGCAGGAAGTGGGTGGTGAAGAGAGAAAGAAGAGCAGTG---GGACTAGGAGCTCTGTTCCTTGGGTTCTTGGGAGCAGCTGGAAGCACTATGGGCGCGGCGTCAATAACGCTGACGGTACAGGCCAGACAATTATTGTCTGGAATAGTGCAACAGCAGAGCAATCTGCTGAGGGCTATTGAAGCGCAACAGCATCTGTTGCAGCTCACAGTCTGGGGAGTAATAAATCTCTTGAGGAGATTTGAAGGCAAAGACAGATCCGTGAGATTAGTGACCGGATACAGTATTGGGGTCAGGAACTAAAGAATAGTGCTATTAGCTTGCTTAATGCCACAGCAATAGCAGTAGCTGAGTGGACAGATAGAGTTATAGAAGCTTTGCAAAGAGCTGGTAGAGCTATTCTCAACATACCTAGAAGAATAAGACAGGGCTTGGAAAGGGCTTTGCTAT
>1996.F1.FR.96.MP411
CTATAAAAGATGGATCATCCTAGGATTAAATAAAATAGTAAGAATGTATAGCCCTGTTATGATATACAGAAGTTAGTAGGAAAATTAAATTGGGCAAGTCAGATTTATCCAGGGATTAAAATAAAGCAATTATGTAAACTAAAGTATGCAAAAACAAGGTCTGCCCACACTAATGATATAAAAGAATTAACAGATGCAGTGCAAAAGGTAGCTAGGGAATGCATAGTAATATGGGGAAAGAGTCCTAAGTTTAGGCTACCCATACAAAAGGATGCTAAAGGATATGAAAGAGAAGTGCATAATCCACAGGAAATATGGCTGAAAAATGTAACAGAAAATTTTGATATGTGGAAAAATAATCTTGGGATCCAATTCCCATACTACACCTTAATGAAAGTGTACAGATTAATTGTACAAGACCCAACAACAATACAAGAAAAAGTATACATTTAGGACCAGGACAAGCATTCTATGCAACAGGTGATATAATAGGAGATATAAAAAAGGCATATTGTGAAATTAATGGAACACAAAATTATAAACATGTGGCAGGGAGTAGGTGGTGCAGAGAGAAAGAAGAGCAGTG---GGAATAGGAGCTCTGTTCCTTAGATTCTTGGGAGCAGCAGGAAGCAACATAGGCGCAGCGTCAATAACGCTGACGGTACAGGCCAGACAATTACTGTCTGGAATAGTGCAGCAGCAAAACAATTTGCTGAGGGCTATTGAAGCGCAACAGCATCTGTTGCAGCTCACAGTCTGGGGAGTAATAAATCTCATGATGAGATTTGAAGACAGAAACAGATCCGTTCGATTAGTGAACGGATACAGTATTGGAGTCAGGAACTAAAGAATAGTGCTATTAGCTTGCTTAATACCACAGCAATAGTAGTAGCTGAGGGAACAGATAGAGTTATAGAAGTTTTGCAAAGAGCTGGTAGAGCTGTTCTCAACGTACCTAGAAGGATAAGACAGGGCTTAGAAAGGAGTTTGCTAT
>2002.F2.CM.02.02CM0016BBY
TTATAAAAGATGGATAATCCTAGGATTAAATAAAATAGTAAGAATGTATAGCCCTGTCATGATATACAGAAGTTAGTGGGAAAATTAAATTGGGCAAGTCAGATTTATCCAGGGATTAGAGTAAAGCACTTATGTAAACTAAAGTATGCAAAAAGGAGGTCTGCCCACACTAATGATGTAAAACAATTAACAGAAGTGGTACAAAAAATAGCCACAGAAGGCATAGTAATATGGGGAAAGGTCCCTAAATTTAGACTACCCATACAAAAAGATGCTAAAGCATATGAAAAAGAGGCACATAATCCACAAGAAATATTTCTGGACAATGTAACAGAAAATTTTAACATGTGGAAAAATAGTCCTTTGATCCAATTCCTATATTACAGTTTAATGAATCAGTAAAAATTAACTGTACAAGACCCAACAACAATACAAGAAAAAGTATACGTATAGGACCAGGACAAGTATTTTATGCAACAGGTGAGATAATAGGAGACATAAGAAAGGCACATTGTACCATTAATGGAACACTGAATTGTAAACGTGTGGCAAAGAGTAGGTGGTGAAGAGAGAAAGAAGAGCAGTA---GGAATAGGAGCTGTGTTCCTTGGGTTCTTGGGAGCAGCAGGAAGCACTATGGGCGCAGCGTCAATAACGCTGACGGTACAGGCCAGACAATTATTGTCTGGTATAGTGCAACAGCAAAACAATTTGCTGAAGGCTATAGAAGCGCAACAGCATCTGTTGCAGCTCACAGTCTGGGGAGTAATAAATCTCAGGAAGAAATTTGAAGACAAAGACAGATCCGTGAGATTAGTGAGCGGATTCAGTATTGGGGTCGGGAACTGAAAATTAGTGCTATTAGTCTGCTTAACACCACAGCAATAGTGGTAGCTGAAGGGACAGATAGAGTCATAGAAATTCTGCAAAGAGCTGGTAGAGCTATTCTCCACATACCTAGAAGAATAAGACAGGGTTTCGAAAGGGCTTTGCTAT
>1995.F2.CM.95.MP255
CTATAAAAGATGGATAATCCTAGGATTAAATAAAATAGTAAGAATGTATAGCCCTGTCATGATATACAGAAGTTAGTAGGAAAACTAAATTGGGCAAGTCAGATTTATCCAGGGATTAGAATAAAACACTTATGTAGACTAAAATATGCAAAAAGGAAGTCTGCCCACACTAATGATGTAAAACAATTAACAGAAGTAGTACAAAAAATAGCCACAGAAAGCATAGTGATATGGGGAAAGATTCCTAAATTTAGACTACCCATACAAAAGGATGCTAAAGCATATGACCCAGAAGTACATAATCCACAAGAATTGGTTTTGGGAAATGTAACAGAAAACTTTAATATGTGGGAAAATAATCCTTTGATCCAATTCCTATACTACAGTTTAATAGATCTGTAATAATTGATTGTAGAAGACCCAACAACAATACAAGAAAAGGGATACGTATAGGACCAGGACAAACATTCTTTGCAACAGGTGAAATAATAGGGGATATAAGAAAGGCATATTGTAACATTAATAGAACACTGATTTGTAAACATGTGGCAAAGAATAGGTGGTGCAGAGAGCAAAAAGAGCAGTG---GGAATGGGAGCTGTGCTCTTTGGGTTCTTGGGAGCAGCAGGAAGCACTATGGGCGCGGCGGCAATCACGCTGACGGCACAGGCCAGACAATTATTGTCTGGTATAGTGCAACAGCAAAGCAATCTGCTGAAGGCTATAGAAGCGCAACAGCATCTGTTGCAGCTCACAGTCTGGGGAGTAATAAATCTTATGATGACATTTGCAGACAGAGACAGATCCATGAGATTAGTGAGCGGATGCAGCATTGGGGTCGGGAATTAAAGAATAGTGCTATTAGTCTATTTGATACCATAGCAATAGCAGTAGCTGAAGGGACAGATAGAATCATAGAAGTTTTGCAAAGAGCTGGTAGAGCTGTCCTCCACATACCTAGAAGAATAAGACAGGGTGCTGAAAGGTTTTTGCTAT
>1995.F2.CM.95.MP257
CTATAAAAGATGGATAATCCTAGGATTAAATAAAATAGTAAGAATGTATAGCCCTGTCATGATATACAGAAGTTAGTGGGAAAACTAAATTGGGCAAGTCAGATTTATCCAGGGATTAGAGTAAAGCACTTATGTAAACTAAAGTATGCAAGAAGGAAGTCTGCCCACACTAATGATGTAAAGCAATTAACAGAAGTAGTGCAAAAAGTAGCCACAGAAGGCATAGTAATATGGGGAAAAGTTCCTAAATTTAGACTACCCATACAAAAGGATGCTAAAGCATATGAAAGAGAGGTACATAATCCACAAGAATTGGTTCTTGGAAATGTATCAGAAAAATTTAACATGTGGAAAAATAGTCCTTTGACCCAATTCCCATACTACAGTTTAAAAATCCTGTAAAAATTAATTGTACAAGACCCAACAACAATACAAGAAGAAGTATACATATAGGACCAGGACGAGCATTCTATGCAACAGGTGAGATAATAGGAGATACAAGAAAGGCACATTGTAACATTAGTGAAAAACAGAATTGTAAACATGTGGCAAAGAGTAGGTGGTGCAGAGAGAAAAAAGAGCAGTG---GGAATGGGAGCTATGTTCCTTGGGTTCTTGGGAGCAGCCGGAAGCACTATGGGCGCGGCGTCAATAACGCTGACGGTACAGGCCAGAAACTTATTGTCTGGTATAGTGCAGCAGCAAAGCAATTTGCTGAAAGCTATTGAAGCGCAACAGCATCTGTTGCAGCTCACAGTCTGGGGAGTAATAAATCTCAAGATGAAATTTGAAGACAAAGACAGATCCATCAGATTAGTGAGCGGATGCAGTATTGGGGTCAGGAACTAAAGAATAGTGCTATTAGTCTGTTGGATAGAACAGCAATAGCAGTAGCTGAAGGAACAGATAGAATCATAGAAATTTTGCAAAGAGCTGGTAGAGCTGTTCTCAACATACCTAGAAGAATAAGACAGGGTCTTGAAAGAGCTTTGCTAT
>1997.F2.CM.97.CM53657
CTATAAAAGATGGATAATCCTAGGATTAAATAAAATAGTAAGAATGTATAGCCCTGTCATGATATACAGAAGTTAGTGGGAAAACTAAATTGGGCAAGTCAGATTTATCCAGGGATTAGAGTAAAGCACCTATGCAAACTAAAGTATGCAAGAAGGAGGTCTGCCCACACTAATGATGTAAAACAATTAACAGAAGTAGTGCAAAAAATAGCCACAGAAGGCATAGTAATATGGGGAAAAGTTCCTAAATTTAGGCTACCCATACAAAAAGATGCTAAAGCATATGAAAGAGAGATACATAATCCACAAGAATTAGTTCTGGGAAATGTAACAGAAAATTTTAACATGTGGAAAAATAGTCCTTTGATCCAATTCCAATACTACAGTTTAATAGATCTGTAGCAATTAACTGTACAAGACCCACCAACATTACAAGAAGAAGTATGCGTATAGGACCAGGACGAGTATTTTATGCAACAGGTACCGTACTAGGAGATATAAGAAAGGCATATTGTACCATTAATGGAACACTGAATTGTAAACATGTGGCAAAGAGTAGGTGGTGGAAAGAGAAAAAAGAGCAGTG---GGAATAGGAGCTGTGCTCCTTGGGTTCTTGGGAGCAGCAGGAAGCACTATGGGCGCGGCGTCAATGACGCTGACGGTACAGGCCAGACAATTATTGTCTGGTATAGTGCAACAGCAAAACAATTTGCTGAAGGCTATAGAAGCGCAACAGCATCTGTTGCAGCTCACAGTCTGGGGAGTAATAAATCTCAGAATGAAATTTGAAGACAAAACCAGATCCGTCAGATTAGTGAGCGGATGCAGTATTGGGGCCGGGAAATAAAGAATAGTGCTATTGATCTGCTTAATACCACAGCAATAGTGGTAGCTGAAGGGACAGATAGAATCATAGAAGTTCTGCAAAGAGCTGGTAGAGCTATTCTCCACATACCTAGAAGAATAAGACAGGGTGCAGAAAGGGCTTTGCTAT
>1993.H.BE.93.VI991
CTATAAGAGATGGATAATCCTGGGATTAAATAAAATAGTAAGAATGTATAGCCCTGTCATGATATACAGAAGTTAGTGGGAAAACTAAATTGGGCAAGTCAGATTTACCCAGGGATTAAAGTAAAGCAACTATGTAAWCTAAAATATGCAAAAATGAGGTCTGCCCACACTAATGATGTAAAGCAATTAACAGAAGTAGTACAAAAAATAGCTACAGAAAGCATAGTAATATGGGGAAAAATTCCTAAATTTAGATTACCTATACAAAAAGATGCTAAAGCATATGACACAGAAAGGCATAATCCACAAGAAATGGTCTTGGAAAATGTAACAGAAACCTTTAATATGTGGGTAAATGGTCCTTTGAACCAATTCCCATACTACAGTTAAATGAACCTGTACAAATTAACTGTACCAGAACAGGCAATAATACGAGAAAAAGTATACGTATAGGGCCAGGACAAGCATTCTATGCAACAGGTGACATCATAGGAGATATAAGACGAGCATATTGTAATATTAGTGGAAAACAAAATTGTGAACATGTGGCAGAGAGTAGGTGGTGGAGAGAGAAAAAAGAGCAGTA---GGAATGGGAGCTTTTTTCCTTGGGTTCTTGGGAGCAGCAGGAAGCACTATGGGCGCAGCGTCTATAACGTTGACGGTACAGGCCAGACAATTATTGTCTGGTATAGTGCAACAGCAAAGCAATTTGCTGAGAGCTATACAGGCGCAACAGCATATGTTGCAGCTCACGGTCTGGGGAGTAATAAATCTCTGGATGAAATTTGAAGACAGAGACAGATCCATTCGATTGGTGAACGGGTGCTGTATTGGGGACAGGAGCTAAAGAATAGTGCTATTAGTTTACTTAATACTACAGCAATAGCTGTAGCTGAGGGAACAGATAGGATTATAGAACTAGTGCAAAGAGCTTGGAGAGCTATCCTCCACATACCTAGAAGAATAAGACAGGGCTTTGAAAGGGCTTTGCTAT
>1993.H.BE.93.VI997
CTATAAAAGATGGATAATCCTGGGATTAAATAAGATAGTAAGAATGTATAGTCCTGTTATGATATACAGAAGTTAGTGGGAAAACTAAACTGGGCAAGTCAGATTTATCCAGGGATTAAAGTAAGGCAACTATGTAAACTAAAATATGCAAAAATGAGAAATGCCCACACTAGTGATGTAAAACAATTAACAGAAGCAGTGCAAAAAATAGCTACAGAAAGCATAGTAATATGGGGAAAAATTCCTAAATTTAAATTACCTATACAAAAAGATGCTAAGGCATATGAGCCAGAAAAGCATAATCCACAAGAGATGGTCCTGGCAAATGTAACAGAGAACTTTAATATGTGGGACAATGATCTTTTGATCCCATCCCTATACTACAGCTTGATAGTCCTATAGAAATTACCTGTACCAGACCTAACAATAATACAAGAAAAGGTATACATTTCGGGCCAGGGCAAGCATTCTATGCAACAGGTGATATCATAGGAAACATAAGACAAGCACATTGTAATGTTAGTGAAGAGAAAAATTGTAAATATGTGGCAGAGAGTAGGTGGTGGAGAGAGAAAAAAGAGCTGTG---GGAATGGGAGCTTTTTTCCTTGGGTTCTTGGGAGCAGCTGGAAGCACTATGGGCGCAGCGTCAATAACGCTGACGGTACAGGCCAGGCAATTATTGTCTGGTATAGTGCAGCAGCAAAGCAATTTGCTAAGAGCTATACAGGCGCAACAGCACATGTTGCAGCTCACGGTCTGGGGAGTAATAAATCTCTGGCTGAAATTTGAAGACAGAGGCAGATCCGTGCGATTAGTGAACGGATACAGTATTGGGGACAGGAACTAAAGAATAGTGCTATTAATTTGCTTAACACCACAGCAATAGTAGTAGCTGAGGGAACAGATAGAATTATAGAAATAGTGCAAAGAGCTTGGAGAGCTGTTCTCCACATACCTAGAAGAATAAGACAGGGCCTTGAAAGGATTTTGCTAT
>1990.H.CF.90.056
CTATAAAAGATGGATAATCCTGGGATTAAATAAGATAGTAAGAATGTATAGTCCTGTCATGATATACAGAAGTTAGTGGGAAAACTAAATTGGGCAAGTCAGATTTATCCAAATATTAAAGTAAAGCAACTATGTAAACTAAAATATGCAAAAATGAGAACTGCCCACACTAATGATATAAAACAATTAACAGAAGCAGTGCAAAAGATATCTACAGAAAGCATAGTAATATGGGGAAAAATTCCTAAATTTAGACTACCTATACAAAAAGATGCTAAGGCATATGAGACAGAAAAGCATAATCCACAAGAGATGGTCATGGAGAATGTAACAGAGAGCTTTAATATGTGGGAAAATAGTCCTTTGAACCTATTCCCATACTACAGCTTAAGACACCAGTAAACATTACATGTACCAGGCCTAACAATAATACGAGAACAAGTATACATTTAGGGCCAGGACGAGCATTCTATGCAACAGGTGACATCATAGGAGATATAAGACAAGCACATTGTAATATTAGTAGAACAGACAATTGTAAACATGTGGCAGAGAGTAGGTGGTGGAGAGAGAAAAAAGAGCAGTG---GGAATGGGAGCTTCTTTCCTTGGGTTCTTGGGAGCAGCAGGAAGCACTATGGGCGCGGCGTCAATAACGCTGACGGTACAGGCCAGGCAATTATTGTCTGGTATAGTGCAGCAGCAAAGCAATTTGCTGAGAGCTATACAGGCGCGACAGCATATGTTGCAGCTCACGGTCTGGGGAGTAATAAATCACAGAGTGAAATCTGAAGACAGAGACAGATCCGTGAGATTAGTGAACGGATACAATACTGGGGACAGGAACTAAAGAATAGTGCTATTGATTTGCTTAACACCACAGCAATAGCAGTAGCTGAGGGAACAGATGGGATTATAGTAATAGTGCAAAGAGCTTGGAGAGCTATTCTCCACATACCTAGAAGAATAAGACAGGGCTTTGAAAGAAGCTTGCTAT
>1993.J.SE.93.SE7887
TTATAAAAGATGGATAATTCTGGGACTAAATAAAATAGTAAGAATGTATAGCCCTGTCATGATATACAAAAGTTAGTGGGAAAACTAAATTGGGCAAGTCAGATTTATCCAGGAATTAAAGTAAAGCAACTATGTAAACTGAAATATGCAAAAAGGAGGAGTGCCCACACTAATGATGTAAAACAATTAGCAGAAGTGGTGCAAAAAATAGCCTTGGAAGCCATAGTAATATGGGGAAAAACTCCTAAATTTAGACTACCCATACAAAGAGATGCTAAAGCATATAGTACTGAAAAACATAATCCACAAGAGATGAATCTGCCAAATGTAACAGAAAACTTTAACATGTGGAAAAATGGTCTTTTCAACCAATTCCCATACTACAACTTAATAAAACTGTAGAAATTGTGTGTTACAGACCTAATAACAATACAAGGAAAGGTATACACATGGGACCAGGACAAGTGCTCTACGCAACAGGAGAAATAATAGGAAATATAAGAGAAACACATTGTAACATTAGTGAAAGAGATAATTGTGAGAATGTGGCAAAGGACAGGTGGTGGAGAGAGAAAAAAGAGCAGTG---GGAATAGGAGCTGTGTTCCTTGGGTTCTTGGGAACAGCAGGAAGTACTATGGGCGCAGCGTCAATAACGCTGACGGTACAGGTCAGACAATTGTTGTCTGGCATAGTGCAACAGCAAAGCAATTTGCTGAAGGCTATAGAGGCGCAACAGCATCTGTTGAAACTCACTGTCTGGGGAGTAATAAATCTTATGAGGACATTTGAAGGCAGAACCAGATCGATTCGATTAGTGAACGGATATGGTATTGGGGGCAGGAACTAAAGAATAGTGCTATTAGTTTGCTTAATACCACAGCAATAGCAGTAGCTGAAGGAACAGATAGAATCATAGAAATAGCACAAAGAGCTTTTAGAGCTATTCTTCACATACCTAGAAGAATAAGACAGGGTTTAGAAAGAGCTTTGCTAT
>1994.J.SE.94.SE7022
TTATAAAAGGTGGATAATTCTGGGACTAAATAAAATAGTGAGAATGTATAGCCCTGTCATGATATACAAAAGTTAGTGGGAAAACTAAATTGGGCAAGTCAAATTTATCCAGGAATTAAAATAAAGGAACTATGTAAACTGAAATATGCAAAAAGGAGGAGTGCCCACACTAATGATGTAAAGCAATTATCACAAGTGGTGCAAAAAATAGCCTTGGAAGCCATAGTGATATGGGGAAAAACTCCTAAATTTAGACTACCCATACAAAAGGATGCTAAAGCATATAGTACTGAAAAACATAATCCACAAGAGATGAGTCTGCCAAATGTAACAGAAAATTTTAACATGTGGAAAAATGGTCTTTTCAACCAATTCCCATACTACAACTTAATGACACTGTAGAAATTGTGTGTACCAGACCTAATAACAATACAAGAAAAGGTATACACATGGGACCAGGACAAGTGCTCTACGCAACAGGGGAAATAATAGGAGATATAAGGAAAGCATATTGTAACATTAGTAGAAAAGATAATTGTGAGAATGTGGCAAAGAACAGGTGGTGGAGAGAGAAAAAAGAGCAGTG---GGAATAGGAGCTGTGTTCCTTGGGTTCTTGGGAACAGCAGGAAGCACTATGGGCGCAGCGTCAATAACGCTGACGGTACAGGTCAGACAATTGTTGTCTGGCATAGTGCAACAGCAAAGCAATTTGCTGAAGGCTATANAAGCGCAACAGCATCTGTTGAAGCTCACTGTCTGGGGAGTAATAAATCTTATGAGGACATTTGAAGGCAGAACCAGATCGATTCGATTAGTGAACGGATATGGTATTGGGGGCAGGAACTAAAGAATAGTGCTATTAGTTTGCTTAATACCACAGCAATAGCAGTAGCTGAAGGAACAGATAGAATCATAGAAATAGCACAAAGAGCTTTTAGAGCTATTCTTCACATACCTAGAAGAATAAGACAGGGTTTAGAAAGAGCTTTGCTAT
>1997.K.CD.97.EQTB11C
CTATAAAAGATGGATAATCCTGGGGTTAAATAAAATAGTGAGAATGTATAGCCCTGTCATGATATACAAAAGTTAGTGGGAAAATTAAATTGGGCAAGTCAAATATTCCCAGGAATTAAAGTAAAACAATTATGTAAACTGAAGTATGCAAGAATAAGGTCTGCCCACACTAATGATGTAAAACAATTAACAGAAGTAGTGCAAAAAGTAGCCATGGAAAGCATAGTAATATGGGGAAAAACTCCTAAATTTAGATTACCCATACAAAAAGATGCTAAAGCATATGAAACAGAGGTACATAATCCACAAGAAGTAGTTTTGGAAAATGTAACAGAAAATTTTAACATGTGGAAAAATAATCCTTTGAGCCAATTCCCATACTACAGCTTAATGAAGCTGTAGAAATTAATTGTACAAGGCCAAGCAACAATACAAGAAAAAGTATACATATAGGACCAGGAAGAGCATTCTATGCAACAGGTGACATAATAGGAGATATAAGGCAGGCGCATTGTAACATTAGCGGAGGACAGGATAATAAACATGTGGCAGAAAGTGGGTGGTGCAGAGAGAAAAGAGAGCAGTA---GGAATAGGAGCGTTGTTCCTTGGGTTCTTGGGAGCAGCAGGAAGCACTATGGGCGCGGCGTCAATAACGCTGACGGTACAGGCCAGACAATTATTGTCTGGTATAGTGCAACAGCAAAACAATTTGCTGAGAGCTATAGAAGCGCAACAACAAATGTTACAGCTTACGGTCTGGGGAGTAATAAATCTCAGAGTGAGATTTGAAGACAAAGACAGATCCGTGAGATTAGTCAGCGGGTACTGTATTGGGGTCAGGAGATAAAGAATAGTGCCATTAACTTGCTTAATACTACAGCAATAGCAGTAGCTGAAGGAACAGATAGAATCATAGAGATAGTATACAGAGCTTTTAGAGCTTTACTTCACATACCTAGAAGAATAAGACAGGGCTTTGAAAGACTTTTACTAT
>1996.K.CM.96.MP535
CTATAAAAGATGGATAATCCTGGGTTTAAACAAAATAGTAAGAATGTATAGCCCTGTCATGATATACAGAAGTTAGTGGGAAAATTAAATTGGGCAAGTCAAATATATCCAGGGATTAAAGTAAAACAATTGTGTAAACTGAAGTATGCAAGAATGAGATCTGCCCACACTAATGATGTAAAGCAATTAACAGAAGCAGTGCAAAAAATAGCCACAGAAGGCATAGTAATATGGGGAAAAACTCCTAAATTTAGACTACCCATACAAAAAGATGCTAAAGCATATGAGAAGGAGGTACATAATCCACAAGAAGTAGAGATGGAAAATGTAACAGAAAACTTTAACATGTGGAAAAATAAACCTTTGAGCCAATTCCCATACTACAGCTTAATGAAACTGTACAAATTAATTGTACAAGGCCAAACAACAATACAAGAAAAAGTATACATATGGGACCAGGAAAAGCATTCTATACAACAGGTGATATAATAGGAGATATAAGACAGGCACATTGCAACATTAGTGGAGAAAAAGATTATAAACATGTGGCAGAAAGTGGGTGGTGCAGAGAGAAAAAAGAGCAGTA---GGATTAGGAGCTGTGTTCTTTGGATTCTTGGGAGCAGCAGGAAGCACTATGGGCGCGGCGTCAATAACGCTGACGGTACAGGCCAGACAATTATTGTCTGGTATAGTGCAACAGCAAAGCAATTTGCTGAGAGCTATAGAAGCGCAACAACATCTGTTACAGCTCACGGTCTGGGGAGTAATAAATCTTGGGAAGAGATTTGAAGACAAAAACAGATCAGTTCGATTAGTGAGCGGCTACAGTATTGGAGTCAGGAACTAAAGAATAGTGCCATTAGCTTGCTTAATACCACAGCAATAGCAGTAGCTGGAGGAACAGATAGAATTATAGAAATAGGACAAAGAGCTTTTAGAGCTTTACTTCACATACCTAGAAGAATAAGACAGGGTCTCGAAAGAGCTTTACTAT
>1983.U.CD.83.83CD003
CTATAAGAGATGGATAATCCTGGGATTAAATAAAATTGTAAGAATGTATAGTCCTGTCATGATATACAGAAGTTAGTAGGAAAACTAAATTGGGCAAGTCAGATTTATCCAGGGATCCAAGTAAGGCAACTGTGTAAACTAAAATATGCAAAAAGGAGGTCTGCCCACACTAATGATGTAAAACAGCTAACAGAAGCAGTGCAAAAAATATCTATGGAAAGCATAGTAATATGGGGAAAGATTCCTAAATTCAAACTACCCATACAAAAGGATGCTAAGGCATATGAGAAAGAATCGCATAATCCACAAGAGCTAGTTTTGGGAAATGTAACAGAAAACTTTAACATGTGGAAGAATAATCCTTTGAGCCAATTCCTATACTACAGCTTAATGAGACTGTAAAAATTAATTGTACCAGACCCGACAAGAAGATAAGACAAAGTATACGTATAGGACCAGGAAAAGTATTCTATGCAAAAGGTGGAATAACAGGA---------CAAGCACATTGTAACATTACAGATGGGGAAAGTGGTAAGAACATGGCAGGGAGTAGGTGGTGGAGAGAGAAAAAAGAGCAGTG---GGGATGGGAGCTTTGTTTCTCGGGTTCTTGGGAGCAGCCGGAAGCACTATGGGCGCGGCGTCAATGGCGCTGACGGCACAGGCCAGACAATTATTGTCTGGTATAGTGCAGCAGCAAAACAATTTGCTGAGGGCTATAGAGGCGCAACAGCATCTGTTGCAACTCACAGTCTGGGGAGTAATAAATCCTTGGATAACATTTGAAGACAACAACAGATCCGTTCGATTAGTGAACGGATGCTGTATTGGGGTCAGGAACTAAAGAATAGTGCTATTAGTTTGCTTAATGCCACAGCAATAGTAGTAGCTGAGGGAACAGATAGAATTATAGAAGTGGGACAAAGAATTTGTAGGGCTATTCTCAATATACCTAGAAGAATAAGACAGGGTTTCGAAAGGGCTTTACTGT
>1990.U.CD.90.90CD121E12
CTATAAGAGATGGATAATCCTGGGATTAAATAAAATTGTAAGAATGTATAGTCCTGTCATGATATACAGAAGTTAGTAGGAAAACTAAATTGGGCAAGTCAGATTTATCCAGGGATCCAAGTAAGACAACTATGTAAACTAAAATATGCAAAAAGGAGGTCTGCCCACACTAATGATGTAAAACAGCTAACAGAAGCAGTGCAAAAAATATCTATGGAAAGCATAGTAATATGGGGAAAGACTCCTAAATTTAAGCTACCCATACAAAAGGATGCTAAAGGATATGAAAAAGAAGCACATAATCCACAAGAATTAGTTTTGGTAAATGTAACAGAAAACTTTAACATGTGGAAAAATAATCCTTTGAGCCAATTCCTATACTACAGTTTAATGAGACTGTAAAAATTAATTGTAGCAGACCCAATAATAATACAAGGCAAGGTATACATATAGGACCAGGACGAGTATTCTATGCAACAAGTAACATAATAGGAGATATAAGACAAGCACATTGTAACCTTACAAAATGGCAAAATTGTAAGAACATGGCAGGGAGTAGGTGGTGGAGAGAGAAAAAAGAGCAGTG---GGAATGGGAGCTTTGTTTCTCGGGTTCTTGGGAGCAGCCGGAAGCACTATGGGCGCAGCGTCAATAGCGCTGACGGCACAGGCCAGACAATTATTGTCTGGTATAGTGCAACAGCAAAACAATTTGCTGAGGGCTATAGAGGCGCAACAGCATCTGTTGCAACTCACAGTCTGGGGAGTAATAGATCCTTAAATGACATTTGAAGACAATACCAGATCCGTTCGATTAGTGAACGGATGCAGTATTGGAGTCAGGAACTAAAAAATAGTGCTATTAGTTTGCTTAATGCTACAGCAATAGTAGTAGCTGAGGGGACAGATAGGATTATAGAATTAGTACAAAGAGTTGGTAGGGCTATCCTCCATATACCTAGGAGAATAAGACAGGGTTTCGAAAGGGCTTTACTGT
>1995.U.NL.95.H10986
CTATAAAAGATGGATAATCCTAGGTTTAAATAAAATAGTAAGAATGTATAGCCCTGTCATGATATACAGAAGTTAGTGGGAAAACTAAATTGGGCAAGTCAGATTTTTCCAGGGATTAGAGTGAAGAACTTATGTAAACTGAAGTATGCAAGAAGGAAGTCTGCCCACACTAATGATGTAAAACAATTAACAGAAGCAGTGCAAAAAATAGCCATGGAAAGCATAGTAATATGGGGAAAAACTCCTAAGTTTAGACTACCTATACAAAAAGATGCTAAATCATATAGTAATGAAAGACATAATCCACAAGAATTACCCCTAGTAAATGTAACAGAAAATTTTAACATGTGGAAAAATAGGATTTTGAACCAATTCCCATACTACAGCTTAATGAAACTATAAGCCTGAATTGTACCAGACCCAACAACAATACAAGAAAAAGTATACCCATGGGACCAGGACGAGCGTTCTATGCAACAGGTGACATAATAGGAGATATAAGAAAAGCATATTGTGAGGTTAATAGAACAAAAAATTGTGAGAATGTGGCAAAGAGTAGGTGGTGCAGAGAGAAAAAAGAGCAGTA---GGACTGGGAGCTTTGTTCTTTGGGTTCTTGGGAGCAGCAGGAAGCACTATGGGCGCGGCGTCAATAACGCTGACGGTACAGGCCAGACAATTATTGTCTGGTATAGTGCAACAGCAAAACAATTTGCTGAGGGCTATAGAAGCGCAACAGCATCTGTTGCAGCTCACAGTCTGGGGAGTAATAAATCTCAGGAGGAGATTTGAAGACAGAGACAGATCCATTCGATTAGTGAACGGATGCAGTATTGGAGTCAGGAACTAAAGAATAGTGCTATTAACTTGCTTAATACCACAGCAATAGCAGTAGCTGAAGGAACAGATAGAATTATAGAAATAGGACAAAGAGCTTTTAGAGCTGTTCTGCACATACCTAGAAGAATAAGACAGGGTTTTGAAAGGGCTTTGCTAT
>1959.M.CD.59.ZR59
--------------------------------------------------------------------------------------------------------------------------------------------GAAGTATGCAAGAATGAGGGGTGCCCACACTAATGATGTAAAACAATTAACAGAGGCAGTGCAAAAAGTAGCCACAGAAAGCATAGTAATATGGGGAAAGACTCCTAAATTTAAACTGCCCATACAAAAAG--------------------------------------------------------------------------------------------------------------TACAGCTTAACGAATCTGTAGAAATTAATTGTATAAGACCCAACAACAATACAAGACAAAGTACACATATAGGACCAGGGCAAGCACTTTATACAACAGGAGCAATAATAGGAGATATAAGACAAGCACATTGTAACATTAATAGAGCAAAA---------------------------TGGTGCAAAGAGAAAAAAGAGCAGTG---GGAATAGGAGCTATGTTCCTTGGGTTCTTGGGAGCAGCAGGAAGCACGATGGGCGCAGCGTCAATGACGCTGACGGTACAGGCCAGACTATTATTGTCTGGTATAGTGCAACAGCAAAACAATTTGCTGAGGGCTATAGAGGCGCAACAGCATCTGTTGCAACTCACGGCC-------------------------------------------------------------------GCAGTATTGGAGCCAGGAACTAAAGAATAGTGCTATTAGCTTGCTTGATGCCACAGCAATAGCAGTAGCTGAGGGGACAGATAGGATTATAGAAGTAGTACAAAGAGCTTGTAGAGCTGTTCTCCACATACCTACAAGAATAAGACAGGGCTTCGAAAGAGCTTTGCTAT
>1960.DRC60
CTATAAAAGATGGATAATCCTGGGATTAAATAAAATAGTAAGAATGTATAGCCCTGTCATGATATACAGAAGTTAGTGGGAAAACTGAATTGGGCAAGTCAAATTTATGCAGGAATTAAAGTAAAGCAACTGTGTAGACT-----------------------------------------------------------------------------------------------------------------------------------ATGCTAAAGCATATGATACAGAAGTACATAATCCACGAGAAATGGACCTGCACAATGTGACAGAAGACTTTAATATGTGGAAAAATAATCCTTTGAGCCAATTCCCATAC--------------------------------------------------------------------------------------------------------------------------------------------------------AATTATAAATATGTGGCAGAGAGTAGGTGGTGGAGAGAGAAAAAAGAGCAGTTATTGGCCTAGGAACTTTCTTCCTTG------TAGGAGCAGCAGGAAGCACTATGGGCGCGGCGTCAA---------------------------TATTGTTTGGTATAGTGCAACAGTAAAGCAATTTGCTGAG-GCTATAGAGGCTCAACAGCATTTGTTGAAACTCACGGTTTGGGGAGTAATAAATCTCAGAGTGAGATTTGAAGGCAGAGACAGATCGATTCGATTAGTGAGCGGAT--------------------------------------------------------------------------------------------------------------------------------------------------------------------------
>1981.BE81
CTATAAAAGATGGATAATCCTGGGATTAAATAAAATAGTAAGAATGTATAGCCCTGTCATGATATACAAAAGTTAGTGGGGAAATTAAACTGGGCAAGCCAGATTTATCCAGGAATTAAAGTAAAGCAGTTATGTAAACT-----------------------------------------------------------------------------------------------------------------------------------ATGCTAGATCATATGAAACAGAGGCACATAAT-------------------------------------------------------ATCCTTTGAGCTAATTCCCATAC--------------------------------------------------------------------------------------------------------------------------------------------------------AATTATAAATATGTGGCAGGGAGTAG--------------------------------------------------------------------------------------------------------------------------------------------------------------------------------------------------------------AGTAATAGATCTTTAGATGAGATTTGGAGGCAGAGACAGATCCATTCGATTGGTGAGCGGAT--------------------------------------------------------------------------------------------------------------------------------------------------------------------------
>1985.BE85
CTATAAAAGATGGATAATCCTGGGATTAAATAAAATAGTAAGAATGTATAGCCCTGTCATGATATACAGAAATTAGTAGGAAAGTTAAATTGGGCAAGTCAGATTTATGCAGGGATTAAAGTAAAGCAACTGTGCAGACT-----------------------------------------------------------------------------------------------------------------------------------ATGCTAAAGCATATGATACAGAAGTGCATAAT-------------------------------------------------------ATTCTTTGAGCTAATTCCTATAC--------------------------------------------------------------------------------------------------------------------------------------------------------AATTGTAAACATGTGGCAGAGGGTAG----------------------------------------------------------------------------------------------------------------------------------------------------------------------------------------------------------------------------------------AAGGCAGAGGCAGATC-----------------GAT--------------------------------------------------------------------------------------------------------------------------------------------------------------------------
>1997.CAN97
TTATAAAAGATGGATAATCTTGGGACTAAATAAAATAGTAAGGATGTATAGCCCTACCATGACATACAGAAGTTTGTGGGAAAATTAAATTGGGCAAGTCAGATTTACCCAGGGATTAAAGTAAGGCAATTATGTAAACT-----------------------------------------------------------------------------------------------------------------------------------------------------------------------------------------------------------------------------------------------------------------------------------------------------------------------------------------------------------------------------------------------------------------------------------------------------------------------------------------------------------------------------------------------------------------------------------------------------------------------------------------------------------------------------------------------------------------------------------------------------------------------------------------------------------------------------------------------------------------------------------------
